# Supplementary material for: Effects of Anti-Integrin Treatment With Vedolizumab on Immune Pathways and Cytokines in Inflammatory Bowel Diseases
Source: Front Immunol. 2018 Jul 31;9:1700. doi: 10.3389/fimmu.2018.01700 (PMC6090141; doi:10.3389/fimmu.2018.01700)
Supplement: Table S1 — CD Genes before and after VDZ. [file Table_1.xls]

## Sheet: CD_after_vs_before
ensembl	hgnc_symbol	description	baseMean	log2FoldChange	lfcSE	stat	pvalue	padj
ENSG00000157766	ACAN	aggrecan [Source:HGNC Symbol;Acc:319]	20.0442	2.23479	0.369118	6.05441	1.40936e-09	1.79447e-05
ENSG00000129988	LBP	lipopolysaccharide binding protein [Source:HGNC Symbol;Acc:6517]	19.7552	1.91105	0.408803	4.67474	2.94322e-06	0.00404521
ENSG00000133048	CHI3L1	chitinase 3-like 1 (cartilage glycoprotein-39) [Source:HGNC Symbol;Acc:1932]	2826.57	1.73204	0.36846	4.70076	2.59192e-06	0.00395505
ENSG00000170866	LILRA3	leukocyte immunoglobulin-like receptor, subfamily A (without TM domain), member 3 [Source:HGNC Symbol;Acc:6604]	277.624	1.70444	0.402709	4.23244	2.31172e-05	0.0131473
ENSG00000164932	CTHRC1	collagen triple helix repeat containing 1 [Source:HGNC Symbol;Acc:18831]	163.787	1.70339	0.395987	4.30164	1.69537e-05	0.0117687
ENSG00000272620	AFAP1-AS1	AFAP1 antisense RNA 1 [Source:HGNC Symbol;Acc:28141]	52.8706	1.61958	0.404876	4.00019	6.32906e-05	0.0210474
ENSG00000211892	IGHG4	immunoglobulin heavy constant gamma 4 (G4m marker) [Source:HGNC Symbol;Acc:5528]	21230.7	1.58688	0.402689	3.9407	8.12437e-05	0.0231875
ENSG00000151790	TDO2	tryptophan 2,3-dioxygenase [Source:HGNC Symbol;Acc:11708]	224.255	1.5736	0.396907	3.96466	7.34991e-05	0.0216468
ENSG00000064886	CHI3L2	chitinase 3-like 2 [Source:HGNC Symbol;Acc:1933]	196.688	1.5637	0.399558	3.91357	9.0941e-05	0.0238078
ENSG00000123610	TNFAIP6	tumor necrosis factor, alpha-induced protein 6 [Source:HGNC Symbol;Acc:11898]	311.359	1.55405	0.405897	3.82868	0.000128834	0.0295119
ENSG00000073756	PTGS2	prostaglandin-endoperoxide synthase 2 (prostaglandin G/H synthase and cyclooxygenase) [Source:HGNC Symbol;Acc:9605]	936.171	1.51581	0.389505	3.89163	9.95731e-05	0.0252076
ENSG00000258227	CLEC5A	C-type lectin domain family 5, member A [Source:HGNC Symbol;Acc:2054]	56.7539	1.51573	0.397395	3.81415	0.000136651	0.0304566
ENSG00000122641	INHBA	inhibin, beta A [Source:HGNC Symbol;Acc:6066]	708.873	1.49784	0.391836	3.82263	0.000132038	0.0298316
ENSG00000078098	FAP	fibroblast activation protein, alpha [Source:HGNC Symbol;Acc:3590]	130.831	1.48515	0.393293	3.77618	0.000159249	0.0332467
ENSG00000211897	IGHG3	immunoglobulin heavy constant gamma 3 (G3m marker) [Source:HGNC Symbol;Acc:5527]	33648.7	1.48189	0.403958	3.66842	0.000244057	0.0424661
ENSG00000092054	MYH7	myosin, heavy chain 7, cardiac muscle, beta [Source:HGNC Symbol;Acc:7577]	11.7751	1.48123	0.409162	3.62015	0.000294435	NA
ENSG00000149968	MMP3	matrix metallopeptidase 3 (stromelysin 1, progelatinase) [Source:HGNC Symbol;Acc:7173]	4051.63	1.46296	0.408587	3.58053	0.000342903	0.0500486
ENSG00000081800	SLC13A1	solute carrier family 13 (sodium/sulfate symporter), member 1 [Source:HGNC Symbol;Acc:10916]	25.6529	1.43833	0.409292	3.5142	0.000441087	0.0549924
ENSG00000253755	IGHGP	immunoglobulin heavy constant gamma P (non-functional) [Source:HGNC Symbol;Acc:5529]	11006.7	1.43696	0.397723	3.61297	0.000302713	0.0463034
ENSG00000142871	CYR61	cysteine-rich, angiogenic inducer, 61 [Source:HGNC Symbol;Acc:2654]	1072.78	1.42838	0.350477	4.07554	4.59072e-05	0.0189287
ENSG00000162747	FCGR3B	Fc fragment of IgG, low affinity IIIb, receptor (CD16b) [Source:HGNC Symbol;Acc:3620]	1180.59	1.42424	0.398367	3.5752	0.000349954	0.0506298
ENSG00000140379	BCL2A1	BCL2-related protein A1 [Source:HGNC Symbol;Acc:991]	1048.21	1.41927	0.391327	3.62681	0.00028694	0.0450715
ENSG00000117594	HSD11B1	hydroxysteroid (11-beta) dehydrogenase 1 [Source:HGNC Symbol;Acc:5208]	93.3131	1.41225	0.393712	3.58702	0.000334477	0.0492547
ENSG00000124875	CXCL6	chemokine (C-X-C motif) ligand 6 [Source:HGNC Symbol;Acc:10643]	614.945	1.40731	0.405557	3.47006	0.00052034	0.0604174
ENSG00000138356	AOX1	aldehyde oxidase 1 [Source:HGNC Symbol;Acc:553]	84.5096	1.40676	0.391167	3.59632	0.000322747	0.0479556
ENSG00000204961	PCDHA9	protocadherin alpha 9 [Source:HGNC Symbol;Acc:8675]	4.81907	1.40611	0.409606	3.43285	0.000597277	NA
ENSG00000173705	SUSD5	sushi domain containing 5 [Source:HGNC Symbol;Acc:29061]	6.96959	1.39604	0.408479	3.41765	0.000631633	NA
ENSG00000173391	OLR1	oxidized low density lipoprotein (lectin-like) receptor 1 [Source:HGNC Symbol;Acc:8133]	105.68	1.39535	0.393137	3.54927	0.000386298	0.0530935
ENSG00000211893	IGHG2	immunoglobulin heavy constant gamma 2 (G2m marker) [Source:HGNC Symbol;Acc:5526]	45660.3	1.37878	0.407067	3.38712	0.000706309	0.0704778
ENSG00000186081	KRT5	keratin 5 [Source:HGNC Symbol;Acc:6442]	18.2544	1.37095	0.406237	3.37476	0.000738811	0.071294
ENSG00000168334	XIRP1	xin actin-binding repeat containing 1 [Source:HGNC Symbol;Acc:14301]	13.2545	1.36504	0.395321	3.453	0.000554393	NA
ENSG00000211896	IGHG1	immunoglobulin heavy constant gamma 1 (G1m marker) [Source:HGNC Symbol;Acc:5525]	87453.2	1.3603	0.386743	3.51732	0.000435922	0.0549924
ENSG00000091129	NRCAM	neuronal cell adhesion molecule [Source:HGNC Symbol;Acc:7994]	121.903	1.34662	0.385501	3.49318	0.000477312	0.0574621
ENSG00000170396	ZNF804A	zinc finger protein 804A [Source:HGNC Symbol;Acc:21711]	44.5377	1.34113	0.382303	3.50803	0.000451435	0.0549924
ENSG00000259671			58.3766	1.32259	0.408378	3.23864	0.00120103	0.0872622
ENSG00000206432	TMEM200C	transmembrane protein 200C [Source:HGNC Symbol;Acc:37208]	41.4994	1.31916	0.37436	3.52377	0.000425457	0.0549924
ENSG00000140932	CMTM2	CKLF-like MARVEL transmembrane domain containing 2 [Source:HGNC Symbol;Acc:19173]	133.218	1.31865	0.40496	3.25625	0.00112892	0.0858131
ENSG00000149380	P4HA3	prolyl 4-hydroxylase, alpha polypeptide III [Source:HGNC Symbol;Acc:30135]	27.4397	1.3123	0.40576	3.23418	0.00121994	0.0873258
ENSG00000104415	WISP1	WNT1 inducible signaling pathway protein 1 [Source:HGNC Symbol;Acc:12769]	174.911	1.31018	0.406185	3.22557	0.00125723	0.0880126
ENSG00000103569	AQP9	aquaporin 9 [Source:HGNC Symbol;Acc:643]	1265.49	1.30943	0.408546	3.2051	0.00135014	0.0901536
ENSG00000163563	MNDA	myeloid cell nuclear differentiation antigen [Source:HGNC Symbol;Acc:7183]	787.144	1.30388	0.389151	3.35057	0.000806453	0.0734925
ENSG00000127083	OMD	osteomodulin [Source:HGNC Symbol;Acc:8134]	6.06362	1.29666	0.409303	3.16797	0.00153509	NA
ENSG00000173406	DAB1	Dab, reelin signal transducer, homolog 1 (Drosophila) [Source:HGNC Symbol;Acc:2661]	183.784	1.29288	0.408691	3.16346	0.00155908	0.0967019
ENSG00000211656	IGLV2-33	immunoglobulin lambda variable 2-33 (non-functional) [Source:HGNC Symbol;Acc:5892]	61.8942	1.29129	0.39643	3.25731	0.00112474	0.0858131
ENSG00000138061	CYP1B1	cytochrome P450, family 1, subfamily B, polypeptide 1 [Source:HGNC Symbol;Acc:2597]	101.352	1.27026	0.391777	3.24231	0.00118563	0.0865251
ENSG00000186340	THBS2	thrombospondin 2 [Source:HGNC Symbol;Acc:11786]	444.165	1.26684	0.403259	3.14151	0.00168079	0.100439
ENSG00000130600	H19	H19, imprinted maternally expressed transcript (non-protein coding) [Source:HGNC Symbol;Acc:4713]	196.534	1.26478	0.399633	3.16484	0.00155167	0.0967019
ENSG00000165973	NELL1	NEL-like 1 (chicken) [Source:HGNC Symbol;Acc:7750]	20.8023	1.26366	0.409622	3.08494	0.00203595	0.109023
ENSG00000101230	ISM1	isthmin 1, angiogenesis inhibitor [Source:HGNC Symbol;Acc:16213]	4.61033	1.26341	0.406235	3.11003	0.00187067	NA
ENSG00000138722	MMRN1	multimerin 1 [Source:HGNC Symbol;Acc:7178]	414.263	1.25996	0.382398	3.29489	0.000984597	0.082015
ENSG00000246430	LINC00968	long intergenic non-protein coding RNA 968 [Source:HGNC Symbol;Acc:48727]	3.84901	1.25287	0.402999	3.10886	0.0018781	NA
ENSG00000018280	SLC11A1	solute carrier family 11 (proton-coupled divalent metal ion transporter), member 1 [Source:HGNC Symbol;Acc:10907]	298.611	1.24717	0.391302	3.18722	0.00143645	0.0925445
ENSG00000171051	FPR1	formyl peptide receptor 1 [Source:HGNC Symbol;Acc:3826]	1093.99	1.24332	0.403995	3.07755	0.00208707	0.110327
ENSG00000187144	SPATA21	spermatogenesis associated 21 [Source:HGNC Symbol;Acc:28026]	2.87242	1.24188	0.394713	3.14629	0.00165356	NA
ENSG00000123689	G0S2	G0/G1switch 2 [Source:HGNC Symbol;Acc:30229]	2397.96	1.23805	0.403008	3.07203	0.00212608	0.11128
ENSG00000113739	STC2	stanniocalcin 2 [Source:HGNC Symbol;Acc:11374]	54.0445	1.23696	0.361862	3.41831	0.000630105	0.0661932
ENSG00000147573	TRIM55	tripartite motif containing 55 [Source:HGNC Symbol;Acc:14215]	6.17921	1.23459	0.4091	3.01783	0.00254593	NA
ENSG00000157551	KCNJ15	potassium inwardly-rectifying channel, subfamily J, member 15 [Source:HGNC Symbol;Acc:6261]	351.944	1.23266	0.406092	3.03541	0.00240207	0.117559
ENSG00000102802	MEDAG	mesenteric estrogen-dependent adipogenesis [Source:HGNC Symbol;Acc:25926]	56.6867	1.22959	0.403557	3.04687	0.00231237	0.116895
ENSG00000163221	S100A12	S100 calcium binding protein A12 [Source:HGNC Symbol;Acc:10489]	501.594	1.22926	0.408124	3.01197	0.00259555	0.123237
ENSG00000256482			6.60936	1.22242	0.407593	2.99912	0.00270758	NA
ENSG00000253131	IGHV7-56	immunoglobulin heavy variable 7-56 (pseudogene) [Source:HGNC Symbol;Acc:5667]	10.2068	1.22152	0.406606	3.00417	0.00266303	NA
ENSG00000147206	NXF3	nuclear RNA export factor 3 [Source:HGNC Symbol;Acc:8073]	46.7454	1.21838	0.353958	3.44216	0.000577084	0.0630321
ENSG00000196228	SULT1C3	sulfotransferase family, cytosolic, 1C, member 3 [Source:HGNC Symbol;Acc:33543]	40.7499	1.21433	0.402483	3.0171	0.00255201	0.122394
ENSG00000259305	ZHX1-C8ORF76	ZHX1-C8ORF76 readthrough [Source:HGNC Symbol;Acc:42975]	5.08648	1.2141	0.409113	2.96765	0.00300088	NA
ENSG00000143320	CRABP2	cellular retinoic acid binding protein 2 [Source:HGNC Symbol;Acc:2339]	49.6427	1.21372	0.406107	2.98866	0.00280208	0.127899
ENSG00000180871	CXCR2	chemokine (C-X-C motif) receptor 2 [Source:HGNC Symbol;Acc:6027]	723.191	1.21083	0.408015	2.96761	0.00300125	0.131299
ENSG00000041982	TNC	tenascin C [Source:HGNC Symbol;Acc:5318]	2902.71	1.2064	0.385268	3.13133	0.00174016	0.102137
ENSG00000171551	ECEL1	endothelin converting enzyme-like 1 [Source:HGNC Symbol;Acc:3147]	7.34003	1.19874	0.408912	2.93153	0.00337298	NA
ENSG00000164920	OSR2	odd-skipped related transciption factor 2 [Source:HGNC Symbol;Acc:15830]	202.751	1.19106	0.399788	2.97923	0.0028897	0.128647
ENSG00000176971	FIBIN	fin bud initiation factor homolog (zebrafish) [Source:HGNC Symbol;Acc:33747]	106.763	1.18914	0.366035	3.24871	0.00115929	0.0858131
ENSG00000188404	SELL	selectin L [Source:HGNC Symbol;Acc:10720]	780.219	1.18747	0.385664	3.07902	0.00207682	0.110327
ENSG00000155465	SLC7A7	solute carrier family 7 (amino acid transporter light chain, y+L system), member 7 [Source:HGNC Symbol;Acc:11065]	637.056	1.18554	0.363489	3.26154	0.00110807	0.0858131
ENSG00000102524	TNFSF13B	tumor necrosis factor (ligand) superfamily, member 13b [Source:HGNC Symbol;Acc:11929]	398.689	1.17223	0.318478	3.68073	0.000232569	0.0424661
ENSG00000006075	CCL3	chemokine (C-C motif) ligand 3 [Source:HGNC Symbol;Acc:10627]	990.44	1.17077	0.40345	2.90189	0.00370913	0.142267
ENSG00000163661	PTX3	pentraxin 3, long [Source:HGNC Symbol;Acc:9692]	95.3519	1.16908	0.400147	2.92161	0.00348222	0.139483
ENSG00000267152			12.9539	1.1659	0.368056	3.16774	0.0015363	NA
ENSG00000106366	SERPINE1	serpin peptidase inhibitor, clade E (nexin, plasminogen activator inhibitor type 1), member 1 [Source:HGNC Symbol;Acc:8583]	808.589	1.16507	0.406746	2.86437	0.00417846	0.14964
ENSG00000167780	SOAT2	sterol O-acyltransferase 2 [Source:HGNC Symbol;Acc:11178]	18.928	1.1634	0.404323	2.8774	0.00400965	0.148944
ENSG00000196611	MMP1	matrix metallopeptidase 1 (interstitial collagenase) [Source:HGNC Symbol;Acc:7155]	5966.11	1.15642	0.402294	2.87456	0.00404596	0.148951
ENSG00000242048			8.25135	1.15578	0.409441	2.82283	0.00476022	NA
ENSG00000169429	IL8	interleukin 8 [Source:HGNC Symbol;Acc:6025]	2787.56	1.15534	0.402467	2.87065	0.00409635	0.149471
ENSG00000119681	LTBP2	latent transforming growth factor beta binding protein 2 [Source:HGNC Symbol;Acc:6715]	456.639	1.15013	0.327913	3.50743	0.00045245	0.0549924
ENSG00000007908	SELE	selectin E [Source:HGNC Symbol;Acc:10718]	444.523	1.14963	0.402885	2.85349	0.00432425	0.151494
ENSG00000110848	CD69	CD69 molecule [Source:HGNC Symbol;Acc:1694]	105.558	1.14441	0.351281	3.25782	0.0011227	0.0858131
ENSG00000233682			5.31656	1.14308	0.404221	2.82785	0.00468613	NA
ENSG00000139329	LUM	lumican [Source:HGNC Symbol;Acc:6724]	2441.32	1.14275	0.339112	3.36983	0.000752147	0.071294
ENSG00000143632	ACTA1	actin, alpha 1, skeletal muscle [Source:HGNC Symbol;Acc:129]	18.0811	1.1384	0.409228	2.78182	0.00540549	0.164311
ENSG00000119922	IFIT2	interferon-induced protein with tetratricopeptide repeats 2 [Source:HGNC Symbol;Acc:5409]	458.523	1.13838	0.313584	3.63021	0.000283192	0.0449105
ENSG00000136689	IL1RN	interleukin 1 receptor antagonist [Source:HGNC Symbol;Acc:6000]	4867.33	1.13425	0.403267	2.81266	0.00491337	0.156444
ENSG00000165071	TMEM71	transmembrane protein 71 [Source:HGNC Symbol;Acc:26572]	105.832	1.12804	0.379394	2.97326	0.00294654	0.130288
ENSG00000168917	SLC35G2	solute carrier family 35, member G2 [Source:HGNC Symbol;Acc:28480]	30.3414	1.12634	0.378119	2.9788	0.00289383	0.128647
ENSG00000054803	CBLN4	cerebellin 4 precursor [Source:HGNC Symbol;Acc:16231]	5.55355	1.11963	0.408575	2.74034	0.0061376	NA
ENSG00000182492	BGN	biglycan [Source:HGNC Symbol;Acc:1044]	1652.82	1.11742	0.363044	3.07791	0.00208458	0.110327
ENSG00000143546	S100A8	S100 calcium binding protein A8 [Source:HGNC Symbol;Acc:10498]	7569.33	1.11726	0.40766	2.74066	0.00613168	0.175041
ENSG00000198759	EGFL6	EGF-like-domain, multiple 6 [Source:HGNC Symbol;Acc:3235]	83.4624	1.11604	0.406742	2.74385	0.00607234	0.174176
ENSG00000103313	MEFV	Mediterranean fever [Source:HGNC Symbol;Acc:6998]	178.615	1.11559	0.393963	2.83171	0.00462992	0.153417
ENSG00000112276	BVES	blood vessel epicardial substance [Source:HGNC Symbol;Acc:1152]	56.4447	1.11414	0.327458	3.40239	0.000667984	0.0675894
ENSG00000271178	IGHV3OR16-13	immunoglobulin heavy variable 3/OR16-13 (non-functional) [Source:HGNC Symbol;Acc:5637]	13.068	1.11109	0.389133	2.85529	0.00429977	NA
ENSG00000223361	FTH1P10	ferritin, heavy polypeptide 1 pseudogene 10 [Source:HGNC Symbol;Acc:3980]	31.4311	1.10892	0.313993	3.53166	0.000412953	0.0549261
ENSG00000112115	IL17A	interleukin 17A [Source:HGNC Symbol;Acc:5981]	22.2657	1.10748	0.409245	2.70616	0.00680654	0.181358
ENSG00000156222	SLC28A1	solute carrier family 28 (concentrative nucleoside transporter), member 1 [Source:HGNC Symbol;Acc:11001]	56.9474	1.10736	0.409183	2.70628	0.00680423	0.181358
ENSG00000147145	LPAR4	lysophosphatidic acid receptor 4 [Source:HGNC Symbol;Acc:4478]	9.14732	1.10658	0.408997	2.7056	0.00681816	NA
ENSG00000148848	ADAM12	ADAM metallopeptidase domain 12 [Source:HGNC Symbol;Acc:190]	185.35	1.10568	0.375918	2.94129	0.00326848	0.136514
ENSG00000061918	GUCY1B3	guanylate cyclase 1, soluble, beta 3 [Source:HGNC Symbol;Acc:4687]	113.479	1.10301	0.319419	3.45318	0.000554024	0.06174
ENSG00000174175	SELP	selectin P (granule membrane protein 140kDa, antigen CD62) [Source:HGNC Symbol;Acc:10721]	268.015	1.1028	0.392588	2.80905	0.00496872	0.156711
ENSG00000106511	MEOX2	mesenchyme homeobox 2 [Source:HGNC Symbol;Acc:7014]	53.5054	1.1024	0.402406	2.73952	0.00615284	0.175266
ENSG00000239998	LILRA2	leukocyte immunoglobulin-like receptor, subfamily A (with TM domain), member 2 [Source:HGNC Symbol;Acc:6603]	113.004	1.1019	0.388735	2.83458	0.00458861	0.153417
ENSG00000136244	IL6	interleukin 6 (interferon, beta 2) [Source:HGNC Symbol;Acc:6018]	453.529	1.10054	0.402649	2.73324	0.00627155	0.176513
ENSG00000103888	KIAA1199	KIAA1199 [Source:HGNC Symbol;Acc:29213]	1028.51	1.09727	0.407895	2.69008	0.00714343	0.182097
ENSG00000256948			11.0611	1.0967	0.401759	2.72974	0.00633841	NA
ENSG00000204444	APOM	apolipoprotein M [Source:HGNC Symbol;Acc:13916]	37.2531	1.09585	0.339789	3.22508	0.00125938	0.0880126
ENSG00000111700	SLCO1B3	solute carrier organic anion transporter family, member 1B3 [Source:HGNC Symbol;Acc:10961]	7.04515	1.09553	0.409582	2.67476	0.00747824	NA
ENSG00000095713	CRTAC1	cartilage acidic protein 1 [Source:HGNC Symbol;Acc:14882]	25.3863	1.09327	0.403159	2.71177	0.00669255	0.180261
ENSG00000131386	GALNT15	UDP-N-acetyl-alpha-D-galactosamine:polypeptide N-acetylgalactosaminyltransferase 15 [Source:HGNC Symbol;Acc:21531]	58.0158	1.0928	0.405253	2.69659	0.00700534	0.18202
ENSG00000099985	OSM	oncostatin M [Source:HGNC Symbol;Acc:8506]	602.788	1.08962	0.401944	2.71087	0.00671076	0.180261
ENSG00000207770	MIR568	microRNA 568 [Source:HGNC Symbol;Acc:32824]	8.97573	1.08912	0.398089	2.73588	0.00622146	NA
ENSG00000198829	SUCNR1	succinate receptor 1 [Source:HGNC Symbol;Acc:4542]	51.3461	1.08856	0.367328	2.96345	0.00304207	0.132034
ENSG00000211817	TRAV38-2DV8	T cell receptor alpha variable 38-2/delta variable 8 [Source:HGNC Symbol;Acc:12138]	4.24123	1.08738	0.408158	2.66411	0.00771916	NA
ENSG00000115919	KYNU	kynureninase [Source:HGNC Symbol;Acc:6469]	275.615	1.0788	0.396517	2.72068	0.0065147	0.178483
ENSG00000104879	CKM	creatine kinase, muscle [Source:HGNC Symbol;Acc:1994]	6.18724	1.0782	0.409634	2.63211	0.00848574	NA
ENSG00000165388	ZNF488	zinc finger protein 488 [Source:HGNC Symbol;Acc:23535]	133.381	1.0776	0.339125	3.17759	0.00148502	0.0945654
ENSG00000087494	PTHLH	parathyroid hormone-like hormone [Source:HGNC Symbol;Acc:9607]	86.6907	1.076	0.409415	2.62814	0.00858525	0.195037
ENSG00000270547			39.5148	1.07568	0.40484	2.65706	0.00788253	0.191158
ENSG00000145491	ROPN1L	rhophilin associated tail protein 1-like [Source:HGNC Symbol;Acc:24060]	17.8185	1.07518	0.40853	2.63182	0.00849278	0.19482
ENSG00000116741	RGS2	regulator of G-protein signaling 2, 24kDa [Source:HGNC Symbol;Acc:9998]	1420.84	1.0744	0.340244	3.15772	0.0015901	0.0971314
ENSG00000240671	IGKV1-8	immunoglobulin kappa variable 1-8 [Source:HGNC Symbol;Acc:5743]	967.011	1.07375	0.364147	2.94866	0.00319152	0.135868
ENSG00000105664	COMP	cartilage oligomeric matrix protein [Source:HGNC Symbol;Acc:2227]	14.4643	1.07362	0.392636	2.7344	0.00624933	NA
ENSG00000203857	HSD3B1	hydroxy-delta-5-steroid dehydrogenase, 3 beta- and steroid delta-isomerase 1 [Source:HGNC Symbol;Acc:5217]	41.35	1.07247	0.409534	2.61876	0.00882491	0.196269
ENSG00000164694	FNDC1	fibronectin type III domain containing 1 [Source:HGNC Symbol;Acc:21184]	474.868	1.07218	0.40855	2.62434	0.00868168	0.195344
ENSG00000211956	IGHV4-34	immunoglobulin heavy variable 4-34 [Source:HGNC Symbol;Acc:5650]	1374.99	1.06924	0.311654	3.43085	0.000601694	0.0640242
ENSG00000197616	MYH6	myosin, heavy chain 6, cardiac muscle, alpha [Source:HGNC Symbol;Acc:7576]	5.09378	1.06785	0.40783	2.61838	0.0088349	NA
ENSG00000115956	PLEK	pleckstrin [Source:HGNC Symbol;Acc:9070]	2020.33	1.06741	0.393653	2.71154	0.00669712	0.180261
ENSG00000188906	LRRK2	leucine-rich repeat kinase 2 [Source:HGNC Symbol;Acc:18618]	426.653	1.06531	0.370791	2.87308	0.00406493	0.149127
ENSG00000241566	IGKV2D-24	immunoglobulin kappa variable 2D-24 (non-functional) [Source:HGNC Symbol;Acc:5797]	69.5163	1.06414	0.394846	2.69506	0.00703751	0.18202
ENSG00000108342	CSF3	colony stimulating factor 3 (granulocyte) [Source:HGNC Symbol;Acc:2438]	675.179	1.06215	0.392268	2.70771	0.00677482	0.181097
ENSG00000171049	FPR2	formyl peptide receptor 2 [Source:HGNC Symbol;Acc:3827]	305.607	1.06132	0.400855	2.64763	0.00810589	0.191838
ENSG00000132185	FCRLA	Fc receptor-like A [Source:HGNC Symbol;Acc:18504]	159.221	1.05957	0.406005	2.60975	0.00906093	0.197243
ENSG00000211962	IGHV1-46	immunoglobulin heavy variable 1-46 [Source:HGNC Symbol;Acc:5554]	3016.61	1.05862	0.323207	3.27535	0.00105531	0.0849035
ENSG00000122691	TWIST1	twist family bHLH transcription factor 1 [Source:HGNC Symbol;Acc:12428]	96.0932	1.05701	0.391007	2.70331	0.00686529	0.181748
ENSG00000003137	CYP26B1	cytochrome P450, family 26, subfamily B, polypeptide 1 [Source:HGNC Symbol;Acc:20581]	229.482	1.05661	0.393262	2.68679	0.00721431	0.182919
ENSG00000168685	IL7R	interleukin 7 receptor [Source:HGNC Symbol;Acc:6024]	1361.35	1.05475	0.387224	2.72388	0.0064519	0.178341
ENSG00000168679	SLC16A4	solute carrier family 16, member 4 [Source:HGNC Symbol;Acc:10925]	130.375	1.05473	0.39871	2.64535	0.00816073	0.192004
ENSG00000259600			48.3282	1.05421	0.40523	2.60152	0.00928109	0.199662
ENSG00000239839	DEFA3	defensin, alpha 3, neutrophil-specific [Source:HGNC Symbol;Acc:2762]	10.4644	1.05225	0.389744	2.69984	0.00693727	NA
ENSG00000259261	IGHV4OR15-8	immunoglobulin heavy variable 4/OR15-8 (non-functional) [Source:HGNC Symbol;Acc:5658]	375.74	1.05121	0.363017	2.89577	0.00378227	0.144067
ENSG00000129009	ISLR	immunoglobulin superfamily containing leucine-rich repeat [Source:HGNC Symbol;Acc:6133]	352.812	1.04966	0.332144	3.16026	0.00157626	0.0967019
ENSG00000211950	IGHV1-24	immunoglobulin heavy variable 1-24 [Source:HGNC Symbol;Acc:5551]	534.321	1.04689	0.355203	2.9473	0.0032056	0.135912
ENSG00000059804	SLC2A3	solute carrier family 2 (facilitated glucose transporter), member 3 [Source:HGNC Symbol;Acc:11007]	816.558	1.04609	0.377573	2.77056	0.00559607	0.166299
ENSG00000112394	SLC16A10	solute carrier family 16 (aromatic amino acid transporter), member 10 [Source:HGNC Symbol;Acc:17027]	108.894	1.04349	0.355697	2.93365	0.00334998	0.137783
ENSG00000164692	COL1A2	collagen, type I, alpha 2 [Source:HGNC Symbol;Acc:2198]	6328.86	1.04178	0.327378	3.1822	0.0014616	0.0937985
ENSG00000211664	IGLV2-18	immunoglobulin lambda variable 2-18 [Source:HGNC Symbol;Acc:5889]	487.715	1.04177	0.353633	2.94589	0.00322023	0.136183
ENSG00000180549	FUT7	fucosyltransferase 7 (alpha (1,3) fucosyltransferase) [Source:HGNC Symbol;Acc:4018]	27.2192	1.04168	0.363361	2.86679	0.00414665	0.14964
ENSG00000116132	PRRX1	paired related homeobox 1 [Source:HGNC Symbol;Acc:9142]	296.96	1.04059	0.383131	2.71602	0.0066071	0.178934
ENSG00000179546	HTR1D	5-hydroxytryptamine (serotonin) receptor 1D, G protein-coupled [Source:HGNC Symbol;Acc:5289]	82.2315	1.03796	0.40226	2.58033	0.00987062	0.204913
ENSG00000180447	GAS1	growth arrest-specific 1 [Source:HGNC Symbol;Acc:4165]	174.44	1.03668	0.394224	2.62967	0.00854679	0.19482
ENSG00000151726	ACSL1	acyl-CoA synthetase long-chain family member 1 [Source:HGNC Symbol;Acc:3569]	1040.2	1.03475	0.372848	2.77526	0.00551569	0.165401
ENSG00000136167	LCP1	lymphocyte cytosolic protein 1 (L-plastin) [Source:HGNC Symbol;Acc:6528]	3112.77	1.03367	0.333391	3.10047	0.00193212	0.106577
ENSG00000235512	TAB3-AS2	TAB3 antisense RNA 2 [Source:HGNC Symbol;Acc:40013]	1.9715	1.03316	0.383162	2.69639	0.00700951	NA
ENSG00000154188	ANGPT1	angiopoietin 1 [Source:HGNC Symbol;Acc:484]	54.6921	1.02997	0.347888	2.96062	0.00307017	0.132667
ENSG00000224557	HLA-DPB2	major histocompatibility complex, class II, DP beta 2 (pseudogene) [Source:HGNC Symbol;Acc:4941]	14.8177	1.02968	0.381151	2.70151	0.00690263	NA
ENSG00000117091	CD48	CD48 molecule [Source:HGNC Symbol;Acc:1683]	555.931	1.0295	0.319528	3.22194	0.00127327	0.0882357
ENSG00000123892	RAB38	RAB38, member RAS oncogene family [Source:HGNC Symbol;Acc:9776]	22.1673	1.02313	0.363947	2.8112	0.00493565	0.156683
ENSG00000197208	SLC22A4	solute carrier family 22 (organic cation/zwitterion transporter), member 4 [Source:HGNC Symbol;Acc:10968]	95.0796	1.02239	0.322306	3.1721	0.0015134	0.0959491
ENSG00000134193	REG4	regenerating islet-derived family, member 4 [Source:HGNC Symbol;Acc:22977]	24175.5	1.02217	0.341547	2.99276	0.00276466	0.127899
ENSG00000147408	CSGALNACT1	chondroitin sulfate N-acetylgalactosaminyltransferase 1 [Source:HGNC Symbol;Acc:24290]	167.626	1.02156	0.383273	2.66535	0.00769089	0.18896
ENSG00000179388	EGR3	early growth response 3 [Source:HGNC Symbol;Acc:3240]	307.885	1.02117	0.328046	3.11289	0.00185263	0.105363
ENSG00000118785	SPP1	secreted phosphoprotein 1 [Source:HGNC Symbol;Acc:11255]	901.696	1.01942	0.371406	2.74477	0.00605529	0.17399
ENSG00000143387	CTSK	cathepsin K [Source:HGNC Symbol;Acc:2536]	692.61	1.01815	0.285432	3.56706	0.000361006	0.0513282
ENSG00000115363	EVA1A	eva-1 homolog A (C. elegans) [Source:HGNC Symbol;Acc:25816]	62.2885	1.01779	0.392082	2.59586	0.00943548	0.200609
ENSG00000060982	BCAT1	branched chain amino-acid transaminase 1, cytosolic [Source:HGNC Symbol;Acc:976]	167.964	1.01037	0.332556	3.03819	0.00238005	0.117546
ENSG00000064989	CALCRL	calcitonin receptor-like [Source:HGNC Symbol;Acc:16709]	156.59	1.00833	0.332561	3.03201	0.00242933	0.118541
ENSG00000122862	SRGN	serglycin [Source:HGNC Symbol;Acc:9361]	4289.68	1.00829	0.357002	2.82433	0.00473801	0.154435
ENSG00000162618	ELTD1	EGF, latrophilin and seven transmembrane domain containing 1 [Source:HGNC Symbol;Acc:20822]	241.703	1.00594	0.362121	2.7779	0.00547114	0.165267
ENSG00000254709	IGLL5	immunoglobulin lambda-like polypeptide 5 [Source:HGNC Symbol;Acc:38476]	356.025	1.00396	0.321702	3.12078	0.0018037	0.103881
ENSG00000135069	PSAT1	phosphoserine aminotransferase 1 [Source:HGNC Symbol;Acc:19129]	145.122	1.00344	0.316784	3.16757	0.00153717	0.0967019
ENSG00000211942	IGHV3-13	immunoglobulin heavy variable 3-13 [Source:HGNC Symbol;Acc:5581]	857.264	1.00167	0.371387	2.69709	0.00699474	0.18202
ENSG00000124216	SNAI1	snail family zinc finger 1 [Source:HGNC Symbol;Acc:11128]	129.536	1.00159	0.378304	2.64758	0.00810714	0.191838
ENSG00000091879	ANGPT2	angiopoietin 2 [Source:HGNC Symbol;Acc:485]	81.6714	1.00139	0.372138	2.69091	0.00712584	0.18202
ENSG00000111341	MGP	matrix Gla protein [Source:HGNC Symbol;Acc:7060]	1255.67	1.00049	0.383263	2.61044	0.00904247	0.197243
ENSG00000211979	IGHV7-81	immunoglobulin heavy variable 7-81 (non-functional) [Source:HGNC Symbol;Acc:5669]	3.30634	1.00035	0.388291	2.57628	0.00998701	NA
ENSG00000151388	ADAMTS12	ADAM metallopeptidase with thrombospondin type 1 motif, 12 [Source:HGNC Symbol;Acc:14605]	98.5664	0.997192	0.357352	2.7905	0.00526261	0.161331
ENSG00000110347	MMP12	matrix metallopeptidase 12 (macrophage elastase) [Source:HGNC Symbol;Acc:7158]	1142.11	0.996627	0.327907	3.03936	0.00237082	0.117546
ENSG00000186818	LILRB4	leukocyte immunoglobulin-like receptor, subfamily B (with TM and ITIM domains), member 4 [Source:HGNC Symbol;Acc:6608]	544.964	0.995188	0.29721	3.34844	0.000812684	0.0734925
ENSG00000250536	ABHD17AP3	abhydrolase domain containing 17A pseudogene 3 [Source:HGNC Symbol;Acc:34041]	44.6199	0.990011	0.263639	3.75518	0.000173217	0.03527
ENSG00000205021	CCL3L1	chemokine (C-C motif) ligand 3-like 1 [Source:HGNC Symbol;Acc:10628]	51.5753	0.989083	0.36724	2.69329	0.00707513	0.18202
ENSG00000113212	PCDHB7	protocadherin beta 7 [Source:HGNC Symbol;Acc:8692]	22.8925	0.987488	0.344953	2.86268	0.00420077	0.14964
ENSG00000120820	GLT8D2	glycosyltransferase 8 domain containing 2 [Source:HGNC Symbol;Acc:24890]	119.39	0.986363	0.285856	3.45056	0.000559417	0.0619226
ENSG00000227630	LINC01132	long intergenic non-protein coding RNA 1132 [Source:HGNC Symbol;Acc:49444]	7.81205	0.984386	0.379637	2.59297	0.00951517	NA
ENSG00000254056	IGHV3-71	immunoglobulin heavy variable 3-71 (pseudogene) [Source:HGNC Symbol;Acc:5621]	28.2622	0.983886	0.380608	2.58504	0.00973688	0.203799
ENSG00000087245	MMP2	matrix metallopeptidase 2 (gelatinase A, 72kDa gelatinase, 72kDa type IV collagenase) [Source:HGNC Symbol;Acc:7166]	6018.31	0.983628	0.361214	2.72312	0.00646682	0.178341
ENSG00000164116	GUCY1A3	guanylate cyclase 1, soluble, alpha 3 [Source:HGNC Symbol;Acc:4685]	315.398	0.9727	0.323311	3.00856	0.00262489	0.124047
ENSG00000270318	IGHV3OR16-11	immunoglobulin heavy variable 3/OR16-11 (pseudogene) [Source:HGNC Symbol;Acc:5635]	21.0202	0.97217	0.374772	2.59403	0.00948584	0.201092
ENSG00000111799	COL12A1	collagen, type XII, alpha 1 [Source:HGNC Symbol;Acc:2188]	1581.33	0.969662	0.371085	2.61305	0.00897393	0.196557
ENSG00000269640			96.0651	0.9687	0.339314	2.85488	0.00430537	0.151404
ENSG00000137745	MMP13	matrix metallopeptidase 13 (collagenase 3) [Source:HGNC Symbol;Acc:7159]	138.017	0.968238	0.365676	2.6478	0.00810173	0.191838
ENSG00000013016	EHD3	EH-domain containing 3 [Source:HGNC Symbol;Acc:3244]	158.406	0.965965	0.285287	3.38594	0.00070935	0.0704778
ENSG00000128656	CHN1	chimerin 1 [Source:HGNC Symbol;Acc:1943]	149.736	0.965135	0.371346	2.59902	0.00934909	0.199881
ENSG00000088882	CPXM1	carboxypeptidase X (M14 family), member 1 [Source:HGNC Symbol;Acc:15771]	188.379	0.964739	0.362545	2.66102	0.00779046	0.18951
ENSG00000225523	IGKV6D-21	immunoglobulin kappa variable 6D-21 (non-functional) [Source:HGNC Symbol;Acc:5837]	77.8539	0.963162	0.358149	2.68928	0.00716065	0.182171
ENSG00000119917	IFIT3	interferon-induced protein with tetratricopeptide repeats 3 [Source:HGNC Symbol;Acc:5411]	692.248	0.961838	0.325459	2.95533	0.00312337	0.133802
ENSG00000011465	DCN	decorin [Source:HGNC Symbol;Acc:2705]	3841.79	0.960925	0.330551	2.90704	0.00364867	0.141262
ENSG00000185565	LSAMP	limbic system-associated membrane protein [Source:HGNC Symbol;Acc:6705]	145.548	0.959547	0.354157	2.70938	0.00674088	0.180776
ENSG00000075340	ADD2	adducin 2 (beta) [Source:HGNC Symbol;Acc:244]	22.5351	0.952469	0.326095	2.92084	0.00349094	0.139483
ENSG00000049768	FOXP3	forkhead box P3 [Source:HGNC Symbol;Acc:6106]	190.245	0.951024	0.309744	3.07036	0.00213803	0.11128
ENSG00000086300	SNX10	sorting nexin 10 [Source:HGNC Symbol;Acc:14974]	286.801	0.949917	0.356744	2.66274	0.00775066	0.1891
ENSG00000259834			117.171	0.949669	0.332034	2.86016	0.00423429	0.150509
ENSG00000185862	EVI2B	ecotropic viral integration site 2B [Source:HGNC Symbol;Acc:3500]	1140.13	0.948909	0.351239	2.7016	0.00690062	0.18197
ENSG00000138755	CXCL9	chemokine (C-X-C motif) ligand 9 [Source:HGNC Symbol;Acc:7098]	2281.85	0.941091	0.361777	2.6013	0.00928716	0.199662
ENSG00000092969	TGFB2	transforming growth factor, beta 2 [Source:HGNC Symbol;Acc:11768]	38.4873	0.9407	0.326009	2.8855	0.00390789	0.146821
ENSG00000134802	SLC43A3	solute carrier family 43, member 3 [Source:HGNC Symbol;Acc:17466]	277.121	0.936808	0.346384	2.70453	0.00684005	0.181663
ENSG00000087510	TFAP2C	transcription factor AP-2 gamma (activating enhancer binding protein 2 gamma) [Source:HGNC Symbol;Acc:11744]	69.0878	0.936615	0.344801	2.71639	0.00659975	0.178934
ENSG00000102760	RGCC	regulator of cell cycle [Source:HGNC Symbol;Acc:20369]	281.725	0.935359	0.315961	2.96037	0.00307274	0.132667
ENSG00000117009	KMO	kynurenine 3-monooxygenase (kynurenine 3-hydroxylase) [Source:HGNC Symbol;Acc:6381]	53.8391	0.932069	0.338716	2.75177	0.00592735	0.172008
ENSG00000211668	IGLV2-11	immunoglobulin lambda variable 2-11 [Source:HGNC Symbol;Acc:5887]	2027.74	0.93151	0.342343	2.72098	0.00650877	0.178483
ENSG00000226564	FTH1P20	ferritin, heavy polypeptide 1 pseudogene 20 [Source:HGNC Symbol;Acc:37639]	19.53	0.930002	0.320569	2.9011	0.00371855	0.142297
ENSG00000224220			104.544	0.92917	0.352658	2.63476	0.00841967	0.194461
ENSG00000163823	CCR1	chemokine (C-C motif) receptor 1 [Source:HGNC Symbol;Acc:1602]	399.845	0.92711	0.35168	2.63623	0.00838318	0.193918
ENSG00000079263	SP140	SP140 nuclear body protein [Source:HGNC Symbol;Acc:17133]	259.639	0.92708	0.331917	2.79311	0.00522038	0.160634
ENSG00000115165	CYTIP	cytohesin 1 interacting protein [Source:HGNC Symbol;Acc:9506]	624.55	0.92246	0.352878	2.6141	0.00894617	0.196553
ENSG00000106605	BLVRA	biliverdin reductase A [Source:HGNC Symbol;Acc:1062]	323.132	0.918331	0.32561	2.82034	0.00479734	0.155358
ENSG00000164294	GPX8	glutathione peroxidase 8 (putative) [Source:HGNC Symbol;Acc:33100]	192.25	0.917444	0.248897	3.68604	0.000227767	0.0424661
ENSG00000137573	SULF1	sulfatase 1 [Source:HGNC Symbol;Acc:20391]	648.363	0.91622	0.315272	2.90613	0.00365935	0.141343
ENSG00000013583	HEBP1	heme binding protein 1 [Source:HGNC Symbol;Acc:17176]	755.625	0.915678	0.346655	2.64146	0.00825485	0.19257
ENSG00000183918	SH2D1A	SH2 domain containing 1A [Source:HGNC Symbol;Acc:10820]	44.6874	0.913528	0.344848	2.64908	0.00807122	0.191838
ENSG00000239951	IGKV3-20	immunoglobulin kappa variable 3-20 [Source:HGNC Symbol;Acc:5817]	9550.85	0.911072	0.334634	2.72259	0.00647725	0.178341
ENSG00000081277	PKP1	plakophilin 1 (ectodermal dysplasia/skin fragility syndrome) [Source:HGNC Symbol;Acc:9023]	22.0448	0.906293	0.342197	2.64845	0.00808616	0.191838
ENSG00000231486			181.52	0.905115	0.344776	2.62523	0.00865915	0.195344
ENSG00000043462	LCP2	lymphocyte cytosolic protein 2 (SH2 domain containing leukocyte protein of 76kDa) [Source:HGNC Symbol;Acc:6529]	2203.59	0.90417	0.342643	2.63881	0.00831968	0.193535
ENSG00000172716	SLFN11	schlafen family member 11 [Source:HGNC Symbol;Acc:26633]	303.02	0.903567	0.32451	2.78441	0.00536257	0.163787
ENSG00000143119	CD53	CD53 molecule [Source:HGNC Symbol;Acc:1686]	1164.23	0.901175	0.336283	2.67981	0.00736632	0.185202
ENSG00000133574	GIMAP4	GTPase, IMAP family member 4 [Source:HGNC Symbol;Acc:21872]	582.134	0.900636	0.313235	2.87527	0.00403679	0.148951
ENSG00000150977	RILPL2	Rab interacting lysosomal protein-like 2 [Source:HGNC Symbol;Acc:28787]	355.022	0.898349	0.319396	2.81265	0.00491348	0.156444
ENSG00000229417	NPM1P25	nucleophosmin 1 (nucleolar phosphoprotein B23, numatrin) pseudogene 25 [Source:HGNC Symbol;Acc:45204]	29.452	0.891395	0.335115	2.65997	0.00781477	0.189822
ENSG00000232216	IGHV3-43	immunoglobulin heavy variable 3-43 [Source:HGNC Symbol;Acc:5604]	680.313	0.889728	0.283759	3.13551	0.00171556	0.101415
ENSG00000062282	DGAT2	diacylglycerol O-acyltransferase 2 [Source:HGNC Symbol;Acc:16940]	179.35	0.883423	0.312391	2.82794	0.0046848	0.153417
ENSG00000247774	PCED1B-AS1	PCED1B antisense RNA 1 [Source:HGNC Symbol;Acc:44166]	123.301	0.881974	0.338447	2.60594	0.00916213	0.198049
ENSG00000116157	GPX7	glutathione peroxidase 7 [Source:HGNC Symbol;Acc:4559]	118.847	0.875218	0.298603	2.93104	0.00337832	0.138259
ENSG00000228638	FCF1P2	FCF1 pseudogene 2 [Source:HGNC Symbol;Acc:44614]	34.3105	0.865356	0.269077	3.21602	0.00129981	0.0886583
ENSG00000116678	LEPR	leptin receptor [Source:HGNC Symbol;Acc:6554]	87.0629	0.862862	0.330789	2.6085	0.00909405	0.197243
ENSG00000168542	COL3A1	collagen, type III, alpha 1 [Source:HGNC Symbol;Acc:2201]	10009.4	0.862547	0.323332	2.66768	0.00763768	0.188575
ENSG00000182326	C1S	complement component 1, s subcomponent [Source:HGNC Symbol;Acc:1247]	3467.56	0.858197	0.323871	2.64981	0.00805373	0.191838
ENSG00000103811	CTSH	cathepsin H [Source:HGNC Symbol;Acc:2535]	1992.78	0.857673	0.291834	2.93891	0.0032937	0.137179
ENSG00000111796	KLRB1	killer cell lectin-like receptor subfamily B, member 1 [Source:HGNC Symbol;Acc:6373]	170.959	0.856447	0.30908	2.77096	0.00558916	0.166299
ENSG00000145365	TIFA	TRAF-interacting protein with forkhead-associated domain [Source:HGNC Symbol;Acc:19075]	200.849	0.855897	0.283691	3.01701	0.00255281	0.122394
ENSG00000204287	HLA-DRA	major histocompatibility complex, class II, DR alpha [Source:HGNC Symbol;Acc:4947]	7617.52	0.851692	0.299574	2.84301	0.00446899	0.152998
ENSG00000188820	FAM26F	family with sequence similarity 26, member F [Source:HGNC Symbol;Acc:33391]	510.34	0.851325	0.318879	2.66974	0.00759097	0.188397
ENSG00000163751	CPA3	carboxypeptidase A3 (mast cell) [Source:HGNC Symbol;Acc:2298]	495.061	0.847198	0.289425	2.92718	0.00342051	0.13861
ENSG00000211677	IGLC2	immunoglobulin lambda constant 2 (Kern-Oz- marker) [Source:HGNC Symbol;Acc:5856]	20195.5	0.846763	0.31447	2.69267	0.00708833	0.18202
ENSG00000244575	IGKV1-27	immunoglobulin kappa variable 1-27 [Source:HGNC Symbol;Acc:5735]	1004.76	0.84557	0.283072	2.98712	0.00281617	0.127899
ENSG00000170891	CYTL1	cytokine-like 1 [Source:HGNC Symbol;Acc:24435]	24.1019	0.837014	0.315514	2.65286	0.0079813	0.191789
ENSG00000162692	VCAM1	vascular cell adhesion molecule 1 [Source:HGNC Symbol;Acc:12663]	422.17	0.82848	0.264978	3.1266	0.00176841	0.102698
ENSG00000144476	ACKR3	atypical chemokine receptor 3 [Source:HGNC Symbol;Acc:23692]	201.543	0.826364	0.311795	2.65034	0.00804108	0.191838
ENSG00000012660	ELOVL5	ELOVL fatty acid elongase 5 [Source:HGNC Symbol;Acc:21308]	784.093	0.823256	0.319567	2.57616	0.00999043	0.204913
ENSG00000111012	CYP27B1	cytochrome P450, family 27, subfamily B, polypeptide 1 [Source:HGNC Symbol;Acc:2606]	54.8226	0.822749	0.289223	2.84469	0.00444545	0.152998
ENSG00000179144	GIMAP7	GTPase, IMAP family member 7 [Source:HGNC Symbol;Acc:22404]	545.498	0.819978	0.279263	2.93622	0.00332241	0.137783
ENSG00000112984	KIF20A	kinesin family member 20A [Source:HGNC Symbol;Acc:9787]	193.903	0.813175	0.236886	3.43277	0.000597442	0.0639845
ENSG00000175879	HOXD8	homeobox D8 [Source:HGNC Symbol;Acc:5139]	133.811	0.812186	0.212066	3.82987	0.000128209	0.0295119
ENSG00000242574	HLA-DMB	major histocompatibility complex, class II, DM beta [Source:HGNC Symbol;Acc:4935]	314.017	0.810423	0.311047	2.60546	0.00917499	0.198067
ENSG00000184898	RBM43	RNA binding motif protein 43 [Source:HGNC Symbol;Acc:24790]	96.7181	0.804427	0.235789	3.41164	0.00064574	0.0665107
ENSG00000182916	TCEAL7	transcription elongation factor A (SII)-like 7 [Source:HGNC Symbol;Acc:28336]	34.7894	0.801706	0.264037	3.03634	0.00239468	0.117546
ENSG00000075188	NUP37	nucleoporin 37kDa [Source:HGNC Symbol;Acc:29929]	206.679	0.797455	0.190199	4.19274	2.75601e-05	0.0146629
ENSG00000204381	LAYN	layilin [Source:HGNC Symbol;Acc:29471]	75.9136	0.797063	0.289926	2.7492	0.00597416	0.17256
ENSG00000070190	DAPP1	dual adaptor of phosphotyrosine and 3-phosphoinositides [Source:HGNC Symbol;Acc:16500]	216.49	0.795558	0.300607	2.6465	0.00813294	0.191923
ENSG00000079156	OSBPL6	oxysterol binding protein-like 6 [Source:HGNC Symbol;Acc:16388]	47.6409	0.793951	0.279194	2.84372	0.00445896	0.152998
ENSG00000162407	PPAP2B	phosphatidic acid phosphatase type 2B [Source:HGNC Symbol;Acc:9229]	608.817	0.788324	0.260599	3.02505	0.00248594	0.120828
ENSG00000114948	ADAM23	ADAM metallopeptidase domain 23 [Source:HGNC Symbol;Acc:202]	57.3646	0.783222	0.303889	2.57733	0.00995673	0.204913
ENSG00000204472	AIF1	allograft inflammatory factor 1 [Source:HGNC Symbol;Acc:352]	850.259	0.780629	0.290572	2.68652	0.00722003	0.182919
ENSG00000075884	ARHGAP15	Rho GTPase activating protein 15 [Source:HGNC Symbol;Acc:21030]	221.692	0.770798	0.295465	2.60876	0.00908706	0.197243
ENSG00000143013	LMO4	LIM domain only 4 [Source:HGNC Symbol;Acc:6644]	1388.66	0.769926	0.266453	2.88954	0.00385805	0.146267
ENSG00000147100	SLC16A2	solute carrier family 16, member 2 (thyroid hormone transporter) [Source:HGNC Symbol;Acc:10923]	140.008	0.76891	0.284607	2.70165	0.00689961	0.18197
ENSG00000226381			40.2021	0.768582	0.254913	3.01508	0.00256912	0.122819
ENSG00000182853	VMO1	vitelline membrane outer layer 1 homolog (chicken) [Source:HGNC Symbol;Acc:30387]	63.142	0.766136	0.273211	2.80419	0.00504428	0.157567
ENSG00000111348	ARHGDIB	Rho GDP dissociation inhibitor (GDI) beta [Source:HGNC Symbol;Acc:679]	2796.03	0.765997	0.292751	2.61655	0.00888235	0.196269
ENSG00000231389	HLA-DPA1	major histocompatibility complex, class II, DP alpha 1 [Source:HGNC Symbol;Acc:4938]	1556.9	0.76065	0.239359	3.17786	0.00148365	0.0945654
ENSG00000158714	SLAMF8	SLAM family member 8 [Source:HGNC Symbol;Acc:21391]	519.854	0.759618	0.244652	3.10489	0.00190353	0.106577
ENSG00000171115	GIMAP8	GTPase, IMAP family member 8 [Source:HGNC Symbol;Acc:21792]	307.874	0.757876	0.272387	2.78235	0.00539662	0.164311
ENSG00000153162	BMP6	bone morphogenetic protein 6 [Source:HGNC Symbol;Acc:1073]	111.895	0.751489	0.265462	2.83087	0.00464217	0.153417
ENSG00000123609	NMI	N-myc (and STAT) interactor [Source:HGNC Symbol;Acc:7854]	778.018	0.749765	0.250588	2.99202	0.00277142	0.127899
ENSG00000166128	RAB8B	RAB8B, member RAS oncogene family [Source:HGNC Symbol;Acc:30273]	653.611	0.746159	0.2889	2.58276	0.00980144	0.20411
ENSG00000164125	FAM198B	family with sequence similarity 198, member B [Source:HGNC Symbol;Acc:25312]	651.655	0.743034	0.267127	2.78157	0.00540964	0.164311
ENSG00000165168	CYBB	cytochrome b-245, beta polypeptide [Source:HGNC Symbol;Acc:2578]	1364.53	0.740135	0.248229	2.98166	0.00286686	0.128647
ENSG00000184515	BEX5	brain expressed, X-linked 5 [Source:HGNC Symbol;Acc:27990]	129.613	0.737327	0.220947	3.33713	0.000846492	0.0752152
ENSG00000159164	SV2A	synaptic vesicle glycoprotein 2A [Source:HGNC Symbol;Acc:20566]	40.493	0.736388	0.258585	2.84776	0.0044028	0.152998
ENSG00000223865	HLA-DPB1	major histocompatibility complex, class II, DP beta 1 [Source:HGNC Symbol;Acc:4940]	1945.51	0.725217	0.264537	2.74146	0.00611666	0.175041
ENSG00000096092	TMEM14A	transmembrane protein 14A [Source:HGNC Symbol;Acc:21076]	327.95	0.719725	0.246615	2.91842	0.00351815	0.139483
ENSG00000196188	CTSE	cathepsin E [Source:HGNC Symbol;Acc:2530]	1934.53	0.718932	0.231759	3.10206	0.00192178	0.106577
ENSG00000196159	FAT4	FAT atypical cadherin 4 [Source:HGNC Symbol;Acc:23109]	340.808	0.716117	0.265933	2.69285	0.00708449	0.18202
ENSG00000102024	PLS3	plastin 3 [Source:HGNC Symbol;Acc:9091]	452.428	0.711337	0.199873	3.55895	0.000372346	0.0518695
ENSG00000135744	AGT	angiotensinogen (serpin peptidase inhibitor, clade A, member 8) [Source:HGNC Symbol;Acc:333]	200.988	0.710734	0.27414	2.5926	0.00952547	0.201415
ENSG00000131979	GCH1	GTP cyclohydrolase 1 [Source:HGNC Symbol;Acc:4193]	449.627	0.70681	0.232754	3.03673	0.00239159	0.117546
ENSG00000183801	OLFML1	olfactomedin-like 1 [Source:HGNC Symbol;Acc:24473]	120.968	0.694293	0.265254	2.61746	0.00885859	0.196269
ENSG00000147416	ATP6V1B2	ATPase, H+ transporting, lysosomal 56/58kDa, V1 subunit B2 [Source:HGNC Symbol;Acc:854]	1485.62	0.69185	0.243778	2.83804	0.00453921	0.153417
ENSG00000260065			66.067	0.690218	0.261754	2.63689	0.00836697	0.193815
ENSG00000187653	TMSB4XP8	thymosin beta 4, X-linked pseudogene 8 [Source:HGNC Symbol;Acc:11885]	2260.61	0.664275	0.15059	4.41115	1.02825e-05	0.00942161
ENSG00000135218	CD36	CD36 molecule (thrombospondin receptor) [Source:HGNC Symbol;Acc:1663]	305.454	0.659115	0.238509	2.76348	0.00571891	0.168295
ENSG00000131238	PPT1	palmitoyl-protein thioesterase 1 [Source:HGNC Symbol;Acc:9325]	996.609	0.652173	0.207955	3.13613	0.00171195	0.101415
ENSG00000112029	FBXO5	F-box protein 5 [Source:HGNC Symbol;Acc:13584]	162.904	0.645636	0.176846	3.65084	0.000261389	0.0435464
ENSG00000140280	LYSMD2	LysM, putative peptidoglycan-binding, domain containing 2 [Source:HGNC Symbol;Acc:28571]	209.157	0.639203	0.21969	2.90957	0.00361922	0.141115
ENSG00000196072	BLOC1S2	biogenesis of lysosomal organelles complex-1, subunit 2 [Source:HGNC Symbol;Acc:20984]	350.721	0.634521	0.197559	3.2118	0.00131904	0.0887957
ENSG00000135245	HILPDA	hypoxia inducible lipid droplet-associated [Source:HGNC Symbol;Acc:28859]	80.5135	0.630147	0.2108	2.98931	0.00279608	0.127899
ENSG00000270143			51.6585	0.622116	0.230946	2.69377	0.00706491	0.18202
ENSG00000100031	GGT1	gamma-glutamyltransferase 1 [Source:HGNC Symbol;Acc:4250]	369.767	0.621169	0.185704	3.34493	0.000823032	0.0737732
ENSG00000135077	HAVCR2	hepatitis A virus cellular receptor 2 [Source:HGNC Symbol;Acc:18437]	157.576	0.619351	0.238704	2.59464	0.00946904	0.200995
ENSG00000168288	MMADHC	methylmalonic aciduria (cobalamin deficiency) cblD type, with homocystinuria [Source:HGNC Symbol;Acc:25221]	968.561	0.617219	0.160233	3.852	0.000117156	0.0280036
ENSG00000143401	ANP32E	acidic (leucine-rich) nuclear phosphoprotein 32 family, member E [Source:HGNC Symbol;Acc:16673]	700.168	0.611279	0.209422	2.91889	0.00351279	0.139483
ENSG00000196743	GM2A	GM2 ganglioside activator [Source:HGNC Symbol;Acc:4367]	1504.51	0.60562	0.149351	4.05501	5.01324e-05	0.0196865
ENSG00000087842	PIR	pirin (iron-binding nuclear protein) [Source:HGNC Symbol;Acc:30048]	88.6573	0.598261	0.229373	2.60824	0.00910094	0.197243
ENSG00000132465	IGJ	immunoglobulin J polypeptide, linker protein for immunoglobulin alpha and mu polypeptides [Source:HGNC Symbol;Acc:5713]	76085.6	0.593825	0.208	2.85492	0.00430471	0.151404
ENSG00000117450	PRDX1	peroxiredoxin 1 [Source:HGNC Symbol;Acc:9352]	5013.61	0.590816	0.1938	3.04859	0.00229916	0.116715
ENSG00000163026	C2orf44	chromosome 2 open reading frame 44 [Source:HGNC Symbol;Acc:26157]	87.1521	0.589625	0.211555	2.7871	0.00531816	0.162732
ENSG00000156253	RWDD2B	RWD domain containing 2B [Source:HGNC Symbol;Acc:1302]	198.829	0.586481	0.220859	2.65546	0.00792009	0.191158
ENSG00000117519	CNN3	calponin 3, acidic [Source:HGNC Symbol;Acc:2157]	1322.98	0.58447	0.181916	3.21285	0.00131425	0.0887957
ENSG00000147400	CETN2	centrin, EF-hand protein, 2 [Source:HGNC Symbol;Acc:1867]	372.185	0.582516	0.20662	2.81926	0.00481344	0.155358
ENSG00000164096	C4orf3	chromosome 4 open reading frame 3 [Source:HGNC Symbol;Acc:19225]	2643.11	0.572845	0.194726	2.9418	0.00326309	0.136514
ENSG00000115163	CENPA	centromere protein A [Source:HGNC Symbol;Acc:1851]	132.344	0.569714	0.178516	3.19139	0.00141588	0.0924144
ENSG00000126787	DLGAP5	discs, large (Drosophila) homolog-associated protein 5 [Source:HGNC Symbol;Acc:16864]	199.97	0.569627	0.211128	2.69802	0.00697538	0.18202
ENSG00000005893	LAMP2	lysosomal-associated membrane protein 2 [Source:HGNC Symbol;Acc:6501]	1660.3	0.568989	0.212213	2.68121	0.00733561	0.184994
ENSG00000137806	NDUFAF1	NADH dehydrogenase (ubiquinone) complex I, assembly factor 1 [Source:HGNC Symbol;Acc:18828]	235.077	0.565338	0.199622	2.83204	0.00462514	0.153417
ENSG00000173113	TRMT112	tRNA methyltransferase 11-2 homolog (S. cerevisiae) [Source:HGNC Symbol;Acc:26940]	1556.1	0.561557	0.199989	2.80795	0.00498587	0.15691
ENSG00000186063	AIDA	axin interactor, dorsalization associated [Source:HGNC Symbol;Acc:25761]	248.105	0.558115	0.212636	2.62474	0.0086715	0.195344
ENSG00000164104	HMGB2	high mobility group box 2 [Source:HGNC Symbol;Acc:5000]	2165.5	0.555595	0.175203	3.17115	0.00151838	0.0959491
ENSG00000137168	PPIL1	peptidylprolyl isomerase (cyclophilin)-like 1 [Source:HGNC Symbol;Acc:9260]	349.899	0.553202	0.203575	2.71743	0.00657914	0.178764
ENSG00000148834	GSTO1	glutathione S-transferase omega 1 [Source:HGNC Symbol;Acc:13312]	1690.56	0.549305	0.167073	3.28781	0.00100969	0.0836824
ENSG00000118363	SPCS2	signal peptidase complex subunit 2 homolog (S. cerevisiae) [Source:HGNC Symbol;Acc:28962]	1084.4	0.544662	0.192651	2.8272	0.00469564	0.153417
ENSG00000256043	CTSO	cathepsin O [Source:HGNC Symbol;Acc:2542]	612.247	0.532453	0.194982	2.73077	0.00631862	0.17697
ENSG00000169372	CRADD	CASP2 and RIPK1 domain containing adaptor with death domain [Source:HGNC Symbol;Acc:2340]	213.137	0.530003	0.194696	2.72221	0.00648461	0.178341
ENSG00000138385	SSB	Sjogren syndrome antigen B (autoantigen La) [Source:HGNC Symbol;Acc:11316]	1364.35	0.529967	0.148967	3.55761	0.000374248	0.0518695
ENSG00000198689	SLC9A6	solute carrier family 9, subfamily A (NHE6, cation proton antiporter 6), member 6 [Source:HGNC Symbol;Acc:11079]	243.608	0.525187	0.196282	2.67567	0.00745792	0.18722
ENSG00000154813	DPH3	diphthamide biosynthesis 3 [Source:HGNC Symbol;Acc:27717]	486.574	0.523156	0.162684	3.21579	0.00130087	0.0886583
ENSG00000152700	SAR1B	SAR1 homolog B (S. cerevisiae) [Source:HGNC Symbol;Acc:10535]	1223.49	0.516537	0.188809	2.73576	0.00622359	0.176367
ENSG00000171314	PGAM1	phosphoglycerate mutase 1 (brain) [Source:HGNC Symbol;Acc:8888]	570.036	0.513432	0.192756	2.66364	0.00772999	0.18896
ENSG00000113269	RNF130	ring finger protein 130 [Source:HGNC Symbol;Acc:18280]	1195.43	0.510646	0.190523	2.68023	0.00735719	0.185202
ENSG00000008282	SYPL1	synaptophysin-like 1 [Source:HGNC Symbol;Acc:11507]	1265.94	0.506829	0.151296	3.34992	0.00080834	0.0734925
ENSG00000122884	P4HA1	prolyl 4-hydroxylase, alpha polypeptide I [Source:HGNC Symbol;Acc:8546]	398.793	0.506459	0.193614	2.61582	0.0089013	0.196269
ENSG00000184277	TM2D3	TM2 domain containing 3 [Source:HGNC Symbol;Acc:24128]	336.089	0.506432	0.176899	2.86284	0.00419865	0.14964
ENSG00000142657	PGD	phosphogluconate dehydrogenase [Source:HGNC Symbol;Acc:8891]	2229.46	0.506232	0.189583	2.67024	0.00757969	0.188397
ENSG00000156261	CCT8	chaperonin containing TCP1, subunit 8 (theta) [Source:HGNC Symbol;Acc:1623]	1696	0.505721	0.184952	2.73433	0.00625069	0.176513
ENSG00000255529	POLR2M	polymerase (RNA) II (DNA directed) polypeptide M [Source:HGNC Symbol;Acc:14862]	231.636	0.504692	0.151661	3.32777	0.00087543	0.0752152
ENSG00000173744	AGFG1	ArfGAP with FG repeats 1 [Source:HGNC Symbol;Acc:5175]	1143.89	0.503094	0.177955	2.82708	0.0046975	0.153417
ENSG00000163069	SGCB	sarcoglycan, beta (43kDa dystrophin-associated glycoprotein) [Source:HGNC Symbol;Acc:10806]	609.843	0.501199	0.187789	2.66895	0.00760886	0.188397
ENSG00000168310	IRF2	interferon regulatory factor 2 [Source:HGNC Symbol;Acc:6117]	1133.87	0.498756	0.192997	2.58426	0.00975872	0.203799
ENSG00000111144	LTA4H	leukotriene A4 hydrolase [Source:HGNC Symbol;Acc:6710]	1093.06	0.494612	0.190326	2.59876	0.00935599	0.199881
ENSG00000136108	CKAP2	cytoskeleton associated protein 2 [Source:HGNC Symbol;Acc:1990]	441.045	0.490799	0.158793	3.09082	0.00199605	0.108045
ENSG00000090487	SPG21	spastic paraplegia 21 (autosomal recessive, Mast syndrome) [Source:HGNC Symbol;Acc:20373]	849.721	0.488061	0.167505	2.9137	0.00357172	0.139593
ENSG00000164117	FBXO8	F-box protein 8 [Source:HGNC Symbol;Acc:13587]	273.015	0.485094	0.155267	3.12426	0.00178252	0.103155
ENSG00000155096	AZIN1	antizyme inhibitor 1 [Source:HGNC Symbol;Acc:16432]	1606.36	0.48404	0.176204	2.74705	0.00601343	0.173088
ENSG00000109861	CTSC	cathepsin C [Source:HGNC Symbol;Acc:2528]	4320.94	0.482769	0.183729	2.62762	0.00859848	0.195068
ENSG00000128789	PSMG2	proteasome (prosome, macropain) assembly chaperone 2 [Source:HGNC Symbol;Acc:24929]	652.777	0.481589	0.138082	3.48771	0.00048718	0.0578062
ENSG00000095261	PSMD5	proteasome (prosome, macropain) 26S subunit, non-ATPase, 5 [Source:HGNC Symbol;Acc:9563]	585.978	0.479294	0.16411	2.92057	0.00349393	0.139483
ENSG00000125870	SNRPB2	small nuclear ribonucleoprotein polypeptide B [Source:HGNC Symbol;Acc:11155]	1136.05	0.474261	0.134683	3.52132	0.000429411	0.0549924
ENSG00000152193	RNF219	ring finger protein 219 [Source:HGNC Symbol;Acc:20308]	185.684	0.472625	0.154312	3.06278	0.00219292	0.112672
ENSG00000108960	MMD	monocyte to macrophage differentiation-associated [Source:HGNC Symbol;Acc:7153]	205.151	0.46657	0.166615	2.80029	0.00510563	0.158881
ENSG00000117859	OSBPL9	oxysterol binding protein-like 9 [Source:HGNC Symbol;Acc:16386]	808.907	0.46358	0.157451	2.94428	0.0032371	0.136406
ENSG00000177556	ATOX1	antioxidant 1 copper chaperone [Source:HGNC Symbol;Acc:798]	1527.62	0.456535	0.161792	2.82173	0.00477647	0.155358
ENSG00000100632	ERH	enhancer of rudimentary homolog (Drosophila) [Source:HGNC Symbol;Acc:3447]	2044.26	0.454925	0.128333	3.54488	0.000392787	0.0534089
ENSG00000162623	TYW3	tRNA-yW synthesizing protein 3 homolog (S. cerevisiae) [Source:HGNC Symbol;Acc:24757]	223.279	0.453153	0.173819	2.60704	0.00913284	0.197674
ENSG00000165609	NUDT5	nudix (nucleoside diphosphate linked moiety X)-type motif 5 [Source:HGNC Symbol;Acc:8052]	794.711	0.451055	0.151036	2.98641	0.00282273	0.127899
ENSG00000125482	TTF1	transcription termination factor, RNA polymerase I [Source:HGNC Symbol;Acc:12397]	164.394	0.447614	0.171864	2.60447	0.00920171	0.198384
ENSG00000107949	BCCIP	BRCA2 and CDKN1A interacting protein [Source:HGNC Symbol;Acc:978]	699.434	0.446078	0.152027	2.93421	0.00334403	0.137783
ENSG00000170502	NUDT9	nudix (nucleoside diphosphate linked moiety X)-type motif 9 [Source:HGNC Symbol;Acc:8056]	556.04	0.445229	0.156776	2.83991	0.00451269	0.153143
ENSG00000140350	ANP32A	acidic (leucine-rich) nuclear phosphoprotein 32 family, member A [Source:HGNC Symbol;Acc:13233]	2162.74	0.440979	0.152071	2.89982	0.00373381	0.14255
ENSG00000127022	CANX	calnexin [Source:HGNC Symbol;Acc:1473]	9810.43	0.430408	0.157912	2.72562	0.006418	0.178202
ENSG00000165672	PRDX3	peroxiredoxin 3 [Source:HGNC Symbol;Acc:9354]	1964.94	0.429945	0.149698	2.87207	0.00407787	0.149127
ENSG00000168216	LMBRD1	LMBR1 domain containing 1 [Source:HGNC Symbol;Acc:23038]	1074.47	0.429636	0.146434	2.93399	0.00334637	0.137783
ENSG00000114416	FXR1	fragile X mental retardation, autosomal homolog 1 [Source:HGNC Symbol;Acc:4023]	932.32	0.428056	0.160602	2.66532	0.00769155	0.18896
ENSG00000095139	ARCN1	archain 1 [Source:HGNC Symbol;Acc:649]	3139.98	0.426263	0.160701	2.65253	0.00798907	0.191789
ENSG00000126945	HNRNPH2	heterogeneous nuclear ribonucleoprotein H2 (H') [Source:HGNC Symbol;Acc:5042]	1176.32	0.419843	0.162367	2.58576	0.00971647	0.203799
ENSG00000223380	SEC22B	SEC22 vesicle trafficking protein homolog B (S. cerevisiae) (gene/pseudogene) [Source:HGNC Symbol;Acc:10700]	1171.41	0.414268	0.137986	3.00224	0.00268004	0.126004
ENSG00000005020	SKAP2	src kinase associated phosphoprotein 2 [Source:HGNC Symbol;Acc:15687]	1182.13	0.412697	0.131904	3.12877	0.00175542	0.102304
ENSG00000132341	RAN	RAN, member RAS oncogene family [Source:HGNC Symbol;Acc:9846]	3803.31	0.406786	0.141764	2.86947	0.00411166	0.14964
ENSG00000164167	LSM6	LSM6 homolog, U6 small nuclear RNA associated (S. cerevisiae) [Source:HGNC Symbol;Acc:17017]	627.184	0.400246	0.128762	3.10841	0.00188094	0.106241
ENSG00000113575	PPP2CA	protein phosphatase 2, catalytic subunit, alpha isozyme [Source:HGNC Symbol;Acc:9299]	1674.07	0.397623	0.141973	2.8007	0.0050992	0.158881
ENSG00000143106	PSMA5	proteasome (prosome, macropain) subunit, alpha type, 5 [Source:HGNC Symbol;Acc:9534]	2007.56	0.397146	0.154084	2.57747	0.00995267	0.204913
ENSG00000185808	PIGP	phosphatidylinositol glycan anchor biosynthesis, class P [Source:HGNC Symbol;Acc:3046]	377.171	0.394141	0.137231	2.8721	0.0040776	0.149127
ENSG00000109536	FRG1	FSHD region gene 1 [Source:HGNC Symbol;Acc:3954]	686.737	0.393034	0.13861	2.83554	0.00457485	0.153417
ENSG00000132963	POMP	proteasome maturation protein [Source:HGNC Symbol;Acc:20330]	3168.3	0.391943	0.148128	2.64597	0.00814565	0.191923
ENSG00000171566	PLRG1	pleiotropic regulator 1 [Source:HGNC Symbol;Acc:9089]	485.376	0.387991	0.148272	2.61676	0.00887691	0.196269
ENSG00000179010	MRFAP1	Morf4 family associated protein 1 [Source:HGNC Symbol;Acc:24549]	2823.19	0.377788	0.140189	2.69486	0.00704185	0.18202
ENSG00000100030	MAPK1	mitogen-activated protein kinase 1 [Source:HGNC Symbol;Acc:6871]	1579.29	0.373715	0.132119	2.82863	0.00467481	0.153417
ENSG00000166913	YWHAB	tyrosine 3-monooxygenase/tryptophan 5-monooxygenase activation protein, beta [Source:HGNC Symbol;Acc:12849]	5941.8	0.368823	0.13037	2.82905	0.00466863	0.153417
ENSG00000163848	ZNF148	zinc finger protein 148 [Source:HGNC Symbol;Acc:12933]	903.196	0.329025	0.127223	2.58622	0.00970362	0.203799
ENSG00000175591	P2RY2	purinergic receptor P2Y, G-protein coupled, 2 [Source:HGNC Symbol;Acc:8541]	289.915	-0.364669	0.141082	-2.5848	0.00974351	0.203799
ENSG00000092094	OSGEP	O-sialoglycoprotein endopeptidase [Source:HGNC Symbol;Acc:18028]	339.583	-0.389859	0.151172	-2.57892	0.00991102	0.204913
ENSG00000148120	C9orf3	chromosome 9 open reading frame 3 [Source:HGNC Symbol;Acc:1361]	700.215	-0.398428	0.12953	-3.07594	0.00209837	0.11057
ENSG00000108469	RECQL5	RecQ protein-like 5 [Source:HGNC Symbol;Acc:9950]	257.618	-0.39911	0.154473	-2.58369	0.00977509	0.203819
ENSG00000112659	CUL9	cullin 9 [Source:HGNC Symbol;Acc:15982]	389.387	-0.399867	0.153148	-2.61098	0.00902843	0.197243
ENSG00000161904	LEMD2	LEM domain containing 2 [Source:HGNC Symbol;Acc:21244]	808.844	-0.405675	0.14275	-2.84185	0.00448532	0.153143
ENSG00000104518	GSDMD	gasdermin D [Source:HGNC Symbol;Acc:25697]	533.386	-0.412311	0.145676	-2.83033	0.00464994	0.153417
ENSG00000176248	ANAPC2	anaphase promoting complex subunit 2 [Source:HGNC Symbol;Acc:19989]	232.14	-0.423132	0.155592	-2.71949	0.00653817	0.178512
ENSG00000122515	ZMIZ2	zinc finger, MIZ-type containing 2 [Source:HGNC Symbol;Acc:22229]	2479.01	-0.431489	0.158695	-2.71899	0.00654823	0.178512
ENSG00000198276	UCKL1	uridine-cytidine kinase 1-like 1 [Source:HGNC Symbol;Acc:15938]	526.614	-0.431817	0.139899	-3.08662	0.00202446	0.10897
ENSG00000174943	KCTD13	potassium channel tetramerization domain containing 13 [Source:HGNC Symbol;Acc:22234]	364.443	-0.431903	0.134851	-3.20281	0.00136094	0.0901689
ENSG00000010322	NISCH	nischarin [Source:HGNC Symbol;Acc:18006]	881.614	-0.43412	0.159483	-2.72205	0.00648787	0.178341
ENSG00000112146	FBXO9	F-box protein 9 [Source:HGNC Symbol;Acc:13588]	610.273	-0.435006	0.148539	-2.92857	0.00340521	0.138371
ENSG00000198026	ZNF335	zinc finger protein 335 [Source:HGNC Symbol;Acc:15807]	441.141	-0.440418	0.170906	-2.57696	0.00996739	0.204913
ENSG00000141569	TRIM65	tripartite motif containing 65 [Source:HGNC Symbol;Acc:27316]	181.477	-0.442288	0.168856	-2.61932	0.00881043	0.196269
ENSG00000077044	DGKD	diacylglycerol kinase, delta 130kDa [Source:HGNC Symbol;Acc:2851]	765.245	-0.456291	0.169551	-2.69118	0.00712005	0.18202
ENSG00000068971	PPP2R5B	protein phosphatase 2, regulatory subunit B', beta [Source:HGNC Symbol;Acc:9310]	324.406	-0.459465	0.174747	-2.62931	0.00855578	0.19482
ENSG00000011243	AKAP8L	A kinase (PRKA) anchor protein 8-like [Source:HGNC Symbol;Acc:29857]	694.39	-0.460937	0.158148	-2.91459	0.00356161	0.139593
ENSG00000013573	DDX11	DEAD/H (Asp-Glu-Ala-Asp/His) box helicase 11 [Source:HGNC Symbol;Acc:2736]	299.874	-0.463096	0.150916	-3.06857	0.00215087	0.11128
ENSG00000167967	E4F1	E4F transcription factor 1 [Source:HGNC Symbol;Acc:3121]	377.842	-0.463877	0.169267	-2.74051	0.00613435	0.175041
ENSG00000163945	UVSSA	UV-stimulated scaffold protein A [Source:HGNC Symbol;Acc:29304]	256.079	-0.464066	0.172468	-2.69074	0.00712938	0.18202
ENSG00000146083	RNF44	ring finger protein 44 [Source:HGNC Symbol;Acc:19180]	2132.42	-0.468001	0.177061	-2.64317	0.0082134	0.192326
ENSG00000137504	CREBZF	CREB/ATF bZIP transcription factor [Source:HGNC Symbol;Acc:24905]	633.236	-0.473033	0.142341	-3.32324	0.00088979	0.0756459
ENSG00000267080	ASB16-AS1	ASB16 antisense RNA 1 [Source:HGNC Symbol;Acc:25442]	146.719	-0.473238	0.179853	-2.63125	0.00850722	0.19482
ENSG00000070759	TESK2	testis-specific kinase 2 [Source:HGNC Symbol;Acc:11732]	194	-0.47378	0.177148	-2.67448	0.0074845	0.187602
ENSG00000169635	HIC2	hypermethylated in cancer 2 [Source:HGNC Symbol;Acc:18595]	188.157	-0.474091	0.181147	-2.61716	0.00886639	0.196269
ENSG00000146067	FAM193B	family with sequence similarity 193, member B [Source:HGNC Symbol;Acc:25524]	652.749	-0.477238	0.159723	-2.98791	0.00280895	0.127899
ENSG00000160305	DIP2A	DIP2 disco-interacting protein 2 homolog A (Drosophila) [Source:HGNC Symbol;Acc:17217]	526.775	-0.477374	0.176443	-2.70555	0.00681921	0.181402
ENSG00000167978	SRRM2	serine/arginine repetitive matrix 2 [Source:HGNC Symbol;Acc:16639]	13741.4	-0.484764	0.1653	-2.93262	0.0033611	0.137897
ENSG00000104731	KLHDC4	kelch domain containing 4 [Source:HGNC Symbol;Acc:25272]	358.512	-0.484848	0.185347	-2.61589	0.00889943	0.196269
ENSG00000137764	MAP2K5	mitogen-activated protein kinase kinase 5 [Source:HGNC Symbol;Acc:6845]	441.389	-0.491422	0.152942	-3.21312	0.001313	0.0887957
ENSG00000215440	NPEPL1	aminopeptidase-like 1 [Source:HGNC Symbol;Acc:16244]	155.103	-0.493679	0.188657	-2.6168	0.00887575	0.196269
ENSG00000166987	MBD6	methyl-CpG binding domain protein 6 [Source:HGNC Symbol;Acc:20445]	2804.81	-0.49462	0.190847	-2.59171	0.00955011	0.201677
ENSG00000112787	FBRSL1	fibrosin-like 1 [Source:HGNC Symbol;Acc:29308]	1341.05	-0.503835	0.190534	-2.64433	0.00818522	0.192306
ENSG00000125458	NT5C	5', 3'-nucleotidase, cytosolic [Source:HGNC Symbol;Acc:17144]	1473.51	-0.507594	0.193562	-2.62238	0.00873189	0.196096
ENSG00000110697	PITPNM1	phosphatidylinositol transfer protein, membrane-associated 1 [Source:HGNC Symbol;Acc:9003]	1543.99	-0.509279	0.191162	-2.66412	0.00771893	0.18896
ENSG00000142330	CAPN10	calpain 10 [Source:HGNC Symbol;Acc:1477]	269.585	-0.509909	0.181714	-2.8061	0.00501447	0.15719
ENSG00000182087	TMEM259	transmembrane protein 259 [Source:HGNC Symbol;Acc:17039]	2859.79	-0.512536	0.156219	-3.28089	0.0010348	0.084074
ENSG00000064607	SUGP2	SURP and G patch domain containing 2 [Source:HGNC Symbol;Acc:18641]	772.34	-0.513714	0.185572	-2.76827	0.00563541	0.166867
ENSG00000175309	PHYKPL	5-phosphohydroxy-L-lysine phospho-lyase [Source:HGNC Symbol;Acc:28249]	1117.57	-0.514989	0.188475	-2.7324	0.00628742	0.176658
ENSG00000197912	SPG7	spastic paraplegia 7 (pure and complicated autosomal recessive) [Source:HGNC Symbol;Acc:11237]	875.557	-0.515457	0.197426	-2.61088	0.00903093	0.197243
ENSG00000101199	ARFGAP1	ADP-ribosylation factor GTPase activating protein 1 [Source:HGNC Symbol;Acc:15852]	830.617	-0.523676	0.144008	-3.63644	0.000276434	0.0446982
ENSG00000106526	ACTR3C	ARP3 actin-related protein 3 homolog C (yeast) [Source:HGNC Symbol;Acc:37282]	128.771	-0.526178	0.189888	-2.771	0.00558853	0.166299
ENSG00000140400	MAN2C1	mannosidase, alpha, class 2C, member 1 [Source:HGNC Symbol;Acc:6827]	788.547	-0.527291	0.188524	-2.79694	0.00515889	0.159635
ENSG00000162032	SPSB3	splA/ryanodine receptor domain and SOCS box containing 3 [Source:HGNC Symbol;Acc:30629]	607.109	-0.52954	0.163035	-3.24802	0.00116212	0.0858131
ENSG00000130158	DOCK6	dedicator of cytokinesis 6 [Source:HGNC Symbol;Acc:19189]	858.069	-0.531368	0.181448	-2.92848	0.00340622	0.138371
ENSG00000185596	WASH3P	WAS protein family homolog 3 pseudogene [Source:HGNC Symbol;Acc:24362]	344.533	-0.536509	0.176489	-3.03989	0.00236663	0.117546
ENSG00000103326	CAPN15	calpain 15 [Source:HGNC Symbol;Acc:11182]	1765.34	-0.53712	0.195516	-2.74718	0.00601093	0.173088
ENSG00000100359	SGSM3	small G protein signaling modulator 3 [Source:HGNC Symbol;Acc:25228]	1261.06	-0.538784	0.201803	-2.66985	0.00758852	0.188397
ENSG00000129538	RNASE1	ribonuclease, RNase A family, 1 (pancreatic) [Source:HGNC Symbol;Acc:10044]	4172.8	-0.538865	0.208011	-2.59055	0.00958214	0.202095
ENSG00000160055	TMEM234	transmembrane protein 234 [Source:HGNC Symbol;Acc:28837]	215.353	-0.539568	0.205777	-2.6221	0.0087389	0.196096
ENSG00000213995	CARKD	carbohydrate kinase domain containing [Source:HGNC Symbol;Acc:25576]	157.298	-0.543171	0.192111	-2.82738	0.00469307	0.153417
ENSG00000173064	HECTD4	HECT domain containing E3 ubiquitin protein ligase 4 [Source:HGNC Symbol;Acc:26611]	1188.05	-0.545876	0.189593	-2.8792	0.00398686	0.148768
ENSG00000197162	ZNF785	zinc finger protein 785 [Source:HGNC Symbol;Acc:26496]	156.369	-0.545962	0.179612	-3.03968	0.00236833	0.117546
ENSG00000168096	ANKS3	ankyrin repeat and sterile alpha motif domain containing 3 [Source:HGNC Symbol;Acc:29422]	131.939	-0.547016	0.182905	-2.99072	0.00278321	0.127899
ENSG00000007545	CRAMP1L	Crm, cramped-like (Drosophila) [Source:HGNC Symbol;Acc:14122]	130.3	-0.547396	0.194434	-2.81534	0.0048726	0.156073
ENSG00000146830	GIGYF1	GRB10 interacting GYF protein 1 [Source:HGNC Symbol;Acc:9126]	596.318	-0.54852	0.164899	-3.3264	0.00087975	0.0752152
ENSG00000198198	SZT2	seizure threshold 2 homolog (mouse) [Source:HGNC Symbol;Acc:29040]	938.007	-0.551613	0.159387	-3.46084	0.000538493	0.0604174
ENSG00000167595	C19orf55	chromosome 19 open reading frame 55 [Source:HGNC Symbol;Acc:25204]	364.037	-0.552256	0.205922	-2.68186	0.00732132	0.184925
ENSG00000269821	KCNQ1OT1	KCNQ1 opposite strand/antisense transcript 1 (non-protein coding) [Source:HGNC Symbol;Acc:6295]	542.414	-0.55426	0.158918	-3.48771	0.000487176	0.0578062
ENSG00000118495	PLAGL1	pleiomorphic adenoma gene-like 1 [Source:HGNC Symbol;Acc:9046]	561.405	-0.555588	0.170694	-3.25487	0.00113443	0.0858131
ENSG00000148341	SH3GLB2	SH3-domain GRB2-like endophilin B2 [Source:HGNC Symbol;Acc:10834]	1273.5	-0.558296	0.195664	-2.85334	0.00432629	0.151494
ENSG00000131188	PRR7	proline rich 7 (synaptic) [Source:HGNC Symbol;Acc:28130]	89.6487	-0.558379	0.205827	-2.71286	0.00667051	0.180261
ENSG00000260404			86.3784	-0.562927	0.216832	-2.59615	0.00942755	0.200609
ENSG00000144504	ANKMY1	ankyrin repeat and MYND domain containing 1 [Source:HGNC Symbol;Acc:20987]	262.329	-0.563313	0.181758	-3.09925	0.00194014	0.106639
ENSG00000100083	GGA1	golgi-associated, gamma adaptin ear containing, ARF binding protein 1 [Source:HGNC Symbol;Acc:17842]	823.84	-0.56347	0.205823	-2.73764	0.00618818	0.175665
ENSG00000264112			68.97	-0.569231	0.214733	-2.65088	0.00802816	0.191838
ENSG00000242588			280.941	-0.569507	0.172757	-3.29658	0.000978691	0.0819368
ENSG00000141140	MYO19	myosin XIX [Source:HGNC Symbol;Acc:26234]	763.175	-0.569806	0.192885	-2.95412	0.00313557	0.133977
ENSG00000230551			177.067	-0.572404	0.201282	-2.84379	0.00445807	0.152998
ENSG00000197530	MIB2	mindbomb E3 ubiquitin protein ligase 2 [Source:HGNC Symbol;Acc:30577]	473.045	-0.573387	0.163505	-3.50684	0.000453463	0.0549924
ENSG00000166484	MAPK7	mitogen-activated protein kinase 7 [Source:HGNC Symbol;Acc:6880]	767.99	-0.57468	0.215293	-2.66929	0.00760124	0.188397
ENSG00000197114	ZGPAT	zinc finger, CCCH-type with G patch domain [Source:HGNC Symbol;Acc:15948]	54.5408	-0.576176	0.221958	-2.59587	0.00943514	0.200609
ENSG00000011021	CLCN6	chloride channel, voltage-sensitive 6 [Source:HGNC Symbol;Acc:2024]	260.448	-0.57669	0.168921	-3.41395	0.000640273	0.0665107
ENSG00000169592	INO80E	INO80 complex subunit E [Source:HGNC Symbol;Acc:26905]	872.131	-0.581151	0.199839	-2.9081	0.00363637	0.141117
ENSG00000198089	SFI1	Sfi1 homolog, spindle assembly associated (yeast) [Source:HGNC Symbol;Acc:29064]	323.275	-0.582589	0.187869	-3.10103	0.00192848	0.106577
ENSG00000171045	TSNARE1	t-SNARE domain containing 1 [Source:HGNC Symbol;Acc:26437]	123.197	-0.583181	0.213331	-2.73369	0.00626293	0.176513
ENSG00000074855	ANO8	anoctamin 8 [Source:HGNC Symbol;Acc:29329]	177.71	-0.584124	0.191935	-3.04334	0.0023397	0.117291
ENSG00000164896	FASTK	Fas-activated serine/threonine kinase [Source:HGNC Symbol;Acc:24676]	1039.21	-0.585563	0.210944	-2.77592	0.00550459	0.165401
ENSG00000249669	MIR143HG	MIR143 host gene (non-protein coding) [Source:HGNC Symbol;Acc:42872]	193.34	-0.586685	0.227498	-2.57886	0.00991276	0.204913
ENSG00000141994	DUS3L	dihydrouridine synthase 3-like (S. cerevisiae) [Source:HGNC Symbol;Acc:26920]	236.486	-0.591253	0.151804	-3.89484	9.82621e-05	0.0252076
ENSG00000125503	PPP1R12C	protein phosphatase 1, regulatory subunit 12C [Source:HGNC Symbol;Acc:14947]	1541.96	-0.591553	0.177843	-3.32627	0.000880163	0.0752152
ENSG00000232098			56.304	-0.59164	0.226237	-2.61513	0.00891925	0.196402
ENSG00000110719	TCIRG1	T-cell, immune regulator 1, ATPase, H+ transporting, lysosomal V0 subunit A3 [Source:HGNC Symbol;Acc:11647]	1379.25	-0.592016	0.208968	-2.83304	0.00461076	0.153417
ENSG00000105245	NUMBL	numb homolog (Drosophila)-like [Source:HGNC Symbol;Acc:8061]	241.165	-0.592946	0.182212	-3.25415	0.0011373	0.0858131
ENSG00000137218	FRS3	fibroblast growth factor receptor substrate 3 [Source:HGNC Symbol;Acc:16970]	108.392	-0.593009	0.1976	-3.00106	0.0026904	0.126059
ENSG00000077454	LRCH4	leucine-rich repeats and calponin homology (CH) domain containing 4 [Source:HGNC Symbol;Acc:6691]	1136.52	-0.594528	0.176586	-3.3668	0.000760464	0.0716617
ENSG00000130299	GTPBP3	GTP binding protein 3 (mitochondrial) [Source:HGNC Symbol;Acc:14880]	181.279	-0.594719	0.200325	-2.96877	0.00298994	0.131152
ENSG00000130511	SSBP4	single stranded DNA binding protein 4 [Source:HGNC Symbol;Acc:15676]	637.935	-0.596208	0.215139	-2.77127	0.00558382	0.166299
ENSG00000169914	OTUD3	OTU domain containing 3 [Source:HGNC Symbol;Acc:29038]	162.719	-0.597697	0.190506	-3.13741	0.00170447	0.101415
ENSG00000158863	FAM160B2	family with sequence similarity 160, member B2 [Source:HGNC Symbol;Acc:16492]	422.13	-0.59794	0.177375	-3.37105	0.000748834	0.071294
ENSG00000062524	LTK	leukocyte receptor tyrosine kinase [Source:HGNC Symbol;Acc:6721]	126.675	-0.599514	0.228849	-2.61969	0.00880091	0.196269
ENSG00000183666	GUSBP1	glucuronidase, beta pseudogene 1 [Source:HGNC Symbol;Acc:13670]	107.021	-0.600393	0.204132	-2.9412	0.00326944	0.136514
ENSG00000242086	LINC00969	long intergenic non-protein coding RNA 969 [Source:HGNC Symbol;Acc:48729]	319.188	-0.60048	0.188387	-3.18748	0.00143519	0.0925445
ENSG00000099904	ZDHHC8	zinc finger, DHHC-type containing 8 [Source:HGNC Symbol;Acc:18474]	346.237	-0.601736	0.210456	-2.85921	0.00424703	0.150536
ENSG00000008710	PKD1	polycystic kidney disease 1 (autosomal dominant) [Source:HGNC Symbol;Acc:9008]	771.456	-0.605179	0.200472	-3.01877	0.00253805	0.122394
ENSG00000167543	TP53I13	tumor protein p53 inducible protein 13 [Source:HGNC Symbol;Acc:25102]	475.74	-0.606385	0.233305	-2.5991	0.00934673	0.199881
ENSG00000178188	SH2B1	SH2B adaptor protein 1 [Source:HGNC Symbol;Acc:30417]	990.287	-0.611897	0.204317	-2.99483	0.00274594	0.127899
ENSG00000106479	ZNF862	zinc finger protein 862 [Source:HGNC Symbol;Acc:34519]	136.988	-0.61206	0.221299	-2.76576	0.00567904	0.167857
ENSG00000263072			56.4143	-0.613186	0.23203	-2.6427	0.00822484	0.192326
ENSG00000105722	ERF	Ets2 repressor factor [Source:HGNC Symbol;Acc:3444]	791.494	-0.613392	0.213906	-2.86758	0.00413624	0.14964
ENSG00000198894	CIPC	CLOCK-interacting pacemaker [Source:HGNC Symbol;Acc:20365]	373.497	-0.61389	0.218811	-2.80557	0.00502269	0.15719
ENSG00000197070	ARRDC1	arrestin domain containing 1 [Source:HGNC Symbol;Acc:28633]	1092.28	-0.616498	0.220204	-2.79966	0.00511558	0.158891
ENSG00000165802	NSMF	NMDA receptor synaptonuclear signaling and neuronal migration factor [Source:HGNC Symbol;Acc:29843]	909.433	-0.621387	0.236752	-2.62463	0.00867419	0.195344
ENSG00000104957	CCDC130	coiled-coil domain containing 130 [Source:HGNC Symbol;Acc:28118]	401.069	-0.621448	0.180218	-3.44832	0.000564094	0.062024
ENSG00000185324	CDK10	cyclin-dependent kinase 10 [Source:HGNC Symbol;Acc:1770]	857.532	-0.621678	0.221445	-2.80737	0.00499471	0.15691
ENSG00000103168	TAF1C	TATA box binding protein (TBP)-associated factor, RNA polymerase I, C, 110kDa [Source:HGNC Symbol;Acc:11534]	365.717	-0.622239	0.162468	-3.82991	0.000128192	0.0295119
ENSG00000188206	HNRNPU-AS1	HNRNPU antisense RNA 1 [Source:HGNC Symbol;Acc:27651]	257.294	-0.624662	0.210372	-2.96932	0.0029846	0.131152
ENSG00000204685	STARD7-AS1	STARD7 antisense RNA 1 [Source:HGNC Symbol;Acc:40827]	44.9588	-0.625748	0.234736	-2.66575	0.00768164	0.18896
ENSG00000188878	FBF1	Fas (TNFRSF6) binding factor 1 [Source:HGNC Symbol;Acc:24674]	55.8193	-0.628944	0.215702	-2.91581	0.00354771	0.139593
ENSG00000166436	TRIM66	tripartite motif containing 66 [Source:HGNC Symbol;Acc:29005]	257.223	-0.630302	0.179696	-3.5076	0.000452161	0.0549924
ENSG00000131149	GSE1	Gse1 coiled-coil protein [Source:HGNC Symbol;Acc:28979]	2553.77	-0.631363	0.216294	-2.91901	0.00351145	0.139483
ENSG00000197483	ZNF628	zinc finger protein 628 [Source:HGNC Symbol;Acc:28054]	203.252	-0.632673	0.231078	-2.73792	0.00618293	0.175665
ENSG00000176678	FOXL1	forkhead box L1 [Source:HGNC Symbol;Acc:3817]	97.6506	-0.635073	0.201798	-3.14707	0.00164915	0.0996142
ENSG00000080823	MOK	MOK protein kinase [Source:HGNC Symbol;Acc:9833]	93.6824	-0.635307	0.218727	-2.90457	0.00367759	0.141716
ENSG00000128159	TUBGCP6	tubulin, gamma complex associated protein 6 [Source:HGNC Symbol;Acc:18127]	442.231	-0.635555	0.168975	-3.76123	0.000169079	0.0348578
ENSG00000185684	EP400NL	EP400 N-terminal like [Source:HGNC Symbol;Acc:26602]	167.969	-0.636765	0.190869	-3.33613	0.000849521	0.0752152
ENSG00000265681	RPL17	ribosomal protein L17 [Source:HGNC Symbol;Acc:10307]	226.328	-0.637266	0.224165	-2.84284	0.00447129	0.152998
ENSG00000239569	KMT2E-AS1	KMT2E antisense RNA 1 (head to head) [Source:HGNC Symbol;Acc:40845]	139.414	-0.637639	0.218811	-2.9141	0.00356714	0.139593
ENSG00000133624	ZNF767	zinc finger family member 767 [Source:HGNC Symbol;Acc:21884]	122.912	-0.639202	0.195884	-3.26317	0.00110173	0.0858131
ENSG00000160072	ATAD3B	ATPase family, AAA domain containing 3B [Source:HGNC Symbol;Acc:24007]	301.895	-0.639604	0.199778	-3.20158	0.00136678	0.0901689
ENSG00000138834	MAPK8IP3	mitogen-activated protein kinase 8 interacting protein 3 [Source:HGNC Symbol;Acc:6884]	753.179	-0.639622	0.169021	-3.78428	0.000154156	0.0331962
ENSG00000197119	SLC25A29	solute carrier family 25 (mitochondrial carnitine/acylcarnitine carrier), member 29 [Source:HGNC Symbol;Acc:20116]	256.283	-0.639714	0.223328	-2.86446	0.00417721	0.14964
ENSG00000269900	RMRP	RNA component of mitochondrial RNA processing endoribonuclease [Source:HGNC Symbol;Acc:10031]	35540.5	-0.64005	0.165323	-3.87152	0.000108159	0.0266249
ENSG00000215154			57.5415	-0.640405	0.242822	-2.63734	0.00835581	0.193815
ENSG00000224051	GLTPD1	glycolipid transfer protein domain containing 1 [Source:HGNC Symbol;Acc:28116]	1074.69	-0.640767	0.243617	-2.63023	0.00853282	0.19482
ENSG00000198888	MT-ND1	mitochondrially encoded NADH dehydrogenase 1 [Source:HGNC Symbol;Acc:7455]	588567	-0.642552	0.209107	-3.07284	0.00212034	0.11128
ENSG00000205903	ZNF316	zinc finger protein 316 [Source:HGNC Symbol;Acc:13843]	146.806	-0.643004	0.187138	-3.43598	0.00059041	0.0636446
ENSG00000129968	ABHD17A	abhydrolase domain containing 17A [Source:HGNC Symbol;Acc:28756]	733.219	-0.643074	0.178011	-3.61255	0.000303206	0.0463034
ENSG00000197355	UAP1L1	UDP-N-acteylglucosamine pyrophosphorylase 1-like 1 [Source:HGNC Symbol;Acc:28082]	134.79	-0.644646	0.246631	-2.61381	0.00895397	0.196553
ENSG00000215908	CROCCP2	ciliary rootlet coiled-coil, rootletin pseudogene 2 [Source:HGNC Symbol;Acc:28170]	271.038	-0.644692	0.20388	-3.16211	0.00156629	0.0967019
ENSG00000145911	N4BP3	NEDD4 binding protein 3 [Source:HGNC Symbol;Acc:29852]	60.0129	-0.647369	0.250515	-2.58416	0.00976179	0.203799
ENSG00000174501	ANKRD36C	ankyrin repeat domain 36C [Source:HGNC Symbol;Acc:32946]	313.114	-0.649647	0.200785	-3.23553	0.00121415	0.0873258
ENSG00000165684	SNAPC4	small nuclear RNA activating complex, polypeptide 4, 190kDa [Source:HGNC Symbol;Acc:11137]	243	-0.650605	0.174147	-3.73596	0.000187004	0.0376129
ENSG00000019144	PHLDB1	pleckstrin homology-like domain, family B, member 1 [Source:HGNC Symbol;Acc:23697]	1081.51	-0.651369	0.23908	-2.72448	0.00644033	0.178341
ENSG00000070778	PTPN21	protein tyrosine phosphatase, non-receptor type 21 [Source:HGNC Symbol;Acc:9651]	503.508	-0.653614	0.235192	-2.77907	0.00545152	0.164976
ENSG00000102901	CENPT	centromere protein T [Source:HGNC Symbol;Acc:25787]	308.067	-0.654208	0.22648	-2.88859	0.00386968	0.146267
ENSG00000158062	UBXN11	UBX domain protein 11 [Source:HGNC Symbol;Acc:30600]	258.654	-0.654779	0.207203	-3.16009	0.0015772	0.0967019
ENSG00000116151	MORN1	MORN repeat containing 1 [Source:HGNC Symbol;Acc:25852]	117.226	-0.656532	0.250027	-2.62584	0.00864348	0.195344
ENSG00000126217	MCF2L	MCF.2 cell line derived transforming sequence-like [Source:HGNC Symbol;Acc:14576]	947.889	-0.656557	0.250455	-2.62146	0.00875536	0.196199
ENSG00000159733	ZFYVE28	zinc finger, FYVE domain containing 28 [Source:HGNC Symbol;Acc:29334]	470.23	-0.656784	0.229963	-2.85604	0.0042896	0.151404
ENSG00000130758	MAP3K10	mitogen-activated protein kinase kinase kinase 10 [Source:HGNC Symbol;Acc:6849]	177.171	-0.659893	0.174587	-3.77974	0.000156994	0.0331962
ENSG00000141258	SGSM2	small G protein signaling modulator 2 [Source:HGNC Symbol;Acc:29026]	452.583	-0.660264	0.168147	-3.92671	8.61159e-05	0.0234345
ENSG00000104859	CLASRP	CLK4-associating serine/arginine rich protein [Source:HGNC Symbol;Acc:17731]	580.33	-0.66689	0.180461	-3.69547	0.000219479	0.0420915
ENSG00000188522	FAM83G	family with sequence similarity 83, member G [Source:HGNC Symbol;Acc:32554]	888.302	-0.667166	0.255276	-2.61351	0.00896183	0.196553
ENSG00000161654	LSM12	LSM12 homolog (S. cerevisiae) [Source:HGNC Symbol;Acc:26407]	228.958	-0.667554	0.216	-3.09052	0.00199805	0.108045
ENSG00000141933	TPGS1	tubulin polyglutamylase complex subunit 1 [Source:HGNC Symbol;Acc:25058]	229.531	-0.667655	0.219243	-3.04527	0.00232472	0.116895
ENSG00000110801	PSMD9	proteasome (prosome, macropain) 26S subunit, non-ATPase, 9 [Source:HGNC Symbol;Acc:9567]	53.7814	-0.668581	0.253352	-2.63894	0.00831663	0.193535
ENSG00000140983	RHOT2	ras homolog family member T2 [Source:HGNC Symbol;Acc:21169]	1098.78	-0.669627	0.176055	-3.80351	0.000142663	0.0313725
ENSG00000180089	TMEM86B	transmembrane protein 86B [Source:HGNC Symbol;Acc:28448]	67.7232	-0.671694	0.251516	-2.67058	0.00757197	0.188397
ENSG00000161956	SENP3	SUMO1/sentrin/SMT3 specific peptidase 3 [Source:HGNC Symbol;Acc:17862]	63.1476	-0.673415	0.254244	-2.6487	0.00808029	0.191838
ENSG00000236144			64.4112	-0.674171	0.238459	-2.8272	0.00469569	0.153417
ENSG00000259001	RPPH1	ribonuclease P RNA component H1 [Source:HGNC Symbol;Acc:19273]	104434	-0.679303	0.261699	-2.59574	0.00943869	0.200609
ENSG00000160685	ZBTB7B	zinc finger and BTB domain containing 7B [Source:HGNC Symbol;Acc:18668]	2681.71	-0.679355	0.255865	-2.65513	0.00792774	0.191158
ENSG00000198744			28419.8	-0.68083	0.239125	-2.84717	0.00441101	0.152998
ENSG00000213865	C8orf44	chromosome 8 open reading frame 44 [Source:HGNC Symbol;Acc:25646]	34.4582	-0.680922	0.252518	-2.69653	0.00700661	0.18202
ENSG00000228265			46.1338	-0.680997	0.228689	-2.97784	0.0029029	0.128703
ENSG00000167644	C19orf33	chromosome 19 open reading frame 33 [Source:HGNC Symbol;Acc:16668]	231.495	-0.683731	0.253695	-2.69509	0.00703689	0.18202
ENSG00000232559			63.1044	-0.684241	0.264348	-2.58841	0.00964213	0.2031
ENSG00000250571	GLI4	GLI family zinc finger 4 [Source:HGNC Symbol;Acc:4320]	168.849	-0.684411	0.236974	-2.88812	0.00387552	0.146267
ENSG00000210082	MT-RNR2	mitochondrially encoded 16S RNA [Source:HGNC Symbol;Acc:7471]	248227	-0.684415	0.197089	-3.47263	0.00051539	0.0604174
ENSG00000172613	RAD9A	RAD9 homolog A (S. pombe) [Source:HGNC Symbol;Acc:9827]	344.476	-0.688697	0.205541	-3.35065	0.000806217	0.0734925
ENSG00000180071	ANKRD18A	ankyrin repeat domain 18A [Source:HGNC Symbol;Acc:23643]	68.4185	-0.688892	0.245209	-2.80941	0.00496328	0.156711
ENSG00000215375	MYL5	myosin, light chain 5, regulatory [Source:HGNC Symbol;Acc:7586]	174.722	-0.690148	0.23223	-2.97182	0.00296036	0.130549
ENSG00000249119	MTND6P4	MT-ND6 pseudogene 4 [Source:HGNC Symbol;Acc:39467]	42.8608	-0.690283	0.244686	-2.8211	0.00478598	0.155358
ENSG00000226210			189.158	-0.694029	0.197605	-3.51221	0.000444402	0.0549924
ENSG00000182796	TMEM198B	transmembrane protein 198B, pseudogene [Source:HGNC Symbol;Acc:43629]	373.438	-0.699822	0.154666	-4.52472	6.04749e-06	0.00623383
ENSG00000264538			123.773	-0.70116	0.201964	-3.47171	0.000517151	0.0604174
ENSG00000005379	BZRAP1	benzodiazepine receptor (peripheral) associated protein 1 [Source:HGNC Symbol;Acc:16831]	129.356	-0.702367	0.228906	-3.06837	0.00215232	0.11128
ENSG00000253552	HOXA-AS2	HOXA cluster antisense RNA 2 [Source:HGNC Symbol;Acc:43745]	57.7007	-0.703183	0.227859	-3.08605	0.00202836	0.10897
ENSG00000215041	NEURL4	neuralized E3 ubiquitin protein ligase 4 [Source:HGNC Symbol;Acc:34410]	214.726	-0.705937	0.19935	-3.5412	0.000398308	0.0534089
ENSG00000079313	REXO1	REX1, RNA exonuclease 1 homolog (S. cerevisiae) [Source:HGNC Symbol;Acc:24616]	863.864	-0.709512	0.218263	-3.25073	0.00115111	0.0858131
ENSG00000260260			524.725	-0.713309	0.270456	-2.63743	0.00835366	0.193815
ENSG00000141052	MYOCD	myocardin [Source:HGNC Symbol;Acc:16067]	168.802	-0.714278	0.247541	-2.88549	0.003908	0.146821
ENSG00000140104	C14orf79	chromosome 14 open reading frame 79 [Source:HGNC Symbol;Acc:20126]	63.9333	-0.717772	0.220345	-3.25749	0.00112404	0.0858131
ENSG00000229953			193.832	-0.719742	0.26684	-2.69728	0.0069909	0.18202
ENSG00000143537	ADAM15	ADAM metallopeptidase domain 15 [Source:HGNC Symbol;Acc:193]	2405.75	-0.719885	0.256277	-2.80901	0.00496938	0.156711
ENSG00000177685	EFCAB4A	EF-hand calcium binding domain 4A [Source:HGNC Symbol;Acc:28703]	990.381	-0.720992	0.219636	-3.28267	0.00102829	0.0839584
ENSG00000230715			39.427	-0.723767	0.265449	-2.72657	0.00639954	0.177989
ENSG00000251474	RPL32P3	ribosomal protein L32 pseudogene 3 [Source:HGNC Symbol;Acc:27024]	122.805	-0.725446	0.182927	-3.96576	7.31616e-05	0.0216468
ENSG00000004059	ARF5	ADP-ribosylation factor 5 [Source:HGNC Symbol;Acc:658]	701.817	-0.726038	0.251964	-2.88151	0.00395769	0.14835
ENSG00000101084	C20orf24	chromosome 20 open reading frame 24 [Source:HGNC Symbol;Acc:15870]	376.85	-0.727667	0.21478	-3.38796	0.000704142	0.0704778
ENSG00000187609	EXD3	exonuclease 3'-5' domain containing 3 [Source:HGNC Symbol;Acc:26023]	420.767	-0.731818	0.240059	-3.04849	0.00229991	0.116715
ENSG00000171596	NMUR1	neuromedin U receptor 1 [Source:HGNC Symbol;Acc:4518]	30.8576	-0.732445	0.268407	-2.72886	0.00635529	0.177057
ENSG00000205885	C1RL-AS1	C1RL antisense RNA 1 [Source:HGNC Symbol;Acc:27461]	76.6565	-0.734312	0.260427	-2.81964	0.00480769	0.155358
ENSG00000133247	SUV420H2	suppressor of variegation 4-20 homolog 2 (Drosophila) [Source:HGNC Symbol;Acc:28405]	128.145	-0.734662	0.281623	-2.60867	0.00908944	0.197243
ENSG00000143367	TUFT1	tuftelin 1 [Source:HGNC Symbol;Acc:12422]	318.703	-0.734728	0.278016	-2.64276	0.00822335	0.192326
ENSG00000206530	WDR52	WD repeat domain 52 [Source:HGNC Symbol;Acc:25631]	149.099	-0.735405	0.25886	-2.84094	0.00449814	0.153143
ENSG00000005206	SPPL2B	signal peptide peptidase like 2B [Source:HGNC Symbol;Acc:30627]	1169.38	-0.736855	0.265496	-2.77539	0.0055135	0.165401
ENSG00000110455	ACCS	1-aminocyclopropane-1-carboxylate synthase homolog (Arabidopsis)(non-functional) [Source:HGNC Symbol;Acc:23989]	141.504	-0.736994	0.237089	-3.10851	0.0018803	0.106241
ENSG00000100376	FAM118A	family with sequence similarity 118, member A [Source:HGNC Symbol;Acc:1313]	404.799	-0.73718	0.200165	-3.68286	0.000230631	0.0424661
ENSG00000130827	PLXNA3	plexin A3 [Source:HGNC Symbol;Acc:9101]	549.885	-0.741186	0.244038	-3.03717	0.00238809	0.117546
ENSG00000176092	AIM1L	absent in melanoma 1-like [Source:HGNC Symbol;Acc:17295]	282.42	-0.741569	0.257885	-2.87558	0.00403282	0.148951
ENSG00000155256	ZFYVE27	zinc finger, FYVE domain containing 27 [Source:HGNC Symbol;Acc:26559]	456.794	-0.74462	0.16254	-4.58116	4.62405e-06	0.00544746
ENSG00000051009	FAM160A2	family with sequence similarity 160, member A2 [Source:HGNC Symbol;Acc:25378]	1081.45	-0.744626	0.2175	-3.42357	0.000618047	0.0653426
ENSG00000262413			33.2379	-0.747157	0.270458	-2.76256	0.00573493	0.168295
ENSG00000238164			578.044	-0.747877	0.257142	-2.90842	0.00363261	0.141117
ENSG00000215158			52.1294	-0.751012	0.272351	-2.75752	0.00582415	0.169713
ENSG00000258727			73.5299	-0.751377	0.265144	-2.83385	0.00459908	0.153417
ENSG00000243302			151.455	-0.752999	0.183925	-4.09406	4.2388e-05	0.0184123
ENSG00000146826	C7orf43	chromosome 7 open reading frame 43 [Source:HGNC Symbol;Acc:25604]	520.584	-0.757871	0.264529	-2.86498	0.00417036	0.14964
ENSG00000198910	L1CAM	L1 cell adhesion molecule [Source:HGNC Symbol;Acc:6470]	103.816	-0.759077	0.278092	-2.72958	0.00634144	0.17697
ENSG00000160226	C21orf2	chromosome 21 open reading frame 2 [Source:HGNC Symbol;Acc:1260]	134.833	-0.75942	0.200776	-3.78243	0.000155306	0.0331962
ENSG00000140398	NEIL1	nei endonuclease VIII-like 1 (E. coli) [Source:HGNC Symbol;Acc:18448]	168.769	-0.762888	0.270816	-2.817	0.00484746	0.155846
ENSG00000185044			47.5775	-0.76374	0.253615	-3.01142	0.00260028	0.123237
ENSG00000260565	ERVK13-1	endogenous retrovirus group K13, member 1 [Source:HGNC Symbol;Acc:27548]	130.85	-0.764424	0.188269	-4.06028	4.90149e-05	0.0196865
ENSG00000167302	ENTHD2	ENTH domain containing 2 [Source:HGNC Symbol;Acc:26458]	272.68	-0.764685	0.189128	-4.04321	5.27235e-05	0.0200045
ENSG00000172780	RAB43	RAB43, member RAS oncogene family [Source:HGNC Symbol;Acc:19983]	82.3059	-0.765075	0.261652	-2.92401	0.00345549	0.139343
ENSG00000130881	LRP3	low density lipoprotein receptor-related protein 3 [Source:HGNC Symbol;Acc:6695]	109.44	-0.765845	0.283705	-2.69944	0.00694562	0.18202
ENSG00000182109			48.4402	-0.766124	0.277294	-2.76285	0.00572987	0.168295
ENSG00000197363	ZNF517	zinc finger protein 517 [Source:HGNC Symbol;Acc:27984]	46.5584	-0.767153	0.237256	-3.23344	0.00122308	0.0873258
ENSG00000185485	SDHAP1	succinate dehydrogenase complex, subunit A, flavoprotein pseudogene 1 [Source:HGNC Symbol;Acc:32455]	193.499	-0.768143	0.227768	-3.37248	0.000744941	0.071294
ENSG00000181649	PHLDA2	pleckstrin homology-like domain, family A, member 2 [Source:HGNC Symbol;Acc:12385]	1704.53	-0.76911	0.267253	-2.87784	0.0040041	0.148944
ENSG00000267896			41.8863	-0.769652	0.254551	-3.02356	0.00249817	0.120828
ENSG00000131591	C1orf159	chromosome 1 open reading frame 159 [Source:HGNC Symbol;Acc:26062]	319.162	-0.76976	0.252102	-3.05337	0.00226284	0.115545
ENSG00000176531	PHLDB3	pleckstrin homology-like domain, family B, member 3 [Source:HGNC Symbol;Acc:30499]	187.664	-0.769775	0.235186	-3.27305	0.00106393	0.0849945
ENSG00000229180			174.742	-0.772734	0.212026	-3.64453	0.000267884	0.0441821
ENSG00000110583	NAA40	N(alpha)-acetyltransferase 40, NatD catalytic subunit [Source:HGNC Symbol;Acc:25845]	263.084	-0.774431	0.227513	-3.40389	0.000664337	0.0675894
ENSG00000204839	MROH6	maestro heat-like repeat family member 6 [Source:HGNC Symbol;Acc:27814]	460.554	-0.774717	0.240076	-3.22697	0.0012511	0.0880126
ENSG00000243156	MICAL3	microtubule associated monooxygenase, calponin and LIM domain containing 3 [Source:HGNC Symbol;Acc:24694]	1057.54	-0.774869	0.271053	-2.85874	0.0042533	0.150536
ENSG00000220785	MTMR9LP	myotubularin related protein 9-like, pseudogene [Source:HGNC Symbol;Acc:27920]	74.9239	-0.775019	0.270672	-2.86332	0.00419228	0.14964
ENSG00000182325	FBXL6	F-box and leucine-rich repeat protein 6 [Source:HGNC Symbol;Acc:13603]	268.355	-0.776131	0.290674	-2.67011	0.00758269	0.188397
ENSG00000205683	DPF3	D4, zinc and double PHD fingers, family 3 [Source:HGNC Symbol;Acc:17427]	139.58	-0.777026	0.236588	-3.2843	0.00102237	0.0839584
ENSG00000185522	C11orf35	chromosome 11 open reading frame 35 [Source:HGNC Symbol;Acc:28561]	97.387	-0.778354	0.230933	-3.37047	0.000750393	0.071294
ENSG00000171163	ZNF692	zinc finger protein 692 [Source:HGNC Symbol;Acc:26049]	222.155	-0.77908	0.232735	-3.3475	0.000815445	0.0734925
ENSG00000205485			44.342	-0.780525	0.282472	-2.7632	0.00572385	0.168295
ENSG00000183506	PI4KAP2	phosphatidylinositol 4-kinase, catalytic, alpha pseudogene 2 [Source:HGNC Symbol;Acc:33577]	45.5745	-0.781024	0.248255	-3.14605	0.0016549	0.0996142
ENSG00000139722	VPS37B	vacuolar protein sorting 37 homolog B (S. cerevisiae) [Source:HGNC Symbol;Acc:25754]	2093.04	-0.781926	0.234844	-3.32956	0.000869835	0.0752152
ENSG00000229344			224.411	-0.782177	0.240878	-3.2472	0.00116547	0.0858131
ENSG00000131584	ACAP3	ArfGAP with coiled-coil, ankyrin repeat and PH domains 3 [Source:HGNC Symbol;Acc:16754]	399.499	-0.782813	0.194968	-4.01508	5.94256e-05	0.0208533
ENSG00000147799	ARHGAP39	Rho GTPase activating protein 39 [Source:HGNC Symbol;Acc:29351]	176.42	-0.784251	0.291394	-2.69138	0.00711581	0.18202
ENSG00000196123	KIAA0895L	KIAA0895-like [Source:HGNC Symbol;Acc:34408]	290.651	-0.784983	0.275336	-2.851	0.00435814	0.152286
ENSG00000269653			26.172	-0.787308	0.291947	-2.69675	0.00700202	0.18202
ENSG00000229186	ADAM1A	ADAM metallopeptidase domain 1A, pseudogene [Source:HGNC Symbol;Acc:187]	93.5475	-0.787861	0.252819	-3.1163	0.00183136	0.104514
ENSG00000072195	SPEG	SPEG complex locus [Source:HGNC Symbol;Acc:16901]	141.217	-0.788128	0.282375	-2.79107	0.00525345	0.161331
ENSG00000163795	ZNF513	zinc finger protein 513 [Source:HGNC Symbol;Acc:26498]	294.148	-0.789117	0.201269	-3.92071	8.82873e-05	0.0234858
ENSG00000141837	CACNA1A	calcium channel, voltage-dependent, P/Q type, alpha 1A subunit [Source:HGNC Symbol;Acc:1388]	170.556	-0.792325	0.29677	-2.66983	0.007589	0.188397
ENSG00000185513	L3MBTL1	l(3)mbt-like 1 (Drosophila) [Source:HGNC Symbol;Acc:15905]	70.5759	-0.79313	0.236251	-3.35715	0.000787503	0.0733802
ENSG00000099849	RASSF7	Ras association (RalGDS/AF-6) domain family (N-terminal) member 7 [Source:HGNC Symbol;Acc:1166]	1005.85	-0.795354	0.296569	-2.68185	0.00732165	0.184925
ENSG00000232442			107.627	-0.795658	0.266081	-2.99028	0.00278718	0.127899
ENSG00000213132		Uncharacterized protein [Source:UniProtKB/TrEMBL;Acc:E7EQ38]	35.6243	-0.798158	0.301638	-2.64608	0.00814311	0.191923
ENSG00000272661			40.9343	-0.799826	0.29582	-2.70376	0.00685598	0.181748
ENSG00000249471	ZNF324B	zinc finger protein 324B [Source:HGNC Symbol;Acc:33107]	75.3528	-0.804618	0.235948	-3.41016	0.000649258	0.0665107
ENSG00000243716	NPIPB5	nuclear pore complex interacting protein family, member B5 [Source:HGNC Symbol;Acc:37233]	278.084	-0.80767	0.187856	-4.29941	1.71253e-05	0.0117687
ENSG00000175482	POLD4	polymerase (DNA-directed), delta 4, accessory subunit [Source:HGNC Symbol;Acc:14106]	280.526	-0.808247	0.277069	-2.91714	0.00353261	0.139593
ENSG00000142794	NBPF3	neuroblastoma breakpoint family, member 3 [Source:HGNC Symbol;Acc:25076]	97.7494	-0.809105	0.229248	-3.52939	0.000416514	0.0549565
ENSG00000173621	LRFN4	leucine rich repeat and fibronectin type III domain containing 4 [Source:HGNC Symbol;Acc:28456]	451.417	-0.809329	0.276357	-2.92856	0.00340539	0.138371
ENSG00000243989	ACY1	aminoacylase 1 [Source:HGNC Symbol;Acc:177]	23.5029	-0.809611	0.304222	-2.66125	0.00778503	0.18951
ENSG00000227671	MIR3916	microRNA 3916 [Source:HGNC Symbol;Acc:38912]	133.648	-0.810394	0.297991	-2.71953	0.00653756	0.178512
ENSG00000236423	LINC01134	long intergenic non-protein coding RNA 1134 [Source:HGNC Symbol;Acc:49449]	33.6774	-0.811919	0.309248	-2.62547	0.00865303	0.195344
ENSG00000160298	C21orf58	chromosome 21 open reading frame 58 [Source:HGNC Symbol;Acc:1300]	146.383	-0.812833	0.30229	-2.68892	0.00716844	0.182171
ENSG00000239779	WBP1	WW domain binding protein 1 [Source:HGNC Symbol;Acc:12737]	40.285	-0.813225	0.275838	-2.9482	0.0031963	0.135868
ENSG00000214135			109.572	-0.814744	0.252461	-3.22721	0.00125006	0.0880126
ENSG00000010327	STAB1	stabilin 1 [Source:HGNC Symbol;Acc:18628]	1509.8	-0.816752	0.136487	-5.98409	2.17604e-09	1.79447e-05
ENSG00000205534			38.2561	-0.818367	0.279788	-2.92495	0.00344512	0.139266
ENSG00000198113	TOR4A	torsin family 4, member A [Source:HGNC Symbol;Acc:25981]	1432.86	-0.820452	0.250319	-3.27762	0.00104686	0.0846362
ENSG00000260778	MIR940	microRNA 940 [Source:HGNC Symbol;Acc:33683]	36.374	-0.821727	0.307936	-2.6685	0.00761904	0.188397
ENSG00000175265	GOLGA8A	golgin A8 family, member A [Source:HGNC Symbol;Acc:31972]	286.715	-0.822296	0.31874	-2.57983	0.00988489	0.204913
ENSG00000178404		Protein DDC8 homolog [Source:UniProtKB/Swiss-Prot;Acc:Q96MC4]	23.7326	-0.823894	0.294676	-2.79593	0.00517509	0.159837
ENSG00000240668	KRT8P36	keratin 8 pseudogene 36 [Source:HGNC Symbol;Acc:39870]	40.0454	-0.826045	0.284563	-2.90285	0.00369784	0.142164
ENSG00000181619	GPR135	G protein-coupled receptor 135 [Source:HGNC Symbol;Acc:19991]	31.7289	-0.82833	0.320272	-2.58633	0.00970033	0.203799
ENSG00000065717	TLE2	transducin-like enhancer of split 2 (E(sp1) homolog, Drosophila) [Source:HGNC Symbol;Acc:11838]	554.053	-0.829171	0.316754	-2.61771	0.0088522	0.196269
ENSG00000233895			59.445	-0.829525	0.253787	-3.26859	0.00108087	0.0857054
ENSG00000182685	BRICD5	BRICHOS domain containing 5 [Source:HGNC Symbol;Acc:28309]	53.3406	-0.833641	0.314172	-2.65345	0.00796729	0.191789
ENSG00000121716	PILRB	paired immunoglobin-like type 2 receptor beta [Source:HGNC Symbol;Acc:18297]	43.5876	-0.837383	0.294042	-2.84783	0.00440178	0.152998
ENSG00000213613			18.303	-0.838364	0.304482	-2.75341	0.00589771	0.171554
ENSG00000171823	FBXL14	F-box and leucine-rich repeat protein 14 [Source:HGNC Symbol;Acc:28624]	546.327	-0.83958	0.250602	-3.35025	0.000807388	0.0734925
ENSG00000242294	STAG3L5P	stromal antigen 3-like 5 pseudogene [Source:HGNC Symbol;Acc:48896]	47.7779	-0.842894	0.260569	-3.23482	0.00121719	0.0873258
ENSG00000267322			304.242	-0.843849	0.311598	-2.70813	0.00676629	0.181097
ENSG00000241484	ARHGAP8	Rho GTPase activating protein 8 [Source:HGNC Symbol;Acc:677]	42.3001	-0.844738	0.260367	-3.24442	0.00117691	0.0862699
ENSG00000105609	LILRB5	leukocyte immunoglobulin-like receptor, subfamily B (with TM and ITIM domains), member 5 [Source:HGNC Symbol;Acc:6609]	269.164	-0.846771	0.230863	-3.66784	0.000244606	0.0424661
ENSG00000158106	RHPN1	rhophilin, Rho GTPase binding protein 1 [Source:HGNC Symbol;Acc:19973]	118.612	-0.848206	0.286974	-2.95569	0.00311969	0.133802
ENSG00000234188		Uncharacterized protein [Source:UniProtKB/TrEMBL;Acc:H7C467]	18.548	-0.848328	0.315005	-2.69306	0.00707992	0.18202
ENSG00000101104	PABPC1L	poly(A) binding protein, cytoplasmic 1-like [Source:HGNC Symbol;Acc:15797]	130.822	-0.848511	0.289178	-2.93422	0.00334388	0.137783
ENSG00000164855	TMEM184A	transmembrane protein 184A [Source:HGNC Symbol;Acc:28797]	942.173	-0.848777	0.310839	-2.7306	0.00632182	0.17697
ENSG00000178038	ALS2CL	ALS2 C-terminal like [Source:HGNC Symbol;Acc:20605]	389.052	-0.849493	0.300184	-2.82991	0.00465611	0.153417
ENSG00000100068	LRP5L	low density lipoprotein receptor-related protein 5-like [Source:HGNC Symbol;Acc:25323]	101.377	-0.850336	0.232583	-3.65605	0.000256128	0.0431053
ENSG00000099840	IZUMO4	IZUMO family member 4 [Source:HGNC Symbol;Acc:26950]	33.7379	-0.853163	0.27263	-3.12938	0.00175175	0.102304
ENSG00000099326	MZF1	myeloid zinc finger 1 [Source:HGNC Symbol;Acc:13108]	467.838	-0.853745	0.197803	-4.31615	1.58777e-05	0.0117687
ENSG00000161996	WDR90	WD repeat domain 90 [Source:HGNC Symbol;Acc:26960]	314.57	-0.854251	0.24312	-3.5137	0.000441912	0.0549924
ENSG00000197140	ADAM32	ADAM metallopeptidase domain 32 [Source:HGNC Symbol;Acc:15479]	27.9209	-0.858362	0.287917	-2.98128	0.00287046	0.128647
ENSG00000229167			18.4863	-0.859117	0.322553	-2.66349	0.00773348	0.18896
ENSG00000161328	LRRC56	leucine rich repeat containing 56 [Source:HGNC Symbol;Acc:25430]	75.124	-0.859643	0.31164	-2.75845	0.00580758	0.16953
ENSG00000006025	OSBPL7	oxysterol binding protein-like 7 [Source:HGNC Symbol;Acc:16387]	507.789	-0.860055	0.302417	-2.84394	0.00445593	0.152998
ENSG00000225880	LINC00115	long intergenic non-protein coding RNA 115 [Source:HGNC Symbol;Acc:26211]	34.7626	-0.863848	0.317785	-2.71834	0.00656097	0.178565
ENSG00000127957	PMS2P3	postmeiotic segregation increased 2 pseudogene 3 [Source:HGNC Symbol;Acc:9128]	50.6343	-0.864997	0.249916	-3.46116	0.000537855	0.0604174
ENSG00000180902	D2HGDH	D-2-hydroxyglutarate dehydrogenase [Source:HGNC Symbol;Acc:28358]	449.308	-0.866252	0.312358	-2.77327	0.00554966	0.166117
ENSG00000182841	RRP7B	ribosomal RNA processing 7 homolog B (S. cerevisiae) [Source:HGNC Symbol;Acc:30454]	99.846	-0.869175	0.23869	-3.64143	0.000271126	0.044274
ENSG00000243678	NME1-NME2	NME1-NME2 readthrough [Source:HGNC Symbol;Acc:33531]	30.2071	-0.871584	0.281044	-3.10124	0.00192711	0.106577
ENSG00000175147	TMEM51-AS1	TMEM51 antisense RNA 1 [Source:HGNC Symbol;Acc:26301]	26.2553	-0.875511	0.315302	-2.77673	0.0054908	0.165401
ENSG00000164877	MICALL2	MICAL-like 2 [Source:HGNC Symbol;Acc:29672]	980.584	-0.87856	0.208688	-4.20991	2.55472e-05	0.014045
ENSG00000185189	NRBP2	nuclear receptor binding protein 2 [Source:HGNC Symbol;Acc:19339]	340.518	-0.880738	0.201345	-4.37426	1.21844e-05	0.0102278
ENSG00000130653	PNPLA7	patatin-like phospholipase domain containing 7 [Source:HGNC Symbol;Acc:24768]	165.245	-0.882829	0.297666	-2.96584	0.00301857	0.131529
ENSG00000259605			82.9169	-0.882841	0.264879	-3.333	0.000859157	0.0752152
ENSG00000272523	LINC01023	long intergenic non-protein coding RNA 1023 [Source:HGNC Symbol;Acc:49004]	41.0889	-0.884272	0.321458	-2.75082	0.00594462	0.172008
ENSG00000197576	HOXA4	homeobox A4 [Source:HGNC Symbol;Acc:5105]	24.3647	-0.888371	0.31206	-2.84679	0.00441622	0.152998
ENSG00000164050	PLXNB1	plexin B1 [Source:HGNC Symbol;Acc:9103]	1033.88	-0.891126	0.281831	-3.16191	0.00156736	0.0967019
ENSG00000227827			20.0249	-0.891661	0.342881	-2.6005	0.00930883	0.199662
ENSG00000183317	EPHA10	EPH receptor A10 [Source:HGNC Symbol;Acc:19987]	504.521	-0.894773	0.31832	-2.81092	0.00493999	0.156683
ENSG00000162148	PPP1R32	protein phosphatase 1, regulatory subunit 32 [Source:HGNC Symbol;Acc:28869]	21.0038	-0.895144	0.344223	-2.60048	0.00930939	0.199662
ENSG00000258469	CHMP4BP1	charged multivesicular body protein 4B pseudogene 1 [Source:HGNC Symbol;Acc:43616]	21.398	-0.896895	0.340561	-2.63358	0.00844908	0.194461
ENSG00000257084			121.769	-0.896982	0.300933	-2.98067	0.00287621	0.128647
ENSG00000087085	ACHE	acetylcholinesterase (Yt blood group) [Source:HGNC Symbol;Acc:108]	621.761	-0.900287	0.317833	-2.83258	0.0046174	0.153417
ENSG00000225828	FAM229A	family with sequence similarity 229, member A [Source:HGNC Symbol;Acc:44652]	90.0881	-0.903401	0.326293	-2.76868	0.00562837	0.166867
ENSG00000267855	NDUFA7	NADH dehydrogenase (ubiquinone) 1 alpha subcomplex, 7, 14.5kDa [Source:HGNC Symbol;Acc:7691]	12.0715	-0.906126	0.342211	-2.64786	0.00810038	NA
ENSG00000124593	PRICKLE4	prickle homolog 4 (Drosophila) [Source:HGNC Symbol;Acc:16805]	87.9838	-0.906687	0.209628	-4.32522	1.52378e-05	0.0117687
ENSG00000204323	SMIM5	small integral membrane protein 5 [Source:HGNC Symbol;Acc:40030]	203.885	-0.907276	0.344528	-2.63339	0.0084538	0.194461
ENSG00000196196	HRCT1	histidine rich carboxyl terminus 1 [Source:HGNC Symbol;Acc:33872]	1047.18	-0.911559	0.353827	-2.57628	0.0099869	0.204913
ENSG00000260261			16.8539	-0.912069	0.346265	-2.63402	0.00843809	0.194461
ENSG00000067191	CACNB1	calcium channel, voltage-dependent, beta 1 subunit [Source:HGNC Symbol;Acc:1401]	209.654	-0.91253	0.347103	-2.62899	0.0085639	0.19482
ENSG00000234771			960.441	-0.916634	0.339797	-2.6976	0.00698422	0.18202
ENSG00000179913	B3GNT3	UDP-GlcNAc:betaGal beta-1,3-N-acetylglucosaminyltransferase 3 [Source:HGNC Symbol;Acc:13528]	4218.21	-0.916928	0.311477	-2.9438	0.00324206	0.136406
ENSG00000172367	PDZD3	PDZ domain containing 3 [Source:HGNC Symbol;Acc:19891]	393.743	-0.917945	0.34452	-2.66442	0.00771219	0.18896
ENSG00000214021	TTLL3	tubulin tyrosine ligase-like family, member 3 [Source:HGNC Symbol;Acc:24483]	212.414	-0.918754	0.236276	-3.88848	0.000100873	0.0252076
ENSG00000257298			37.7576	-0.919203	0.317996	-2.89061	0.00384495	0.146117
ENSG00000228327			18.963	-0.920303	0.331003	-2.78034	0.00543012	0.164631
ENSG00000204991	SPIRE2	spire-type actin nucleation factor 2 [Source:HGNC Symbol;Acc:30623]	537.979	-0.922073	0.321628	-2.86689	0.00414522	0.14964
ENSG00000213793	ZNF888	zinc finger protein 888 [Source:HGNC Symbol;Acc:38695]	36.6605	-0.922227	0.310991	-2.96544	0.00302246	0.131529
ENSG00000243679			69.9976	-0.923596	0.328065	-2.81528	0.00487343	0.156073
ENSG00000205047		HCG1980662; Uncharacterized protein [Source:UniProtKB/TrEMBL;Acc:Q86VH3]	42.4459	-0.927972	0.310683	-2.98688	0.00281844	0.127899
ENSG00000185101	ANO9	anoctamin 9 [Source:HGNC Symbol;Acc:20679]	1130.71	-0.928693	0.291051	-3.19083	0.00141865	0.0924144
ENSG00000242607	RPS3AP34	ribosomal protein S3a pseudogene 34 [Source:HGNC Symbol;Acc:36293]	16.4688	-0.936313	0.354345	-2.64237	0.0082327	0.192326
ENSG00000205147			13.2635	-0.939083	0.3631	-2.5863	0.00970134	NA
ENSG00000165194	PCDH19	protocadherin 19 [Source:HGNC Symbol;Acc:14270]	107.901	-0.939766	0.354354	-2.65205	0.00800039	0.191789
ENSG00000223705	NSUN5P1	NOP2/Sun domain family, member 5 pseudogene 1 [Source:HGNC Symbol;Acc:19146]	128.043	-0.940455	0.220091	-4.27304	1.9283e-05	0.0125598
ENSG00000185864	NPIPB4	nuclear pore complex interacting protein family, member B4 [Source:HGNC Symbol;Acc:41985]	549.735	-0.943142	0.234501	-4.0219	5.77297e-05	0.0206986
ENSG00000230124			59.3652	-0.943392	0.255159	-3.69727	0.000217934	0.0420915
ENSG00000197238	HIST1H4J	histone cluster 1, H4j [Source:HGNC Symbol;Acc:4785]	18.5243	-0.943529	0.34564	-2.7298	0.00633718	0.17697
ENSG00000130518	KIAA1683	KIAA1683 [Source:HGNC Symbol;Acc:29350]	257.772	-0.943604	0.254567	-3.70671	0.00020997	0.0417232
ENSG00000258839	MC1R	melanocortin 1 receptor (alpha melanocyte stimulating hormone receptor) [Source:HGNC Symbol;Acc:6929]	20.2044	-0.944069	0.35905	-2.62935	0.00855473	0.19482
ENSG00000167615	LENG8	leukocyte receptor cluster (LRC) member 8 [Source:HGNC Symbol;Acc:15500]	2653.14	-0.944357	0.184208	-5.12658	2.95049e-07	0.00118207
ENSG00000167280	ENGASE	endo-beta-N-acetylglucosaminidase [Source:HGNC Symbol;Acc:24622]	517.072	-0.944469	0.227918	-4.1439	3.4145e-05	0.0163434
ENSG00000213638	ADAT3	adenosine deaminase, tRNA-specific 3 [Source:HGNC Symbol;Acc:25151]	74.1864	-0.945675	0.288994	-3.2723	0.00106675	0.0849945
ENSG00000239857	GET4	golgi to ER traffic protein 4 homolog (S. cerevisiae) [Source:HGNC Symbol;Acc:21690]	136.746	-0.945808	0.273151	-3.46259	0.000535012	0.0604174
ENSG00000266777	SH3GL1P1	SH3-domain GRB2-like 1 pseudogene 1 [Source:HGNC Symbol;Acc:10835]	23.1532	-0.946423	0.305463	-3.09832	0.00194618	0.106639
ENSG00000186567	CEACAM19	carcinoembryonic antigen-related cell adhesion molecule 19 [Source:HGNC Symbol;Acc:31951]	76.3715	-0.947389	0.262183	-3.61346	0.000302137	0.0463034
ENSG00000261512			33.9458	-0.947709	0.336233	-2.81861	0.00482327	0.155372
ENSG00000106278	PTPRZ1	protein tyrosine phosphatase, receptor-type, Z polypeptide 1 [Source:HGNC Symbol;Acc:9685]	15.852	-0.94784	0.325192	-2.91471	0.00356022	0.139593
ENSG00000153902	LGI4	leucine-rich repeat LGI family, member 4 [Source:HGNC Symbol;Acc:18712]	113.422	-0.951723	0.287916	-3.30556	0.000947883	0.0797624
ENSG00000115257	PCSK4	proprotein convertase subtilisin/kexin type 4 [Source:HGNC Symbol;Acc:8746]	45.0431	-0.955071	0.296706	-3.21892	0.00128676	0.0886583
ENSG00000142515	KLK3	kallikrein-related peptidase 3 [Source:HGNC Symbol;Acc:6364]	35.7603	-0.956454	0.370956	-2.57835	0.00992731	0.204913
ENSG00000260417			46.2399	-0.956849	0.28056	-3.41049	0.000648454	0.0665107
ENSG00000269982			18.807	-0.958362	0.316897	-3.0242	0.00249289	0.120828
ENSG00000259925			26.2444	-0.958757	0.366504	-2.61596	0.00889779	0.196269
ENSG00000005001	PRSS22	protease, serine, 22 [Source:HGNC Symbol;Acc:14368]	141.667	-0.961956	0.315812	-3.04598	0.00231925	0.116895
ENSG00000169246	NPIPB3	nuclear pore complex interacting protein family, member B3 [Source:HGNC Symbol;Acc:28989]	519.99	-0.962951	0.230413	-4.17924	2.92484e-05	0.015074
ENSG00000205517	RGL3	ral guanine nucleotide dissociation stimulator-like 3 [Source:HGNC Symbol;Acc:30282]	111.496	-0.96349	0.366189	-2.63112	0.00851033	0.19482
ENSG00000146205	ANO7	anoctamin 7 [Source:HGNC Symbol;Acc:31677]	367.403	-0.964769	0.363164	-2.65657	0.00789408	0.191158
ENSG00000204616	TRIM31	tripartite motif containing 31 [Source:HGNC Symbol;Acc:16289]	176.051	-0.964865	0.352916	-2.73398	0.00625742	0.176513
ENSG00000221995	TIAF1	TGFB1-induced anti-apoptotic factor 1 [Source:HGNC Symbol;Acc:11803]	57.3432	-0.96643	0.261986	-3.68886	0.000225265	0.0424661
ENSG00000243587	C6orf183	chromosome 6 open reading frame 183 [Source:HGNC Symbol;Acc:21562]	10.2393	-0.967032	0.367778	-2.62939	0.00855389	NA
ENSG00000135722	FBXL8	F-box and leucine-rich repeat protein 8 [Source:HGNC Symbol;Acc:17875]	56.6148	-0.969507	0.315955	-3.0685	0.00215138	0.11128
ENSG00000145113	MUC4	mucin 4, cell surface associated [Source:HGNC Symbol;Acc:7514]	30488.6	-0.970165	0.34476	-2.81403	0.00489248	0.156379
ENSG00000267532	MIR497HG	mir-497-195 cluster host gene (non-protein coding) [Source:HGNC Symbol;Acc:39523]	27.033	-0.970415	0.327946	-2.95907	0.00308574	0.13288
ENSG00000183604			37.8004	-0.972887	0.337849	-2.87965	0.00398118	0.148768
ENSG00000226310			18.4218	-0.973666	0.313352	-3.10726	0.0018883	0.106293
ENSG00000217930	PAM16	presequence translocase-associated motor 16 homolog (S. cerevisiae) [Source:HGNC Symbol;Acc:29679]	35.2508	-0.978068	0.319187	-3.06425	0.00218214	0.112469
ENSG00000167524		uncharacterized serine/threonine-protein kinase SgK494 [Source:RefSeq peptide;Acc:NP_001274136]	7.54281	-0.981155	0.379865	-2.58291	0.00979719	NA
ENSG00000184465	WDR27	WD repeat domain 27 [Source:HGNC Symbol;Acc:21248]	172.693	-0.983357	0.216337	-4.54549	5.48081e-06	0.00602633
ENSG00000237296	SMG1P1	SMG1 pseudogene 1 [Source:HGNC Symbol;Acc:44186]	110.808	-0.98481	0.221288	-4.45036	8.57259e-06	0.00831693
ENSG00000224769			73.4407	-0.988433	0.359304	-2.75096	0.00594204	0.172008
ENSG00000171680	PLEKHG5	pleckstrin homology domain containing, family G (with RhoGef domain) member 5 [Source:HGNC Symbol;Acc:29105]	288.314	-0.989387	0.240311	-4.11711	3.83645e-05	0.0175763
ENSG00000188747	NOXA1	NADPH oxidase activator 1 [Source:HGNC Symbol;Acc:10668]	376.202	-0.990567	0.307285	-3.22361	0.00126585	0.0880916
ENSG00000188290	HES4	hes family bHLH transcription factor 4 [Source:HGNC Symbol;Acc:24149]	265.054	-0.994596	0.316523	-3.14225	0.00167652	0.100439
ENSG00000238105	GOLGA2P5	golgin A2 pseudogene 5 [Source:HGNC Symbol;Acc:25315]	200.947	-0.994608	0.330033	-3.01366	0.00258115	0.123037
ENSG00000259894			8.80777	-0.994736	0.379523	-2.62102	0.00876678	NA
ENSG00000215513	PI4KAP1	phosphatidylinositol 4-kinase, catalytic, alpha pseudogene 1 [Source:HGNC Symbol;Acc:33576]	51.1663	-0.995644	0.320887	-3.10279	0.00191706	0.106577
ENSG00000184925	LCN12	lipocalin 12 [Source:HGNC Symbol;Acc:28733]	37.3491	-0.995981	0.319316	-3.11911	0.00181397	0.103881
ENSG00000177595	PIDD	p53-induced death domain protein [Source:HGNC Symbol;Acc:16491]	207.117	-0.996552	0.246971	-4.03509	5.45808e-05	0.0200045
ENSG00000100053	CRYBB3	crystallin, beta B3 [Source:HGNC Symbol;Acc:2400]	15.1416	-0.997602	0.367977	-2.71104	0.00670722	0.180261
ENSG00000261326			53.1478	-0.997708	0.249387	-4.00063	6.31733e-05	0.0210474
ENSG00000145198	VWA5B2	von Willebrand factor A domain containing 5B2 [Source:HGNC Symbol;Acc:25144]	53.2777	-1.00073	0.311181	-3.21591	0.00130031	0.0886583
ENSG00000118557	PMFBP1	polyamine modulated factor 1 binding protein 1 [Source:HGNC Symbol;Acc:17728]	45.6982	-1.00128	0.277842	-3.60378	0.000313627	0.0474554
ENSG00000127249	ATP13A4	ATPase type 13A4 [Source:HGNC Symbol;Acc:25422]	71.8329	-1.00156	0.335664	-2.98381	0.00284679	0.128636
ENSG00000237840	FAM21FP	family with sequence similarity 21, member F, pseudogene [Source:HGNC Symbol;Acc:45011]	10.5937	-1.00301	0.378841	-2.64757	0.00810723	NA
ENSG00000017373	SRCIN1	SRC kinase signaling inhibitor 1 [Source:HGNC Symbol;Acc:29506]	54.6382	-1.00337	0.308184	-3.25574	0.00113096	0.0858131
ENSG00000075826	SEC31B	SEC31 homolog B (S. cerevisiae) [Source:HGNC Symbol;Acc:23197]	112.446	-1.00425	0.260468	-3.85556	0.000115464	0.0280036
ENSG00000177576	C18orf32	chromosome 18 open reading frame 32 [Source:HGNC Symbol;Acc:31690]	49.0152	-1.00874	0.256038	-3.93982	8.15423e-05	0.0231875
ENSG00000181518	OR8D4	olfactory receptor, family 8, subfamily D, member 4 [Source:HGNC Symbol;Acc:14840]	2.06848	-1.00929	0.378101	-2.66937	0.00759936	NA
ENSG00000269356			2.203	-1.01246	0.388081	-2.60889	0.00908352	NA
ENSG00000237111	IGHJ3P	immunoglobulin heavy joining 3P (pseudogene) [Source:HGNC Symbol;Acc:5537]	55.1999	-1.01249	0.321296	-3.15126	0.00162569	0.098939
ENSG00000184313	MROH7	maestro heat-like repeat family member 7 [Source:HGNC Symbol;Acc:24802]	22.2652	-1.013	0.375005	-2.70131	0.00690676	0.18197
ENSG00000248394	FOSL1P1	FOS-like antigen 1 pseudogene 1 [Source:HGNC Symbol;Acc:44055]	12.8674	-1.01755	0.356412	-2.85497	0.00430414	NA
ENSG00000241388	HNF1A-AS1	HNF1A antisense RNA 1 [Source:HGNC Symbol;Acc:26785]	232.622	-1.02063	0.364756	-2.79811	0.00514018	0.159355
ENSG00000224020	MIR181A2HG	MIR181A2 host gene (non-protein coding) [Source:HGNC Symbol;Acc:37188]	11.6065	-1.0217	0.384475	-2.6574	0.0078747	NA
ENSG00000168412	MTNR1A	melatonin receptor 1A [Source:HGNC Symbol;Acc:7463]	28.9281	-1.02276	0.370295	-2.762	0.00574486	0.168295
ENSG00000272787			10.3787	-1.02345	0.394117	-2.5968	0.00940955	NA
ENSG00000203400			63.4675	-1.02574	0.37164	-2.76004	0.00577948	0.169009
ENSG00000145920	CPLX2	complexin 2 [Source:HGNC Symbol;Acc:2310]	28.2179	-1.02746	0.367678	-2.79446	0.00519865	0.160264
ENSG00000148824	MTG1	mitochondrial ribosome-associated GTPase 1 [Source:HGNC Symbol;Acc:32159]	86.3153	-1.02899	0.259037	-3.97236	7.11633e-05	0.0216468
ENSG00000127578	WFIKKN1	WAP, follistatin/kazal, immunoglobulin, kunitz and netrin domain containing 1 [Source:HGNC Symbol;Acc:30912]	20.242	-1.03075	0.363541	-2.8353	0.00457822	0.153417
ENSG00000268947			6.86916	-1.04034	0.387584	-2.68417	0.00727107	NA
ENSG00000245293			9.41151	-1.04157	0.362541	-2.87298	0.00406623	NA
ENSG00000254042			18.0007	-1.04206	0.392386	-2.6557	0.00791451	0.191158
ENSG00000211459	MT-RNR1	mitochondrially encoded 12S RNA [Source:HGNC Symbol;Acc:7470]	136899	-1.04372	0.222202	-4.69718	2.63782e-06	0.00395505
ENSG00000197182		hsa-mir-4763 [Source:miRBase;Acc:MI0017404]	198.521	-1.04592	0.209333	-4.99644	5.83992e-07	0.0016053
ENSG00000102878	HSF4	heat shock transcription factor 4 [Source:HGNC Symbol;Acc:5227]	51.65	-1.04697	0.34243	-3.05747	0.00223212	0.11433
ENSG00000104899	AMH	anti-Mullerian hormone [Source:HGNC Symbol;Acc:464]	11.0378	-1.04786	0.404047	-2.59342	0.0095027	NA
ENSG00000259392			7.21266	-1.05125	0.399852	-2.6291	0.00856116	NA
ENSG00000212694			146.252	-1.05281	0.29722	-3.54218	0.000396834	0.0534089
ENSG00000177943	MAMDC4	MAM domain containing 4 [Source:HGNC Symbol;Acc:24083]	239.221	-1.05376	0.304186	-3.46418	0.000531842	0.0604174
ENSG00000267672			2.37959	-1.054	0.398563	-2.64451	0.00818103	NA
ENSG00000131797	CLUHP3	clustered mitochondria (cluA/CLU1) homolog pseudogene 3 [Source:HGNC Symbol;Acc:28447]	148.03	-1.05439	0.218791	-4.81914	1.44175e-06	0.00339697
ENSG00000166183	ASPG	asparaginase homolog (S. cerevisiae) [Source:HGNC Symbol;Acc:20123]	74.7288	-1.05535	0.407047	-2.5927	0.00952268	0.201415
ENSG00000239205			21.6626	-1.05651	0.409311	-2.58119	0.00984605	0.20478
ENSG00000267274			7.7253	-1.06113	0.409798	-2.58941	0.00961419	NA
ENSG00000267804			224.342	-1.06212	0.343115	-3.09551	0.00196474	0.107299
ENSG00000106133	NSUN5P2	NOP2/Sun domain family, member 5 pseudogene 2 [Source:HGNC Symbol;Acc:16609]	125.133	-1.06225	0.267822	-3.96627	7.30066e-05	0.0216468
ENSG00000272610	MAGI1-IT1	MAGI1 intronic transcript 1 (non-protein coding) [Source:HGNC Symbol;Acc:42436]	10.2322	-1.06324	0.380205	-2.79648	0.00516629	NA
ENSG00000214176	PLEKHM1P	pleckstrin homology domain containing, family M (with RUN domain) member 1 pseudogene [Source:HGNC Symbol;Acc:35411]	353.295	-1.06608	0.260515	-4.09218	4.2734e-05	0.0184123
ENSG00000255186			4.44513	-1.06609	0.406426	-2.62307	0.00871409	NA
ENSG00000272455			4.22315	-1.06611	0.407735	-2.61471	0.00893024	NA
ENSG00000117983	MUC5B	mucin 5B, oligomeric mucus/gel-forming [Source:HGNC Symbol;Acc:7516]	39368.5	-1.06713	0.371199	-2.87483	0.00404248	0.148951
ENSG00000264462	MIR3648	microRNA 3648 [Source:HGNC Symbol;Acc:38941]	631.625	-1.06835	0.355873	-3.00206	0.00268159	0.126004
ENSG00000011083	SLC6A7	solute carrier family 6 (neurotransmitter transporter), member 7 [Source:HGNC Symbol;Acc:11054]	84.0411	-1.06915	0.372891	-2.86719	0.00414132	0.14964
ENSG00000263603			10.4579	-1.07386	0.399482	-2.68813	0.00718534	NA
ENSG00000163354	DCST2	DC-STAMP domain containing 2 [Source:HGNC Symbol;Acc:26562]	13.621	-1.07611	0.344652	-3.1223	0.00179446	NA
ENSG00000079385	CEACAM1	carcinoembryonic antigen-related cell adhesion molecule 1 (biliary glycoprotein) [Source:HGNC Symbol;Acc:1814]	25988.4	-1.07924	0.328663	-3.28372	0.00102448	0.0839584
ENSG00000272953			21.0195	-1.07939	0.334175	-3.23003	0.00123779	0.0879949
ENSG00000175911		Uncharacterized protein [Source:UniProtKB/TrEMBL;Acc:Q9HBN7]	33.4935	-1.08005	0.319779	-3.3775	0.00073149	0.071294
ENSG00000214999			9.76157	-1.08021	0.400039	-2.70027	0.00692837	NA
ENSG00000268670			11.9463	-1.08049	0.378744	-2.85281	0.00433339	NA
ENSG00000207554	MIR647	microRNA 647 [Source:HGNC Symbol;Acc:32903]	9.13994	-1.08179	0.403587	-2.68044	0.00735246	NA
ENSG00000197774	EME2	essential meiotic structure-specific endonuclease subunit 2 [Source:HGNC Symbol;Acc:27289]	233.673	-1.08285	0.23027	-4.70252	2.56968e-06	0.00395505
ENSG00000146013	GFRA3	GDNF family receptor alpha 3 [Source:HGNC Symbol;Acc:4245]	69.9982	-1.09126	0.340739	-3.20262	0.00136186	0.0901689
ENSG00000269376			6.18688	-1.09394	0.409659	-2.67037	0.00757686	NA
ENSG00000204930	FAM221B	family with sequence similarity 221, member B [Source:HGNC Symbol;Acc:30762]	9.40884	-1.09506	0.405343	-2.70157	0.0069012	NA
ENSG00000235701	PCBP2P1	poly(rC) binding protein 2 pseudogene 1 [Source:HGNC Symbol;Acc:8649]	2.57683	-1.09974	0.384748	-2.85832	0.00425884	NA
ENSG00000250471	GMPSP1	guanine monphosphate synthetase pseudogene 1 [Source:HGNC Symbol;Acc:39428]	6.37616	-1.10231	0.397109	-2.77584	0.00550598	NA
ENSG00000272141			301.284	-1.10373	0.377963	-2.92021	0.00349792	0.139483
ENSG00000271200			10.6374	-1.10527	0.399835	-2.7643	0.00570444	NA
ENSG00000213145	CRIP1	cysteine-rich protein 1 (intestinal) [Source:HGNC Symbol;Acc:2360]	39.0082	-1.10736	0.301519	-3.67259	0.000240104	0.0424661
ENSG00000244274	DBNDD2	dysbindin (dystrobrevin binding protein 1) domain containing 2 [Source:HGNC Symbol;Acc:15881]	86.1894	-1.10789	0.371793	-2.97985	0.00288385	0.128647
ENSG00000221063	MIR1296	microRNA 1296 [Source:HGNC Symbol;Acc:35249]	5.00646	-1.11011	0.404028	-2.74761	0.00600311	NA
ENSG00000229719	MIR194-2	microRNA 194-2 [Source:HGNC Symbol;Acc:31565]	473.69	-1.11365	0.316406	-3.5197	0.000432031	0.0549924
ENSG00000106992	AK1	adenylate kinase 1 [Source:HGNC Symbol;Acc:361]	150.12	-1.11485	0.34207	-3.25912	0.00111758	0.0858131
ENSG00000261420			6.37192	-1.12618	0.401271	-2.80654	0.00500767	NA
ENSG00000148600	CDHR1	cadherin-related family member 1 [Source:HGNC Symbol;Acc:14550]	1070.28	-1.12753	0.39697	-2.84035	0.00450646	0.153143
ENSG00000235316	DUSP8P5	dual specificity phosphatase 8 pseudogene 5 [Source:HGNC Symbol;Acc:45003]	47.1699	-1.13522	0.277706	-4.08785	4.35385e-05	0.0184123
ENSG00000229212			21.5957	-1.13576	0.35497	-3.19959	0.00137622	0.0904302
ENSG00000167702	KIFC2	kinesin family member C2 [Source:HGNC Symbol;Acc:29530]	414.931	-1.13578	0.284068	-3.99827	6.38071e-05	0.0210474
ENSG00000261208			20.6114	-1.13581	0.349346	-3.25124	0.00114902	0.0858131
ENSG00000238045			240.313	-1.13897	0.328714	-3.46492	0.000530392	0.0604174
ENSG00000100146	SOX10	SRY (sex determining region Y)-box 10 [Source:HGNC Symbol;Acc:11190]	80.7803	-1.14192	0.320901	-3.55848	0.000373006	0.0518695
ENSG00000154027	AK5	adenylate kinase 5 [Source:HGNC Symbol;Acc:365]	11.567	-1.14452	0.365862	-3.12828	0.00175831	NA
ENSG00000262877			45.2824	-1.14477	0.29165	-3.92516	8.66734e-05	0.0234345
ENSG00000270195			19.1454	-1.14625	0.359338	-3.1899	0.00142323	0.0924144
ENSG00000173540	GMPPB	GDP-mannose pyrophosphorylase B [Source:HGNC Symbol;Acc:22932]	3.14163	-1.14981	0.400336	-2.87211	0.00407745	NA
ENSG00000180747			153.856	-1.15201	0.250767	-4.59392	4.34992e-06	0.00544746
ENSG00000267796	LIN37	lin-37 homolog (C. elegans) [Source:HGNC Symbol;Acc:33234]	24.543	-1.15303	0.341021	-3.38111	0.000721942	0.071294
ENSG00000262514			4.95441	-1.16159	0.40711	-2.85325	0.00432741	NA
ENSG00000232434	C9orf172	chromosome 9 open reading frame 172 [Source:HGNC Symbol;Acc:37284]	59.9261	-1.16961	0.316427	-3.69631	0.000218758	0.0420915
ENSG00000250413			5.18246	-1.17283	0.409536	-2.86381	0.00418585	NA
ENSG00000140623	SEPT12	septin 12 [Source:HGNC Symbol;Acc:26348]	3.11007	-1.1738	0.404617	-2.90103	0.00371941	NA
ENSG00000159409	CELF3	CUGBP, Elav-like family member 3 [Source:HGNC Symbol;Acc:11967]	48.3288	-1.17515	0.381775	-3.07813	0.00208307	0.110327
ENSG00000152292	SH2D6	SH2 domain containing 6 [Source:HGNC Symbol;Acc:30439]	55.0699	-1.1752	0.376702	-3.1197	0.00181036	0.103881
ENSG00000264268	MIR4767	microRNA 4767 [Source:HGNC Symbol;Acc:41548]	64.012	-1.18055	0.356474	-3.31174	0.000927178	0.0784202
ENSG00000183397	C19orf71	chromosome 19 open reading frame 71 [Source:HGNC Symbol;Acc:34496]	8.92217	-1.18269	0.40339	-2.93187	0.00336933	NA
ENSG00000262580			51.2432	-1.18563	0.356175	-3.32877	0.000872294	0.0752152
ENSG00000133519	ZDHHC8P1	zinc finger, DHHC-type containing 8 pseudogene 1 [Source:HGNC Symbol;Acc:26461]	29.1605	-1.18761	0.39612	-2.9981	0.00271664	0.126928
ENSG00000196436	NPIPB15	nuclear pore complex interacting protein family, member B15 [Source:HGNC Symbol;Acc:34409]	139.095	-1.18793	0.324387	-3.66209	0.000250168	0.0426517
ENSG00000259735			6.82132	-1.18887	0.402881	-2.95093	0.00316822	NA
ENSG00000225946			552.87	-1.19199	0.378591	-3.1485	0.00164111	0.0995104
ENSG00000263786			10.4983	-1.1948	0.358576	-3.33208	0.000861999	NA
ENSG00000234724	HDAC1P1	histone deacetylase 1 pseudogene 1 [Source:HGNC Symbol;Acc:45190]	8.33673	-1.2026	0.384974	-3.12385	0.00178499	NA
ENSG00000165548	TMEM63C	transmembrane protein 63C [Source:HGNC Symbol;Acc:23787]	109.453	-1.20601	0.36225	-3.32922	0.000870902	0.0752152
ENSG00000273066			41.2108	-1.20848	0.359103	-3.36526	0.000764715	0.0716617
ENSG00000254815			28.5137	-1.21556	0.373803	-3.25187	0.00114648	0.0858131
ENSG00000235244			23.0062	-1.21772	0.285964	-4.25828	2.06002e-05	0.0125598
ENSG00000215788	TNFRSF25	tumor necrosis factor receptor superfamily, member 25 [Source:HGNC Symbol;Acc:11910]	291.181	-1.21858	0.285679	-4.26556	1.99399e-05	0.0125598
ENSG00000124116	WFDC3	WAP four-disulfide core domain 3 [Source:HGNC Symbol;Acc:15957]	38.495	-1.21943	0.361548	-3.3728	0.000744086	0.071294
ENSG00000265337			21.5139	-1.22141	0.355443	-3.4363	0.000589718	0.0636446
ENSG00000250067	YJEFN3	YjeF N-terminal domain containing 3 [Source:HGNC Symbol;Acc:24785]	63.8075	-1.22582	0.311689	-3.93282	8.39552e-05	0.0234345
ENSG00000228544	CCDC183-AS1	CCDC183 antisense RNA 1 [Source:HGNC Symbol;Acc:44105]	43.3005	-1.2307	0.294973	-4.17225	3.01608e-05	0.015074
ENSG00000196696	PDXDC2P	pyridoxal-dependent decarboxylase domain containing 2, pseudogene [Source:HGNC Symbol;Acc:27559]	47.1104	-1.23452	0.282474	-4.37039	1.24026e-05	0.0102278
ENSG00000225138			194.053	-1.24347	0.244304	-5.08985	3.58356e-07	0.00118207
ENSG00000186704	DTX2P1	deltex homolog 2 pseudogene 1 [Source:HGNC Symbol;Acc:42352]	180.465	-1.24591	0.231186	-5.38922	7.07658e-08	0.000389047
ENSG00000186038	HTR3E	5-hydroxytryptamine (serotonin) receptor 3E, ionotropic [Source:HGNC Symbol;Acc:24005]	16.3629	-1.24953	0.395333	-3.16072	0.00157382	0.0967019
ENSG00000250130			18.7759	-1.25065	0.314396	-3.97796	6.95097e-05	0.0216468
ENSG00000182816	KRTAP13-2	keratin associated protein 13-2 [Source:HGNC Symbol;Acc:18923]	34.0387	-1.257	0.406496	-3.09227	0.00198631	0.108045
ENSG00000004777	ARHGAP33	Rho GTPase activating protein 33 [Source:HGNC Symbol;Acc:23085]	162.722	-1.26113	0.312523	-4.03531	5.45302e-05	0.0200045
ENSG00000269939			9.40379	-1.26196	0.3822	-3.30184	0.000960541	NA
ENSG00000259675			2.4422	-1.26731	0.385495	-3.28748	0.00101089	NA
ENSG00000156564	LRFN2	leucine rich repeat and fibronectin type III domain containing 2 [Source:HGNC Symbol;Acc:21226]	13.89	-1.2712	0.409762	-3.10228	0.00192036	NA
ENSG00000210195	MT-TT	mitochondrially encoded tRNA threonine [Source:HGNC Symbol;Acc:7499]	111.066	-1.27708	0.407466	-3.1342	0.00172323	0.101505
ENSG00000254192			8.22169	-1.27841	0.379277	-3.37066	0.000749894	NA
ENSG00000226085	UQCRFS1P1	ubiquinol-cytochrome c reductase, Rieske iron-sulfur polypeptide 1 pseudogene 1 [Source:HGNC Symbol;Acc:12588]	24.8532	-1.28467	0.349946	-3.67105	0.000241554	0.0424661
ENSG00000258472		Uncharacterized protein [Source:UniProtKB/TrEMBL;Acc:E9PMD0]	24.2053	-1.29567	0.304822	-4.25057	2.13226e-05	0.0125598
ENSG00000231435			8.805	-1.29693	0.399167	-3.2491	0.00115773	NA
ENSG00000010310	GIPR	gastric inhibitory polypeptide receptor [Source:HGNC Symbol;Acc:4271]	133.858	-1.30209	0.354162	-3.67654	0.000236415	0.0424661
ENSG00000237291			4.21308	-1.30484	0.409367	-3.18745	0.00143532	NA
ENSG00000101958	GLRA2	glycine receptor, alpha 2 [Source:HGNC Symbol;Acc:4327]	25.0617	-1.31313	0.40967	-3.20533	0.00134906	0.0901536
ENSG00000213420	GPC2	glypican 2 [Source:HGNC Symbol;Acc:4450]	23.9193	-1.33285	0.370422	-3.5982	0.000320427	0.0479556
ENSG00000262903			14.7295	-1.38842	0.391269	-3.54851	0.000387414	NA
ENSG00000253958	CLDN23	claudin 23 [Source:HGNC Symbol;Acc:17591]	42.073	-1.4107	0.388469	-3.63144	0.000281842	0.0449105
ENSG00000273319			25.0134	-1.41401	0.396218	-3.56876	0.000358675	0.0513282
ENSG00000260671			7.20149	-1.42619	0.388868	-3.66754	0.000244899	NA
ENSG00000210107	MT-TQ	mitochondrially encoded tRNA glutamine [Source:HGNC Symbol;Acc:7495]	103.68	-1.44344	0.394231	-3.66139	0.000250847	0.0426517
ENSG00000269352			70.8167	-1.51508	0.319322	-4.74469	2.08828e-06	0.00395505
ENSG00000149927	DOC2A	double C2-like domains, alpha [Source:HGNC Symbol;Acc:2985]	32.5373	-1.55207	0.374867	-4.14032	3.46826e-05	0.0163434
ENSG00000207607	MIR200A	microRNA 200a [Source:HGNC Symbol;Acc:31578]	16.5925	-1.61102	0.405298	-3.97491	7.0406e-05	0.0216468
