# Supplementary material for: Effects of Anti-Integrin Treatment With Vedolizumab on Immune Pathways and Cytokines in Inflammatory Bowel Diseases
Source: Front Immunol. 2018 Jul 31;9:1700. doi: 10.3389/fimmu.2018.01700 (PMC6090141; doi:10.3389/fimmu.2018.01700)
Supplement: Table S2 — CD pathways before and after VDZ. [file Table_2.xls]

## Sheet: pathways
Â© 2000-2015 QIAGEN. All rights reserved.
Ingenuity Canonical Pathways	-log(p-value)	Ratio	z-score	Molecules
Atherosclerosis Signaling	4.75	0.113	NaN	S100A8,COL3A1,COL1A2,SELE,MMP13,IL6,VCAM1,APOM,CXCL8,MMP3,CD36,IL1RN,SELP,MMP1
Granulocyte Adhesion and Diapedesis	4.7	0.096	NaN	CXCL9,MMP2,SELL,FPR2,SELE,MMP13,FPR1,VCAM1,CXCL8,CXCL6,MMP3,IL1RN,SELP,CXCR2,CLDN23,CSF3,MMP1
Hepatic Fibrosis / Hepatic Stellate Cell Activation	3.97	0.0874	NaN	CXCL9,MMP2,COL3A1,TGFB2,COL1A2,LBP,LEPR,MMP13,IL6,VCAM1,CXCL8,AGT,COL12A1,MYL5,SERPINE1,MMP1
Agranulocyte Adhesion and Diapedesis	3.8	0.0847	NaN	CXCL9,MMP2,SELL,SELE,MMP13,VCAM1,CXCL8,CXCL6,MMP3,IL1RN,SELP,CXCR2,CLDN23,MYL5,ACTA1,MMP1
Hematopoiesis from Pluripotent Stem Cells	3.38	0.149	NaN	IGHG2,IGHG1,IGHG3,CSF3,IL6,IGHG4,CXCL8
Oncostatin M Signaling	3.37	0.176	2.236	MMP3,OSM,CHI3L1,MAPK1,MMP13,MMP1
Role of IL-17A in Psoriasis	3.37	0.308	NaN	CXCL6,S100A8,IL17A,CXCL8
HMGB1 Signaling	3.07	0.0917	1.897	MAP2K5,OSM,RHOT2,MAPK1,TGFB2,IL17A,SERPINE1,SELE,IL6,VCAM1,CXCL8
Inhibition of Matrix Metalloproteases	3.04	0.154	NaN	MMP3,MMP2,THBS2,ADAM12,MMP13,MMP1
Role of IL-17A in Arthritis	3	0.13	NaN	CXCL6,PTGS2,MAPK1,IL17A,MMP13,MMP1,CXCL8
Communication between Innate and Adaptive Immune Cells	2.91	0.101	NaN	TNFSF13B,IL1RN,IGHG2,IGHG1,IGHG3,IL6,IGHG4,HLA-DRA,CXCL8
Airway Pathology in Chronic Obstructive Pulmonary Disease	2.89	0.375	NaN	MMP2,MMP1,CXCL8
Tryptophan Degradation to 2-amino-3-carboxymuconate Semialdehyde	2.89	0.375	NaN	TDO2,KMO,KYNU
Dendritic Cell Maturation	2.64	0.0734	3.606	COL3A1,COL1A2,LEPR,IL6,HLA-DRA,IL1RN,IGHG2,HLA-DMB,MAPK1,IGHG1,IGHG3,IGHG4,FCGR3A/FCGR3B
Autoimmune Thyroid Disease Signaling	2.61	0.128	NaN	IGHG2,HLA-DMB,IGHG1,IGHG3,IGHG4,HLA-DRA
Primary Immunodeficiency Signaling	2.56	0.125	NaN	IGHG2,IL7R,IGLL1/IGLL5,IGHG1,IGHG3,IGHG4
Role of Macrophages, Fibroblasts and Endothelial Cells in Rheumatoid Arthritis	2.51	0.0608	NaN	CSNK1A1,OSM,TNFSF13B,SELE,MMP13,IL6,VCAM1,CXCL8,MMP3,IL1RN,IGHG2,MAPK1,IL17A,IGHG1,IGHG3,IGHG4,MMP1,FCGR3A/FCGR3B
Allograft Rejection Signaling	2.48	0.0952	NaN	HLA-DPB1,IGHG2,HLA-DMB,HLA-DPA1,IGHG1,IGHG3,IGHG4,HLA-DRA
Antigen Presentation Pathway	2.36	0.135	NaN	HLA-DPB1,HLA-DMB,HLA-DPA1,CANX,HLA-DRA
IL-17 Signaling	2.28	0.0972	NaN	MMP3,PTGS2,MAPK1,IL17A,IL6,CXCL8,MUC5B
NAD biosynthesis II (from tryptophan)	2.05	0.2	NaN	TDO2,KMO,KYNU
Role of Hypercytokinemia/hyperchemokinemia in the Pathogenesis of Influenza	2.04	0.114	NaN	IL1RN,CCR1,IL17A,IL6,CXCL8
Role of IL-17F in Allergic Inflammatory Airway Diseases	2.04	0.114	2.236	CXCL6,MAPK1,MMP13,IL6,CXCL8
Adenosine Nucleotides Degradation II	1.9	0.176	NaN	ADAT3,AOX1,NT5C
IL-10 Signaling	1.83	0.0882	NaN	IL1RN,CCR1,MAPK1,LBP,IL6,BLVRA
Differential Regulation of Cytokine Production in Macrophages and T Helper Cells by IL-17A and IL-17F	1.83	0.167	NaN	IL17A,CSF3,IL6
Altered T Cell and B Cell Signaling in Rheumatoid Arthritis	1.82	0.0795	NaN	TNFSF13B,IL1RN,HLA-DMB,IL17A,IL6,SPP1,HLA-DRA
Inhibition of Angiogenesis by TSP1	1.77	0.118	NaN	CD36,GUCY1B3,MAPK1,GUCY1A3
IL-17A Signaling in Fibroblasts	1.72	0.114	NaN	MAPK1,IL17A,IL6,MMP1
Purine Nucleotides Degradation II (Aerobic)	1.7	0.15	NaN	ADAT3,AOX1,NT5C
Role of Cytokines in Mediating Communication between Immune Cells	1.65	0.0909	NaN	IL1RN,IL17A,CSF3,IL6,CXCL8
Tryptophan Degradation III (Eukaryotic)	1.64	0.143	NaN	TDO2,KMO,KYNU
phagosome maturation	1.59	0.0667	NaN	ATP6V1B2,LAMP2,CANX,TCIRG1,PRDX1,CYBB,VPS37B,HLA-DRA
Systemic Lupus Erythematosus Signaling	1.59	0.0558	NaN	SNRPB2,TNFSF13B,LSM6,IL1RN,IGHG2,MAPK1,IGHG1,IGHG3,IL6,LSM12,IGHG4,FCGR3A/FCGR3B
LXR/RXR Activation	1.57	0.0661	-0.707	AGT,CD36,S100A8,IL1RN,PTGS2,LBP,IL6,APOM
Pathogenesis of Multiple Sclerosis	1.57	0.222	NaN	CXCL9,CCR1
HIF1Î± Signaling	1.51	0.0686	NaN	MMP3,MMP2,SLC2A3,MAPK1,MAPK7,MMP13,MMP1
IL-17A Signaling in Gastric Cells	1.44	0.12	NaN	MAPK1,IL17A,CXCL8
Role of JAK family kinases in IL-6-type Cytokine Signaling	1.44	0.12	NaN	OSM,MAPK1,IL6
IL-17A Signaling in Airway Cells	1.4	0.0781	NaN	CXCL6,MAPK1,IL17A,IL6,MUC5B
Bladder Cancer Signaling	1.36	0.069	NaN	MMP3,MMP2,MAPK1,MMP13,MMP1,CXCL8
IL-15 Signaling	1.35	0.0758	NaN	MAPK1,IL17A,IL6,VCAM1,CXCL8
IL-8 Signaling	1.33	0.0543	2.53	ANGPT2,RHOT2,MMP2,CXCR2,PTGS2,MAPK1,ANGPT1,CYBB,VCAM1,CXCL8
Graft-versus-Host Disease Signaling	1.28	0.0833	NaN	IL1RN,HLA-DMB,IL6,HLA-DRA
Intrinsic Prothrombin Activation Pathway	1.28	0.103	NaN	COL3A1,COL1A2,KLK3
Pyrimidine Ribonucleotides Interconversion	1.28	0.103	NaN	NUDT5,NME2,AK1
Guanosine Nucleotides Degradation III	1.26	0.154	NaN	AOX1,NT5C
Salvage Pathways of Pyrimidine Ribonucleotides	1.25	0.0645	NaN	CSNK1A1,UCKL1,MAPK1,MAPK7,NME2,AK1
Asparagine Degradation I	1.24	0.5	NaN	ASPG
T Helper Cell Differentiation	1.24	0.0704	NaN	FOXP3,HLA-DMB,IL17A,IL6,HLA-DRA
Role of Osteoblasts, Osteoclasts and Chondrocytes in Rheumatoid Arthritis	1.22	0.0502	NaN	CSNK1A1,MMP3,IL1RN,CTSK,MAPK1,BMP6,IL17A,MMP13,IL6,SPP1,MMP1
Pyrimidine Ribonucleotides De Novo Biosynthesis	1.21	0.0968	NaN	NUDT5,NME2,AK1
Urate Biosynthesis/Inosine 5'-phosphate Degradation	1.2	0.143	NaN	AOX1,NT5C
Acute Phase Response Signaling	1.2	0.0533	2.646	AGT,OSM,IL1RN,MAPK1,LBP,SERPINE1,C1S,IL6,CRABP2
Leukocyte Extravasation Signaling	1.16	0.0505	2.646	MMP3,MMP2,ARHGAP8/PRR5-ARHGAP8,CLDN23,MAPK1,ACTA1,MMP13,CYBB,MMP1,VCAM1
Chondroitin Sulfate Degradation (Metazoa)	1.15	0.133	NaN	GM2A,CEMIP
Leukotriene Biosynthesis	1.15	0.133	NaN	GGT1,LTA4H
Vitamin-C Transport	1.15	0.133	NaN	GSTO1,SLC2A3
B Cell Development	1.14	0.0909	NaN	IL7R,HLA-DMB,HLA-DRA
Cholecystokinin/Gastrin-mediated Signaling	1.11	0.0594	0	MAP2K5,IL1RN,RHOT2,PTGS2,MAPK1,MAPK7
Role of Pattern Recognition Receptors in Recognition of Bacteria and Viruses	1.1	0.0556	NaN	OSM,MAPK1,TGFB2,IL17A,IL6,PTX3,CXCL8
Dermatan Sulfate Degradation (Metazoa)	1.1	0.125	NaN	GM2A,CEMIP
NADH Repair	1.07	0.333	NaN	CARKD
1,25-dihydroxyvitamin D3 Biosynthesis	1.07	0.333	NaN	CYP27B1
Tetrahydrobiopterin Biosynthesis I	1.07	0.333	NaN	GCH1
Tetrahydrobiopterin Biosynthesis II	1.07	0.333	NaN	GCH1
Nur77 Signaling in T Lymphocytes	1.06	0.0702	NaN	MAP2K5,HLA-DMB,MAPK7,HLA-DRA
Gap Junction Signaling	1.05	0.0516	NaN	MAP2K5,CSNK1A1,SGSM3,GUCY1B3,MAPK1,MAPK7,GUCY1A3,ACTA1
phagosome formation	0.987	0.055	NaN	RHOT2,IGHG2,IGHG1,IGHG3,IGHG4,FCGR3A/FCGR3B
Glutathione Redox Reactions I	0.972	0.105	NaN	GPX7,GPX8
Arsenate Detoxification I (Glutaredoxin)	0.948	0.25	NaN	GSTO1
Heme Degradation	0.948	0.25	NaN	BLVRA
Ascorbate Recycling (Cytosolic)	0.948	0.25	NaN	GSTO1
Acetate Conversion to Acetyl-CoA	0.948	0.25	NaN	ACSL1
Glucocorticoid Receptor Signaling	0.941	0.0436	NaN	AGT,CREBZF,IL1RN,PTGS2,MAPK1,TGFB2,SERPINE1,SELE,IL6,MMP1,VCAM1,CXCL8
Granzyme A Signaling	0.935	0.1	NaN	ANP32A,HMGB2
Eicosanoid Signaling	0.922	0.0625	NaN	GGT1,PTGS2,LTA4H,FPR2
IL-6 Signaling	0.893	0.0517	2.236	IL1RN,TNFAIP6,MAPK1,LBP,IL6,CXCL8
Mitotic Roles of Polo-Like Kinase	0.887	0.0606	NaN	PPP2R5B,ANAPC2,FBXO5,PPP2CA
Pyrimidine Deoxyribonucleotides De Novo Biosynthesis I	0.866	0.0909	NaN	NME2,AK1
Ethanol Degradation IV	0.866	0.0909	NaN	ACSL1,GPX7
Pentose Phosphate Pathway (Oxidative Branch)	0.857	0.2	NaN	PGD
Serine Biosynthesis	0.857	0.2	NaN	PSAT1
Serotonin Receptor Signaling	0.856	0.0682	NaN	GCH1,HTR1D,HTR3E
B Cell Receptor Signaling	0.845	0.046	1	BCL2A1,IGHG2,MAPK1,MAP3K10,IGHG1,IGHG3,IGHG4,DAPP1
Differential Regulation of Cytokine Production in Intestinal Epithelial Cells by IL-17A and IL-17F	0.835	0.087	NaN	IL17A,CSF3
Production of Nitric Oxide and Reactive Oxygen Species in Macrophages	0.788	0.0444	0.707	PPP2R5B,S100A8,RHOT2,MAPK1,MAP3K10,CYBB,APOM,PPP2CA
Chondroitin and Dermatan Biosynthesis	0.785	0.167	NaN	CSGALNACT1
Rapoport-Luebering Glycolytic Shunt	0.785	0.167	NaN	PGAM1
CDK5 Signaling	0.775	0.0505	0.447	PPP2R5B,MAPK1,MAPK7,CACNA1A,PPP2CA
Antiproliferative Role of TOB in T Cell Signaling	0.75	0.0769	NaN	MAPK1,TGFB2
ILK Signaling	0.735	0.043	0.378	SNAI1,PPP2R5B,RHOT2,PTGS2,MAPK1,MYL5,ACTA1,PPP2CA
Superpathway of Serine and Glycine Biosynthesis I	0.724	0.143	NaN	PSAT1
Adenine and Adenosine Salvage III	0.724	0.143	NaN	ADAT3
Pregnenolone Biosynthesis	0.724	0.143	NaN	MICAL3
Amyloid Processing	0.722	0.0588	NaN	CSNK1A1,MAPK1,CAPN10
Dopamine-DARPP32 Feedback in cAMP Signaling	0.704	0.0435	-0.447	PPP2R5B,CSNK1A1,GUCY1B3,KCNJ15,GUCY1A3,CACNA1A,PPP2CA
Hepatic Cholestasis	0.695	0.0432	NaN	OSM,IL1RN,TGFB2,IL17A,LBP,IL6,CXCL8
Semaphorin Signaling in Neurons	0.689	0.0566	NaN	RHOT2,MAPK1,PLXNB1
Nicotine Degradation III	0.673	0.0556	NaN	AOX1,CSGALNACT1,CYP1B1
Superoxide Radicals Degradation	0.672	0.125	NaN	GPX7
Purine Ribonucleosides Degradation to Ribose-1-phosphate	0.672	0.125	NaN	ADAT3
Role of CHK Proteins in Cell Cycle Checkpoint Control	0.657	0.0545	NaN	PPP2R5B,RAD9A,PPP2CA
Role of p14/p19ARF in Tumor Suppression	0.656	0.0667	NaN	SENP3,TTF1
Natural Killer Cell Signaling	0.65	0.0455	NaN	LCP2,KLRB1,MAPK1,SH2D1A,FCGR3A/FCGR3B
Role of Tissue Factor in Cancer	0.65	0.0455	NaN	CYR61,MAPK1,MMP13,MMP1,CXCL8
Glioma Invasiveness Signaling	0.627	0.0526	NaN	RHOT2,MMP2,MAPK1
Melatonin Degradation I	0.627	0.0526	NaN	SULT1C3,CSGALNACT1,CYP1B1
Assembly of RNA Polymerase I Complex	0.627	0.111	NaN	TAF1C
Prostanoid Biosynthesis	0.627	0.111	NaN	PTGS2
Leucine Degradation I	0.627	0.111	NaN	BCAT1
HIPPO signaling	0.606	0.0465	NaN	PPP2R5B,FAT4,YWHAB,PPP2CA
MIF-mediated Glucocorticoid Regulation	0.596	0.0606	NaN	PTGS2,MAPK1
TGF-Î_ Signaling	0.595	0.046	2	INHBA,MAPK1,TGFB2,SERPINE1
Histidine Degradation VI	0.588	0.1	NaN	MICAL3
Colorectal Cancer Metastasis Signaling	0.582	0.0381	1.667	MMP3,RHOT2,MMP2,PTGS2,MAPK1,TGFB2,MMP13,IL6,MMP1
Crosstalk between Dendritic Cells and Natural Killer Cells	0.573	0.0449	NaN	ACTA1,IL6,CD69,HLA-DRA
OX40 Signaling Pathway	0.573	0.0449	NaN	HLA-DPB1,HLA-DMB,HLA-DPA1,HLA-DRA
PKCÎ¸ Signaling in T Lymphocytes	0.572	0.0424	1.342	LCP2,HLA-DMB,MAPK1,MAP3K10,HLA-DRA
Sertoli Cell-Sertoli Cell Junction Signaling	0.566	0.0393	NaN	GUCY1B3,CLDN23,MAPK1,MAP3K10,GUCY1A3,ACTA1,RAB8B
p70S6K Signaling	0.563	0.042	1	AGT,PPP2R5B,MAPK1,YWHAB,PPP2CA
Superpathway of Melatonin Degradation	0.56	0.0484	NaN	SULT1C3,CSGALNACT1,CYP1B1
Cell Cycle Regulation by BTG Family Proteins	0.559	0.0571	NaN	PPP2R5B,PPP2CA
Thyroid Hormone Metabolism II (via Conjugation and/or Degradation)	0.559	0.0571	NaN	SULT1C3,CSGALNACT1
Triacylglycerol Biosynthesis	0.559	0.0571	NaN	DGAT2,PPAP2B
Xenobiotic Metabolism Signaling	0.555	0.0369	NaN	SULT1C3,MAP2K5,PPP2R5B,GSTO1,MAPK1,MAPK7,MAP3K10,IL6,CYP1B1,PPP2CA
GÎ±i Signaling	0.554	0.0417	2	HTR1D,CXCR2,FPR2,MAPK1,FPR1
Pentose Phosphate Pathway	0.552	0.0909	NaN	PGD
Mineralocorticoid Biosynthesis	0.552	0.0909	NaN	HSD3B1
NRF2-mediated Oxidative Stress Response	0.551	0.0389	NaN	MAP2K5,GSTO1,MAPK1,MAPK7,AOX1,ACTA1,PRDX1
Antiproliferative Role of Somatostatin Receptor 2	0.547	0.0476	NaN	GUCY1B3,MAPK1,GUCY1A3
ERK5 Signaling	0.547	0.0476	NaN	MAP2K5,MAPK7,YWHAB
Nicotine Degradation II	0.547	0.0476	NaN	AOX1,CSGALNACT1,CYP1B1
Stearate Biosynthesis I (Animals)	0.542	0.0556	NaN	ACSL1,PPT1
Death Receptor Signaling	0.542	0.0435	1	ACTA1,CRADD,TNFRSF25,ARHGDIB
RhoA Signaling	0.536	0.041	-0.447	PLEKHG5,ARHGAP8/PRR5-ARHGAP8,RHPN1,MYL5,ACTA1
Pyridoxal 5'-phosphate Salvage Pathway	0.535	0.0469	NaN	CSNK1A1,MAPK1,MAPK7
FcÎ_ Receptor-mediated Phagocytosis in Macrophages and Monocytes	0.532	0.043	2	LCP2,MAPK1,ACTA1,FCGR3A/FCGR3B
PI3K/AKT Signaling	0.528	0.0407	1.342	PPP2R5B,PTGS2,MAPK1,YWHAB,PPP2CA
Regulation of the Epithelial-Mesenchymal Transition Pathway	0.523	0.038	NaN	SNAI1,MAP2K5,MMP2,MAPK1,TGFB2,mir-8,TWIST1
CD40 Signaling	0.523	0.0462	NaN	MAP2K5,PTGS2,MAPK1
Hematopoiesis from Multipotent Stem Cells	0.521	0.0833	NaN	CSF3
Acyl-CoA Hydrolysis	0.521	0.0833	NaN	PPT1
Glucocorticoid Biosynthesis	0.521	0.0833	NaN	HSD3B1
Neurotrophin/TRK Signaling	0.5	0.0448	NaN	MAP2K5,MAPK1,KLK3
Fatty Acid Activation	0.492	0.0769	NaN	ACSL1
Ubiquinol-10 Biosynthesis (Eukaryotic)	0.492	0.0769	NaN	MICAL3
B Cell Activating Factor Signaling	0.481	0.05	NaN	TNFSF13B,MAPK1
Thyroid Cancer Signaling	0.481	0.05	NaN	MAPK1,KLK3
Cellular Effects of Sildenafil (Viagra)	0.48	0.0388	NaN	GUCY1B3,MYL5,GUCY1A3,ACTA1,CACNA1A
Germ Cell-Sertoli Cell Junction Signaling	0.478	0.0375	NaN	RHOT2,MAPK1,TGFB2,MAP3K10,ACTA1,RAB8B
D-myo-inositol (1,4,5,6)-Tetrakisphosphate Biosynthesis	0.472	0.0385	NaN	PPP2R5B,NUDT9,NT5C,NUDT5,PPP1R12C
D-myo-inositol (3,4,5,6)-tetrakisphosphate Biosynthesis	0.472	0.0385	NaN	PPP2R5B,NUDT9,NT5C,NUDT5,PPP1R12C
Melatonin Signaling	0.468	0.0429	NaN	MAP2K5,MAPK1,MTNR1A
Nitric Oxide Signaling in the Cardiovascular System	0.468	0.04	1	GUCY1B3,MAPK1,GUCY1A3,CACNA1A
MIF Regulation of Innate Immunity	0.467	0.0488	NaN	PTGS2,MAPK1
Mechanisms of Viral Exit from Host Cells	0.467	0.0488	NaN	SH3GLB2,ACTA1
Isoleucine Degradation I	0.466	0.0714	NaN	BCAT1
Androgen Biosynthesis	0.466	0.0714	NaN	HSD3B1
Caveolar-mediated Endocytosis Signaling	0.458	0.0423	NaN	CD48,ACTA1,ARCN1
Î_-glutamyl Cycle	0.442	0.0667	NaN	GGT1
Tight Junction Signaling	0.432	0.0359	NaN	PPP2R5B,CLDN23,TGFB2,MYL5,ACTA1,PPP2CA
Cdc42 Signaling	0.432	0.0359	NaN	HLA-DPB1,HLA-DMB,HLA-DPA1,MAPK1,MYL5,HLA-DRA
Toll-like Receptor Signaling	0.429	0.0405	NaN	IL1RN,MAPK1,LBP
iNOS Signaling	0.428	0.0455	NaN	MAPK1,LBP
HGF Signaling	0.427	0.0381	NaN	PTGS2,MAPK1,MAP3K10,IL6
Parkinson's Signaling	0.42	0.0625	NaN	MAPK1
TREM1 Signaling	0.419	0.04	NaN	MAPK1,IL6,CXCL8
Mitochondrial Dysfunction	0.408	0.0351	NaN	RHOT2,GPX7,NDUFAF1,LRRK2,PRDX3,MT-ND1
Role of NFAT in Regulation of the Immune Response	0.408	0.0351	NaN	CSNK1A1,LCP2,HLA-DMB,MAPK1,HLA-DRA,FCGR3A/FCGR3B
fMLP Signaling in Neutrophils	0.405	0.037	NaN	FPR2,MAPK1,FPR1,CYBB
MSP-RON Signaling Pathway	0.404	0.0435	NaN	KLK3,ACTA1
Chondroitin Sulfate Biosynthesis (Late Stages)	0.404	0.0435	NaN	SULT1C3,CSGALNACT1
Aryl Hydrocarbon Receptor Signaling	0.403	0.0357	NaN	GSTO1,MAPK1,TGFB2,IL6,CYP1B1
Phospholipase C Signaling	0.4	0.0338	1.89	LCP2,RHOT2,IGHG2,MAPK1,MYL5,IGHG1,IGHG3,IGHG4
RAN Signaling	0.399	0.0588	NaN	RAN
Î_-linolenate Biosynthesis II (Animals)	0.399	0.0588	NaN	ACSL1
Mitochondrial L-carnitine Shuttle Pathway	0.399	0.0588	NaN	ACSL1
GÎ±s Signaling	0.397	0.0367	-1	RGS2,MAPK1,ADD2,MC1R
RhoGDI Signaling	0.397	0.0347	0.816	RHOT2,ARHGAP8/PRR5-ARHGAP8,MYL5,ACTA1,PPP1R12C,ARHGDIB
VDR/RXR Activation	0.393	0.0385	NaN	CYP27B1,TGFB2,SPP1
Cyclins and Cell Cycle Regulation	0.393	0.0385	NaN	PPP2R5B,TGFB2,PPP2CA
Dopamine Receptor Signaling	0.393	0.0385	NaN	PPP2R5B,GCH1,PPP2CA
Synaptic Long Term Depression	0.39	0.0352	1.342	PPP2R5B,GUCY1B3,MAPK1,GUCY1A3,PPP2CA
Reelin Signaling in Neurons	0.385	0.038	NaN	DAB1,MAP3K10,MAPK8IP3
Corticotropin Releasing Hormone Signaling	0.383	0.036	NaN	PTGS2,GUCY1B3,MAPK1,GUCY1A3
Valine Degradation I	0.381	0.0556	NaN	BCAT1
Oxidative Ethanol Degradation III	0.381	0.0556	NaN	ACSL1
D-myo-inositol-5-phosphate Metabolism	0.366	0.0342	NaN	PPP2R5B,NUDT9,NT5C,NUDT5,PPP1R12C
Fatty Acid Î±-oxidation	0.363	0.0526	NaN	PTGS2
DNA damage-induced 14-3-3Ïƒ Signaling	0.363	0.0526	NaN	RAD9A
3-phosphoinositide Degradation	0.36	0.034	NaN	PPP2R5B,NUDT9,NT5C,NUDT5,PPP1R12C
Melanocyte Development and Pigmentation Signaling	0.345	0.0357	NaN	SOX10,MAPK1,MC1R
CD27 Signaling in Lymphocytes	0.341	0.0385	NaN	MAP2K5,MAP3K10
Phototransduction Pathway	0.332	0.0377	NaN	GUCY1B3,GUCY1A3
cAMP-mediated signaling	0.331	0.032	1.134	HTR1D,CXCR2,FPR2,RGS2,MAPK1,FPR1,MC1R
FAK Signaling	0.324	0.0345	NaN	MAPK1,ACTA1,CAPN10
Lymphotoxin Î_ Receptor Signaling	0.323	0.037	NaN	MAPK1,VCAM1
Chondroitin Sulfate Biosynthesis	0.323	0.037	NaN	SULT1C3,CSGALNACT1
CTLA4 Signaling in Cytotoxic T Lymphocytes	0.317	0.0341	NaN	PPP2R5B,LCP2,PPP2CA
Maturity Onset Diabetes of Young (MODY) Signaling	0.317	0.0455	NaN	CACNA1A
Polyamine Regulation in Colon Cancer	0.317	0.0455	NaN	AZIN1
Cardiac Hypertrophy Signaling	0.313	0.0314	-0.378	RHOT2,MAPK1,TGFB2,MAP3K10,MYL5,IL6,CACNA1A
Apoptosis Signaling	0.31	0.0337	NaN	BCL2A1,MAPK1,CAPN10
Actin Nucleation by ARP-WASP Complex	0.306	0.0357	NaN	RHOT2,PPP1R12C
3-phosphoinositide Biosynthesis	0.302	0.0316	NaN	PPP2R5B,NUDT9,NT5C,NUDT5,PPP1R12C
Dermatan Sulfate Biosynthesis	0.298	0.0351	NaN	SULT1C3,CSGALNACT1
Regulation of Cellular Mechanics by Calpain Protease	0.298	0.0351	NaN	MAPK1,CAPN10
Regulation of Actin-based Motility by Rho	0.297	0.033	NaN	RHOT2,MYL5,ACTA1
IL-22 Signaling	0.291	0.0417	NaN	MAPK1
Tumoricidal Function of Hepatic Natural Killer Cells	0.291	0.0417	NaN	SRGN
Axonal Guidance Signaling	0.288	0.03	NaN	PLXNA3,EPHA10,C9orf3,MMP2,ADAM23,ADAM15,MMP13,PLXNB1,MAPK1,BMP6,MYL5,ADAM12,L1CAM
PPAR Signaling	0.279	0.0319	NaN	IL1RN,PTGS2,MAPK1
Bupropion Degradation	0.278	0.04	NaN	CYP1B1
Glycolysis I	0.278	0.04	NaN	PGAM1
Gluconeogenesis I	0.278	0.04	NaN	PGAM1
Signaling by Rho Family GTPases	0.27	0.0299	0.378	RHOT2,MAPK1,MAP3K10,MYL5,ACTA1,PPP1R12C,CYBB
Lipid Antigen Presentation by CD1	0.267	0.0385	NaN	CANX
NAD Salvage Pathway II	0.267	0.0385	NaN	NT5C
Integrin Signaling	0.264	0.0299	0	RHOT2,MAPK1,ARF5,MYL5,ACTA1,CAPN10
IGF-1 Signaling	0.262	0.0309	NaN	CYR61,MAPK1,YWHAB
GM-CSF Signaling	0.26	0.0323	NaN	BCL2A1,MAPK1
IL-15 Production	0.256	0.037	NaN	IL6
Dopamine Degradation	0.256	0.037	NaN	SULT1C3
Acetone Degradation I (to Methylglyoxal)	0.256	0.037	NaN	CYP1B1
Activation of IRF by Cytosolic Pattern Recognition Receptors	0.254	0.0317	NaN	IFIT2,IL6
Role of JAK1 and JAK3 in Î_c Cytokine Signaling	0.254	0.0317	NaN	IL7R,MAPK1
Wnt/Î_-catenin Signaling	0.253	0.0296	NaN	SOX10,PPP2R5B,CSNK1A1,TGFB2,PPP2CA
IL-12 Signaling and Production in Macrophages	0.252	0.0299	NaN	S100A8,MAPK1,TGFB2,APOM
Human Embryonic Stem Cell Pluripotency	0.252	0.0299	NaN	INHBA,TGFB2,BMP6,KLK3
Telomerase Signaling	0.251	0.0303	NaN	PPP2R5B,MAPK1,PPP2CA
Antioxidant Action of Vitamin C	0.251	0.0303	NaN	GSTO1,SLC2A3,MAPK1
Calcium-induced T Lymphocyte Apoptosis	0.247	0.0312	NaN	HLA-DMB,HLA-DRA
Glutathione-mediated Detoxification	0.237	0.0345	NaN	GSTO1
Angiopoietin Signaling	0.234	0.0303	NaN	ANGPT2,ANGPT1
Serotonin Degradation	0.228	0.0299	NaN	SULT1C3,CSGALNACT1
4-1BB Signaling in T Lymphocytes	0.219	0.0323	NaN	MAPK1
Fatty Acid Î_-oxidation I	0.21	0.0312	NaN	ACSL1
