# Supplementary material for: Effects of Anti-Integrin Treatment With Vedolizumab on Immune Pathways and Cytokines in Inflammatory Bowel Diseases
Source: Front Immunol. 2018 Jul 31;9:1700. doi: 10.3389/fimmu.2018.01700 (PMC6090141; doi:10.3389/fimmu.2018.01700)
Supplement: Table S4 — CD Remitter Genes before and after VDZ. [file Table_4.xls]

## Sheet: CD_resp_after_vs_before
ensembl	hgnc_symbol	description	baseMean	log2FoldChange	lfcSE	stat	pvalue	padj
ENSG00000144331	ZNF385B	zinc finger protein 385B [Source:HGNC Symbol;Acc:26332]	5.33129	7.50885	2.93419	2.55909	0.00329419	0.575825
ENSG00000259092	TRAV30	T cell receptor alpha variable 30 [Source:HGNC Symbol;Acc:12129]	2.14158	7.36822	3.22563	2.28427	0.00870923	0.786434
ENSG00000213574	LDHAP5	lactate dehydrogenase A pseudogene 5 [Source:HGNC Symbol;Acc:6540]	1.76146	6.86603	2.98196	2.30252	0.00818795	0.786434
ENSG00000224786	CETN4P	centrin EF-hand protein 4, pseudogene [Source:HGNC Symbol;Acc:35450]	2.93113	6.80156	2.88099	2.36084	0.00670417	0.739616
ENSG00000253131	IGHV7-56	immunoglobulin heavy variable 7-56 (pseudogene) [Source:HGNC Symbol;Acc:5667]	10.2068	6.23716	2.53268	2.46267	0.00468204	0.644917
ENSG00000156234	CXCL13	chemokine (C-X-C motif) ligand 13 [Source:HGNC Symbol;Acc:10639]	508.394	5.73461	2.13595	2.68481	0.00204758	0.468066
ENSG00000266127			3.74106	4.93352	1.96933	2.50518	0.00401539	0.60965
ENSG00000143632	ACTA1	actin, alpha 1, skeletal muscle [Source:HGNC Symbol;Acc:129]	18.0811	4.60177	1.01513	4.5332	1.93019e-07	0.000257771
ENSG00000163518	FCRL4	Fc receptor-like 4 [Source:HGNC Symbol;Acc:18507]	12.89	4.47076	1.91819	2.33072	0.00743727	0.775582
ENSG00000162877	PM20D1	peptidase M20 domain containing 1 [Source:HGNC Symbol;Acc:26518]	4.79556	4.46608	1.64355	2.71734	0.00180485	0.445978
ENSG00000159374	M1AP	meiosis 1 associated protein [Source:HGNC Symbol;Acc:25183]	5.77856	4.1914	1.51062	2.77463	0.00144057	0.389522
ENSG00000157766	ACAN	aggrecan [Source:HGNC Symbol;Acc:319]	20.0442	3.86971	0.888805	4.35384	5.73422e-07	0.000692858
ENSG00000166707	ZCCHC18	zinc finger, CCHC domain containing 18 [Source:HGNC Symbol;Acc:32459]	9.82686	3.74383	1.54576	2.422	0.00541202	0.683207
ENSG00000267257			7.09434	3.5434	1.43503	2.46921	0.00457323	0.644673
ENSG00000092054	MYH7	myosin, heavy chain 7, cardiac muscle, beta [Source:HGNC Symbol;Acc:7577]	11.7751	3.4939	1.19955	2.91267	0.000823077	0.298354
ENSG00000129988	LBP	lipopolysaccharide binding protein [Source:HGNC Symbol;Acc:6517]	19.7552	3.43492	1.21401	2.8294	0.00115694	0.34546
ENSG00000272620	AFAP1-AS1	AFAP1 antisense RNA 1 [Source:HGNC Symbol;Acc:28141]	52.8706	3.39233	0.983529	3.44914	7.46377e-05	0.0485604
ENSG00000203859	HSD3B2	hydroxy-delta-5-steroid dehydrogenase, 3 beta- and steroid delta-isomerase 2 [Source:HGNC Symbol;Acc:5218]	78.8524	3.1397	1.28413	2.44501	0.00498723	0.666032
ENSG00000165973	NELL1	NEL-like 1 (chicken) [Source:HGNC Symbol;Acc:7750]	20.8023	3.02761	1.28521	2.35574	0.00682361	0.746303
ENSG00000064886	CHI3L2	chitinase 3-like 2 [Source:HGNC Symbol;Acc:1933]	196.688	2.99869	0.993209	3.0192	0.000525807	0.222364
ENSG00000186081	KRT5	keratin 5 [Source:HGNC Symbol;Acc:6442]	18.2544	2.99773	1.1973	2.50374	0.00403642	0.60965
ENSG00000171551	ECEL1	endothelin converting enzyme-like 1 [Source:HGNC Symbol;Acc:3147]	7.34003	2.97712	1.27255	2.3395	0.00721656	0.772717
ENSG00000171643	S100Z	S100 calcium binding protein Z [Source:HGNC Symbol;Acc:30367]	7.01073	2.9206	1.08469	2.69256	0.00198717	0.463485
ENSG00000185105	MYADML2	myeloid-associated differentiation marker-like 2 [Source:HGNC Symbol;Acc:34548]	12.3529	2.89922	1.19326	2.42967	0.00526691	0.670879
ENSG00000151790	TDO2	tryptophan 2,3-dioxygenase [Source:HGNC Symbol;Acc:11708]	224.255	2.53729	0.999542	2.53845	0.00355499	0.588177
ENSG00000227189			5.12486	2.52843	1.12006	2.25741	0.00953045	0.806936
ENSG00000211656	IGLV2-33	immunoglobulin lambda variable 2-33 (non-functional) [Source:HGNC Symbol;Acc:5892]	61.8942	2.50652	0.964186	2.59962	0.00283195	0.548534
ENSG00000127129	EDN2	endothelin 2 [Source:HGNC Symbol;Acc:3177]	54.664	2.48978	0.922242	2.69971	0.00193292	0.458374
ENSG00000214541	RPS4XP3	ribosomal protein S4X pseudogene 3 [Source:HGNC Symbol;Acc:16251]	7.06474	2.45786	0.97069	2.53208	0.00363931	0.588177
ENSG00000266088			16.7685	2.45313	0.898806	2.72932	0.00172229	0.441429
ENSG00000170866	LILRA3	leukocyte immunoglobulin-like receptor, subfamily A (without TM domain), member 3 [Source:HGNC Symbol;Acc:6604]	277.624	2.3838	0.997616	2.38949	0.00606771	0.715352
ENSG00000164932	CTHRC1	collagen triple helix repeat containing 1 [Source:HGNC Symbol;Acc:18831]	163.787	2.31172	0.914498	2.52785	0.00369614	0.589978
ENSG00000239961	LILRA4	leukocyte immunoglobulin-like receptor, subfamily A (with TM domain), member 4 [Source:HGNC Symbol;Acc:15503]	11.4549	2.23843	0.905931	2.47086	0.0045462	0.644443
ENSG00000158164	TMSB15A	thymosin beta 15a [Source:HGNC Symbol;Acc:30744]	9.3357	2.19222	0.895257	2.44871	0.00492187	0.664296
ENSG00000144130	NT5DC4	5'-nucleotidase domain containing 4 [Source:HGNC Symbol;Acc:27678]	12.1747	2.16211	0.943958	2.29047	0.00852883	0.786434
ENSG00000143184	XCL1	chemokine (C motif) ligand 1 [Source:HGNC Symbol;Acc:10645]	26.5997	2.14209	0.589073	3.63638	2.96651e-05	0.0221389
ENSG00000173114	LRRN3	leucine rich repeat neuronal 3 [Source:HGNC Symbol;Acc:17200]	17.0345	2.12334	0.897759	2.36516	0.00660455	0.731807
ENSG00000206432	TMEM200C	transmembrane protein 200C [Source:HGNC Symbol;Acc:37208]	41.4994	2.11674	0.806846	2.62347	0.00258848	0.543671
ENSG00000176971	FIBIN	fin bud initiation factor homolog (zebrafish) [Source:HGNC Symbol;Acc:33747]	106.763	2.10716	0.758497	2.77807	0.00142102	0.389522
ENSG00000244607	CCDC13	coiled-coil domain containing 13 [Source:HGNC Symbol;Acc:26358]	15.612	1.9491	0.858807	2.26955	0.00915118	0.804009
ENSG00000183918	SH2D1A	SH2 domain containing 1A [Source:HGNC Symbol;Acc:10820]	44.6874	1.86616	0.6404	2.91405	0.00081839	0.298354
ENSG00000261451			10.6662	1.85356	0.805969	2.29979	0.00826419	0.786434
ENSG00000133048	CHI3L1	chitinase 3-like 1 (cartilage glycoprotein-39) [Source:HGNC Symbol;Acc:1932]	2826.57	1.82158	0.705538	2.58183	0.00302703	0.564793
ENSG00000169255	B3GALNT1	beta-1,3-N-acetylgalactosaminyltransferase 1 (globoside blood group) [Source:HGNC Symbol;Acc:918]	26.6502	1.81971	0.792774	2.29536	0.00838891	0.786434
ENSG00000224616			15.118	1.78926	0.658291	2.71804	0.00179988	0.445978
ENSG00000226564	FTH1P20	ferritin, heavy polypeptide 1 pseudogene 20 [Source:HGNC Symbol;Acc:37639]	19.53	1.77211	0.563921	3.14247	0.000307591	0.144534
ENSG00000110848	CD69	CD69 molecule [Source:HGNC Symbol;Acc:1694]	105.558	1.74818	0.689742	2.53454	0.00360655	0.588177
ENSG00000154065	ANKRD29	ankyrin repeat domain 29 [Source:HGNC Symbol;Acc:27110]	48.3138	1.71995	0.760267	2.2623	0.00937602	0.805426
ENSG00000092067	CEBPE	CCAAT/enhancer binding protein (C/EBP), epsilon [Source:HGNC Symbol;Acc:1836]	70.9621	1.69899	0.625627	2.71566	0.00181671	0.445978
ENSG00000142871	CYR61	cysteine-rich, angiogenic inducer, 61 [Source:HGNC Symbol;Acc:2654]	1072.78	1.63065	0.676648	2.40989	0.00564834	0.692531
ENSG00000183690	EFHC2	EF-hand domain (C-terminal) containing 2 [Source:HGNC Symbol;Acc:26233]	50.9963	1.6026	0.490421	3.2678	0.000174903	0.0964782
ENSG00000223361	FTH1P10	ferritin, heavy polypeptide 1 pseudogene 10 [Source:HGNC Symbol;Acc:3980]	31.4311	1.58317	0.613056	2.58242	0.0030204	0.564793
ENSG00000092969	TGFB2	transforming growth factor, beta 2 [Source:HGNC Symbol;Acc:11768]	38.4873	1.55764	0.601489	2.58964	0.00293991	0.563508
ENSG00000120659	TNFSF11	tumor necrosis factor (ligand) superfamily, member 11 [Source:HGNC Symbol;Acc:11926]	53.9943	1.53825	0.589734	2.60838	0.00274019	0.543671
ENSG00000112276	BVES	blood vessel epicardial substance [Source:HGNC Symbol;Acc:1152]	56.4447	1.50185	0.618416	2.42855	0.00528792	0.670879
ENSG00000266947			20.4328	1.49597	0.649585	2.30296	0.00817586	0.786434
ENSG00000211611	IGKV6-21	immunoglobulin kappa variable 6-21 (non-functional) [Source:HGNC Symbol;Acc:5836]	309.453	1.38956	0.463829	2.99586	0.000580752	0.239611
ENSG00000102524	TNFSF13B	tumor necrosis factor (ligand) superfamily, member 13b [Source:HGNC Symbol;Acc:11929]	398.689	1.35892	0.580424	2.34125	0.00717303	0.772717
ENSG00000119922	IFIT2	interferon-induced protein with tetratricopeptide repeats 2 [Source:HGNC Symbol;Acc:5409]	458.523	1.35681	0.570168	2.37967	0.00627947	0.725237
ENSG00000180769	WDFY3-AS2	WDFY3 antisense RNA 2 [Source:HGNC Symbol;Acc:21603]	18.4178	1.35422	0.57111	2.3712	0.00646737	0.729347
ENSG00000250536	ABHD17AP3	abhydrolase domain containing 17A pseudogene 3 [Source:HGNC Symbol;Acc:34041]	44.6199	1.34244	0.46315	2.89851	0.000872671	0.311876
ENSG00000204632	HLA-G	major histocompatibility complex, class I, G [Source:HGNC Symbol;Acc:4964]	248.017	1.2995	0.54802	2.37127	0.00646578	0.729347
ENSG00000111796	KLRB1	killer cell lectin-like receptor subfamily B, member 1 [Source:HGNC Symbol;Acc:6373]	170.959	1.25459	0.552842	2.26935	0.00915735	0.804009
ENSG00000120820	GLT8D2	glycosyltransferase 8 domain containing 2 [Source:HGNC Symbol;Acc:24890]	119.39	1.223	0.509263	2.40152	0.00581725	0.706254
ENSG00000171033	PKIA	protein kinase (cAMP-dependent, catalytic) inhibitor alpha [Source:HGNC Symbol;Acc:9017]	51.0048	1.19163	0.48177	2.47343	0.00450431	0.642091
ENSG00000096092	TMEM14A	transmembrane protein 14A [Source:HGNC Symbol;Acc:21076]	327.95	1.0938	0.386101	2.83294	0.00114052	0.34546
ENSG00000164294	GPX8	glutathione peroxidase 8 (putative) [Source:HGNC Symbol;Acc:33100]	192.25	1.0813	0.421011	2.56834	0.003183	0.564793
ENSG00000005469	CROT	carnitine O-octanoyltransferase [Source:HGNC Symbol;Acc:2366]	204.641	1.03348	0.40759	2.53559	0.00359262	0.588177
ENSG00000184898	RBM43	RNA binding motif protein 43 [Source:HGNC Symbol;Acc:24790]	96.7181	1.02728	0.394572	2.60352	0.00279081	0.544723
ENSG00000143013	LMO4	LIM domain only 4 [Source:HGNC Symbol;Acc:6644]	1388.66	1.01867	0.451361	2.25688	0.00954737	0.806936
ENSG00000184515	BEX5	brain expressed, X-linked 5 [Source:HGNC Symbol;Acc:27990]	129.613	0.985498	0.369284	2.66867	0.00217882	0.48925
ENSG00000245571			56.6895	0.951768	0.380198	2.50335	0.00404218	0.60965
ENSG00000184517	ZFP1	ZFP1 zinc finger protein [Source:HGNC Symbol;Acc:23328]	72.4224	0.943328	0.331513	2.84552	0.00108384	0.34546
ENSG00000075188	NUP37	nucleoporin 37kDa [Source:HGNC Symbol;Acc:29929]	206.679	0.929696	0.314017	2.96066	0.000673801	0.251427
ENSG00000162976	PQLC3	PQ loop repeat containing 3 [Source:HGNC Symbol;Acc:28503]	227.546	0.88128	0.376702	2.33946	0.00721739	0.772717
ENSG00000182952	HMGN4	high mobility group nucleosomal binding domain 4 [Source:HGNC Symbol;Acc:4989]	427.103	0.880273	0.337803	2.60587	0.0027662	0.544104
ENSG00000166997	CNPY4	canopy FGF signaling regulator 4 [Source:HGNC Symbol;Acc:28631]	111.689	0.854622	0.376019	2.27282	0.00905139	0.801394
ENSG00000132465	IGJ	immunoglobulin J polypeptide, linker protein for immunoglobulin alpha and mu polypeptides [Source:HGNC Symbol;Acc:5713]	76085.6	0.849577	0.324776	2.61589	0.00266375	0.543671
ENSG00000102024	PLS3	plastin 3 [Source:HGNC Symbol;Acc:9091]	452.428	0.847127	0.329697	2.56941	0.00317038	0.564793
ENSG00000111875	ASF1A	anti-silencing function 1A histone chaperone [Source:HGNC Symbol;Acc:20995]	243.778	0.839728	0.312694	2.68546	0.00204245	0.468066
ENSG00000153140	CETN3	centrin, EF-hand protein, 3 [Source:HGNC Symbol;Acc:1868]	278.808	0.829629	0.36772	2.25615	0.00957079	0.806936
ENSG00000214194	LINC00998	long intergenic non-protein coding RNA 998 [Source:HGNC Symbol;Acc:48953]	326.338	0.818933	0.274204	2.98658	0.000604044	0.239611
ENSG00000135245	HILPDA	hypoxia inducible lipid droplet-associated [Source:HGNC Symbol;Acc:28859]	80.5135	0.818842	0.352434	2.32339	0.00762615	0.776024
ENSG00000078596	ITM2A	integral membrane protein 2A [Source:HGNC Symbol;Acc:6173]	357.034	0.803782	0.246454	3.26138	0.000180121	0.0972426
ENSG00000107020	PLGRKT	plasminogen receptor, C-terminal lysine transmembrane protein [Source:HGNC Symbol;Acc:23633]	660.59	0.78094	0.321528	2.42884	0.00528251	0.670879
ENSG00000166797	FAM96A	family with sequence similarity 96, member A [Source:HGNC Symbol;Acc:26235]	1078.04	0.750608	0.293489	2.55753	0.00331325	0.575825
ENSG00000121691	CAT	catalase [Source:HGNC Symbol;Acc:1516]	1745.49	0.740287	0.294477	2.5139	0.00388966	0.609236
ENSG00000144746	ARL6IP5	ADP-ribosylation-like factor 6 interacting protein 5 [Source:HGNC Symbol;Acc:16937]	2309.38	0.707303	0.223053	3.17101	0.000270951	0.132214
ENSG00000146386	ABRACL	ABRA C-terminal like [Source:HGNC Symbol;Acc:21230]	1364.89	0.700454	0.266517	2.62817	0.0025428	0.542193
ENSG00000168288	MMADHC	methylmalonic aciduria (cobalamin deficiency) cblD type, with homocystinuria [Source:HGNC Symbol;Acc:25221]	968.561	0.688248	0.267366	2.57418	0.00311459	0.564793
ENSG00000135211	TMEM60	transmembrane protein 60 [Source:HGNC Symbol;Acc:21754]	259.819	0.680664	0.269454	2.52608	0.00372021	0.589978
ENSG00000115163	CENPA	centromere protein A [Source:HGNC Symbol;Acc:1851]	132.344	0.679954	0.29569	2.29955	0.00827081	0.786434
ENSG00000176731	C8orf59	chromosome 8 open reading frame 59 [Source:HGNC Symbol;Acc:32235]	1822.48	0.674378	0.296767	2.27241	0.00906364	0.801394
ENSG00000177868	CCDC23	coiled-coil domain containing 23 [Source:HGNC Symbol;Acc:29204]	290.17	0.660229	0.243261	2.71408	0.00182792	0.445978
ENSG00000008282	SYPL1	synaptophysin-like 1 [Source:HGNC Symbol;Acc:11507]	1265.94	0.64951	0.240099	2.70518	0.00189231	0.452977
ENSG00000205542	TMSB4X	thymosin beta 4, X-linked [Source:HGNC Symbol;Acc:11881]	48915.4	0.639648	0.200426	3.19144	0.00024728	0.123029
ENSG00000108960	MMD	monocyte to macrophage differentiation-associated [Source:HGNC Symbol;Acc:7153]	205.151	0.62454	0.265334	2.35378	0.00686979	0.748129
ENSG00000255529	POLR2M	polymerase (RNA) II (DNA directed) polypeptide M [Source:HGNC Symbol;Acc:14862]	231.636	0.6086	0.252693	2.40846	0.00567693	0.692531
ENSG00000164117	FBXO8	F-box protein 8 [Source:HGNC Symbol;Acc:13587]	273.015	0.600965	0.254885	2.35779	0.00677529	0.744226
ENSG00000150540	HNMT	histamine N-methyltransferase [Source:HGNC Symbol;Acc:5028]	813.074	0.586196	0.259631	2.2578	0.00951806	0.806936
ENSG00000196743	GM2A	GM2 ganglioside activator [Source:HGNC Symbol;Acc:4367]	1504.51	0.584093	0.250616	2.33063	0.00743961	0.775582
ENSG00000187653	TMSB4XP8	thymosin beta 4, X-linked pseudogene 8 [Source:HGNC Symbol;Acc:11885]	2260.61	0.574528	0.241471	2.37928	0.00628802	0.725237
ENSG00000111843	TMEM14C	transmembrane protein 14C [Source:HGNC Symbol;Acc:20952]	1559.53	0.552822	0.227144	2.43379	0.00519039	0.670879
ENSG00000185088	RPS27L	ribosomal protein S27-like [Source:HGNC Symbol;Acc:18476]	3974.14	0.54624	0.230287	2.372	0.00644949	0.729347
ENSG00000182004	SNRPE	small nuclear ribonucleoprotein polypeptide E [Source:HGNC Symbol;Acc:11161]	1488.29	0.50644	0.225325	2.2476	0.00984729	0.810748
ENSG00000243317	C7orf73	chromosome 7 open reading frame 73 [Source:HGNC Symbol;Acc:41909]	911.036	0.472922	0.210577	2.24584	0.0099051	0.810748
ENSG00000173327	MAP3K11	mitogen-activated protein kinase kinase kinase 11 [Source:HGNC Symbol;Acc:6850]	2142.94	-0.505608	0.22032	-2.29488	0.00840267	0.786434
ENSG00000182796	TMEM198B	transmembrane protein 198B, pseudogene [Source:HGNC Symbol;Acc:43629]	373.438	-0.584963	0.244396	-2.39351	0.00598305	0.714739
ENSG00000156860	FBRS	fibrosin [Source:HGNC Symbol;Acc:20442]	2607.74	-0.589576	0.255978	-2.30322	0.00816841	0.786434
ENSG00000105063	PPP6R1	protein phosphatase 6, regulatory subunit 1 [Source:HGNC Symbol;Acc:29195]	1308.1	-0.59858	0.252606	-2.36962	0.00650302	0.729526
ENSG00000198198	SZT2	seizure threshold 2 homolog (mouse) [Source:HGNC Symbol;Acc:29040]	938.007	-0.620805	0.266559	-2.32896	0.00748221	0.775582
ENSG00000269900	RMRP	RNA component of mitochondrial RNA processing endoribonuclease [Source:HGNC Symbol;Acc:10031]	35540.5	-0.629817	0.274902	-2.29106	0.00851184	0.786434
ENSG00000141258	SGSM2	small G protein signaling modulator 2 [Source:HGNC Symbol;Acc:29026]	452.583	-0.63161	0.280374	-2.25274	0.00968	0.808672
ENSG00000187678	SPRY4	sprouty homolog 4 (Drosophila) [Source:HGNC Symbol;Acc:15533]	621.069	-0.646726	0.262655	-2.46227	0.00468873	0.644917
ENSG00000196428	TSC22D2	TSC22 domain family, member 2 [Source:HGNC Symbol;Acc:29095]	717.711	-0.65469	0.250611	-2.61237	0.00269934	0.543671
ENSG00000198517	MAFK	v-maf avian musculoaponeurotic fibrosarcoma oncogene homolog K [Source:HGNC Symbol;Acc:6782]	603.103	-0.658044	0.290822	-2.2627	0.00936338	0.805426
ENSG00000165684	SNAPC4	small nuclear RNA activating complex, polypeptide 4, 190kDa [Source:HGNC Symbol;Acc:11137]	243	-0.673517	0.293081	-2.29806	0.00831281	0.786434
ENSG00000185033	SEMA4B	sema domain, immunoglobulin domain (Ig), transmembrane domain (TM) and short cytoplasmic domain, (semaphorin) 4B [Source:HGNC Symbol;Acc:10730]	2234.67	-0.676424	0.290908	-2.32521	0.00757878	0.776024
ENSG00000077454	LRCH4	leucine-rich repeats and calponin homology (CH) domain containing 4 [Source:HGNC Symbol;Acc:6691]	1136.52	-0.677829	0.292718	-2.31563	0.00783079	0.786434
ENSG00000112562	SMOC2	SPARC related modular calcium binding 2 [Source:HGNC Symbol;Acc:20323]	521.891	-0.681972	0.257405	-2.64942	0.00234546	0.517511
ENSG00000130758	MAP3K10	mitogen-activated protein kinase kinase kinase 10 [Source:HGNC Symbol;Acc:6849]	177.171	-0.682074	0.29608	-2.30368	0.00815569	0.786434
ENSG00000198026	ZNF335	zinc finger protein 335 [Source:HGNC Symbol;Acc:15807]	441.141	-0.683444	0.245199	-2.7873	0.00136979	0.381945
ENSG00000130158	DOCK6	dedicator of cytokinesis 6 [Source:HGNC Symbol;Acc:19189]	858.069	-0.690632	0.291163	-2.37198	0.00644993	0.729347
ENSG00000099326	MZF1	myeloid zinc finger 1 [Source:HGNC Symbol;Acc:13108]	467.838	-0.693759	0.302644	-2.29233	0.00847547	0.786434
ENSG00000185189	NRBP2	nuclear receptor binding protein 2 [Source:HGNC Symbol;Acc:19339]	340.518	-0.7014	0.303315	-2.31245	0.00791624	0.786434
ENSG00000205903	ZNF316	zinc finger protein 316 [Source:HGNC Symbol;Acc:13843]	146.806	-0.715879	0.316476	-2.26204	0.00938428	0.805426
ENSG00000103168	TAF1C	TATA box binding protein (TBP)-associated factor, RNA polymerase I, C, 110kDa [Source:HGNC Symbol;Acc:11534]	365.717	-0.737569	0.269991	-2.73183	0.00170545	0.441429
ENSG00000237296	SMG1P1	SMG1 pseudogene 1 [Source:HGNC Symbol;Acc:44186]	110.808	-0.742594	0.32475	-2.28667	0.00863919	0.786434
ENSG00000164877	MICALL2	MICAL-like 2 [Source:HGNC Symbol;Acc:29672]	980.584	-0.749889	0.326815	-2.29453	0.00841253	0.786434
ENSG00000197182		hsa-mir-4763 [Source:miRBase;Acc:MI0017404]	198.521	-0.757253	0.268233	-2.82312	0.00118662	0.350109
ENSG00000185684	EP400NL	EP400 N-terminal like [Source:HGNC Symbol;Acc:26602]	167.969	-0.758624	0.31762	-2.38847	0.00608954	0.715352
ENSG00000243302			151.455	-0.76405	0.313336	-2.43844	0.00510538	0.670769
ENSG00000105245	NUMBL	numb homolog (Drosophila)-like [Source:HGNC Symbol;Acc:8061]	241.165	-0.768402	0.293761	-2.61574	0.00266524	0.543671
ENSG00000251474	RPL32P3	ribosomal protein L32 pseudogene 3 [Source:HGNC Symbol;Acc:27024]	122.805	-0.77202	0.316756	-2.43727	0.0051267	0.670769
ENSG00000173166	RAPH1	Ras association (RalGDS/AF-6) and pleckstrin homology domains 1 [Source:HGNC Symbol;Acc:14436]	2784.83	-0.789245	0.350517	-2.25166	0.00971494	0.808672
ENSG00000155256	ZFYVE27	zinc finger, FYVE domain containing 27 [Source:HGNC Symbol;Acc:26559]	456.794	-0.789329	0.274043	-2.88031	0.000940457	0.313989
ENSG00000163795	ZNF513	zinc finger protein 513 [Source:HGNC Symbol;Acc:26498]	294.148	-0.794701	0.335517	-2.36858	0.00652646	0.729526
ENSG00000167615	LENG8	leukocyte receptor cluster (LRC) member 8 [Source:HGNC Symbol;Acc:15500]	2653.14	-0.827506	0.286727	-2.88604	0.000918608	0.313687
ENSG00000104885	DOT1L	DOT1-like histone H3K79 methyltransferase [Source:HGNC Symbol;Acc:24948]	1338.52	-0.83608	0.29061	-2.87699	0.000953372	0.314167
ENSG00000180747			153.856	-0.837576	0.350937	-2.38668	0.00612759	0.716505
ENSG00000175221	MED16	mediator complex subunit 16 [Source:HGNC Symbol;Acc:17556]	575.583	-0.856351	0.366597	-2.33594	0.00730517	0.775582
ENSG00000131797	CLUHP3	clustered mitochondria (cluA/CLU1) homolog pseudogene 3 [Source:HGNC Symbol;Acc:28447]	148.03	-0.862803	0.334481	-2.57952	0.00305319	0.564793
ENSG00000142733	MAP3K6	mitogen-activated protein kinase kinase kinase 6 [Source:HGNC Symbol;Acc:6858]	307.135	-0.865227	0.304949	-2.83729	0.00112064	0.34546
ENSG00000166484	MAPK7	mitogen-activated protein kinase 7 [Source:HGNC Symbol;Acc:6880]	767.99	-0.882458	0.324957	-2.71561	0.00181703	0.445978
ENSG00000010327	STAB1	stabilin 1 [Source:HGNC Symbol;Acc:18628]	1509.8	-0.896373	0.231174	-3.87748	8.47156e-06	0.00693411
ENSG00000119771	KLHL29	kelch-like family member 29 [Source:HGNC Symbol;Acc:29404]	106.358	-0.901647	0.350646	-2.57139	0.00314718	0.564793
ENSG00000214193	SH3D21	SH3 domain containing 21 [Source:HGNC Symbol;Acc:26236]	265.409	-0.916412	0.316693	-2.89369	0.000890165	0.312005
ENSG00000124593	PRICKLE4	prickle homolog 4 (Drosophila) [Source:HGNC Symbol;Acc:16805]	87.9838	-0.919753	0.357503	-2.57271	0.00313165	0.564793
ENSG00000127666	TICAM1	toll-like receptor adaptor molecule 1 [Source:HGNC Symbol;Acc:18348]	807.886	-0.933571	0.374006	-2.49614	0.00414942	0.612135
ENSG00000198535	C2CD4A	C2 calcium-dependent domain containing 4A [Source:HGNC Symbol;Acc:33627]	106.292	-0.935466	0.373852	-2.50223	0.0040586	0.60965
ENSG00000211459	MT-RNR1	mitochondrially encoded 12S RNA [Source:HGNC Symbol;Acc:7470]	136899	-0.951613	0.355995	-2.67311	0.00214202	0.485282
ENSG00000186704	DTX2P1	deltex homolog 2 pseudogene 1 [Source:HGNC Symbol;Acc:42352]	180.465	-0.959458	0.315369	-3.04233	0.00047616	0.208312
ENSG00000171680	PLEKHG5	pleckstrin homology domain containing, family G (with RhoGef domain) member 5 [Source:HGNC Symbol;Acc:29105]	288.314	-0.95986	0.400309	-2.3978	0.00589376	0.712135
ENSG00000161956	SENP3	SUMO1/sentrin/SMT3 specific peptidase 3 [Source:HGNC Symbol;Acc:17862]	63.1476	-0.963903	0.428766	-2.24809	0.00983126	0.810748
ENSG00000178209	PLEC	plectin [Source:HGNC Symbol;Acc:9069]	14971.4	-0.978427	0.370131	-2.64346	0.00239935	0.523175
ENSG00000184465	WDR27	WD repeat domain 27 [Source:HGNC Symbol;Acc:21248]	172.693	-0.989667	0.364994	-2.71146	0.00184667	0.44626
ENSG00000184916	JAG2	jagged 2 [Source:HGNC Symbol;Acc:6189]	112.204	-1.01107	0.415727	-2.43205	0.00522267	0.670879
ENSG00000177576	C18orf32	chromosome 18 open reading frame 32 [Source:HGNC Symbol;Acc:31690]	49.0152	-1.01532	0.439802	-2.30858	0.00802106	0.786434
ENSG00000215788	TNFRSF25	tumor necrosis factor receptor superfamily, member 25 [Source:HGNC Symbol;Acc:11910]	291.181	-1.03245	0.460032	-2.24429	0.00995614	0.812305
ENSG00000167470	MIDN	midnolin [Source:HGNC Symbol;Acc:16298]	4677.25	-1.03633	0.359366	-2.88378	0.000927191	0.313687
ENSG00000225138			194.053	-1.05225	0.363892	-2.89166	0.000897627	0.312005
ENSG00000233895			59.445	-1.06779	0.446269	-2.39271	0.00599982	0.714739
ENSG00000185044			47.5775	-1.08019	0.470587	-2.29542	0.00838744	0.786434
ENSG00000105609	LILRB5	leukocyte immunoglobulin-like receptor, subfamily B (with TM and ITIM domains), member 5 [Source:HGNC Symbol;Acc:6609]	269.164	-1.08722	0.380953	-2.85394	0.0010474	0.340728
ENSG00000197774	EME2	essential meiotic structure-specific endonuclease subunit 2 [Source:HGNC Symbol;Acc:27289]	233.673	-1.09167	0.385842	-2.82933	0.00115725	0.34546
ENSG00000239857	GET4	golgi to ER traffic protein 4 homolog (S. cerevisiae) [Source:HGNC Symbol;Acc:21690]	136.746	-1.10018	0.476933	-2.30677	0.00807051	0.786434
ENSG00000106133	NSUN5P2	NOP2/Sun domain family, member 5 pseudogene 2 [Source:HGNC Symbol;Acc:16609]	125.133	-1.12168	0.464515	-2.41474	0.00555254	0.68727
ENSG00000142178	SIK1	salt-inducible kinase 1 [Source:HGNC Symbol;Acc:11142]	440.026	-1.13183	0.501674	-2.2561	0.00957231	0.806936
ENSG00000183018	SPNS2	spinster homolog 2 (Drosophila) [Source:HGNC Symbol;Acc:26992]	789.319	-1.17803	0.469028	-2.51164	0.00392199	0.60965
ENSG00000205485			44.342	-1.18075	0.508043	-2.32411	0.0076074	0.776024
ENSG00000113070	HBEGF	heparin-binding EGF-like growth factor [Source:HGNC Symbol;Acc:3059]	379.861	-1.18505	0.519393	-2.28161	0.00878765	0.787907
ENSG00000153234	NR4A2	nuclear receptor subfamily 4, group A, member 2 [Source:HGNC Symbol;Acc:7981]	260.126	-1.20758	0.48294	-2.50048	0.00408452	0.60965
ENSG00000213638	ADAT3	adenosine deaminase, tRNA-specific 3 [Source:HGNC Symbol;Acc:25151]	74.1864	-1.24761	0.516156	-2.41713	0.00550605	0.68727
ENSG00000205534			38.2561	-1.25058	0.485339	-2.57671	0.00308541	0.564793
ENSG00000196696	PDXDC2P	pyridoxal-dependent decarboxylase domain containing 2, pseudogene [Source:HGNC Symbol;Acc:27559]	47.1104	-1.25625	0.502776	-2.49863	0.0041121	0.610178
ENSG00000196436	NPIPB15	nuclear pore complex interacting protein family, member B15 [Source:HGNC Symbol;Acc:34409]	139.095	-1.27167	0.556469	-2.28525	0.00868053	0.786434
ENSG00000271303	SRXN1	sulfiredoxin 1 [Source:HGNC Symbol;Acc:16132]	28.8406	-1.29013	0.564211	-2.28661	0.00864065	0.786434
ENSG00000181649	PHLDA2	pleckstrin homology-like domain, family A, member 2 [Source:HGNC Symbol;Acc:12385]	1704.53	-1.31709	0.390355	-3.37408	0.000106713	0.0649232
ENSG00000151014	CCRN4L	CCR4 carbon catabolite repression 4-like (S. cerevisiae) [Source:HGNC Symbol;Acc:14254]	104.701	-1.32209	0.519479	-2.54504	0.00346982	0.586955
ENSG00000126091	ST3GAL3	ST3 beta-galactoside alpha-2,3-sialyltransferase 3 [Source:HGNC Symbol;Acc:10866]	58.9335	-1.3355	0.525854	-2.53969	0.0035389	0.588177
ENSG00000124491	F13A1	coagulation factor XIII, A1 polypeptide [Source:HGNC Symbol;Acc:3531]	425.761	-1.33572	0.450115	-2.9675	0.000654685	0.251427
ENSG00000269352			70.8167	-1.33941	0.527787	-2.53778	0.00356383	0.588177
ENSG00000205047		HCG1980662; Uncharacterized protein [Source:UniProtKB/TrEMBL;Acc:Q86VH3]	42.4459	-1.34485	0.566245	-2.37503	0.00638192	0.729347
ENSG00000204610	TRIM15	tripartite motif containing 15 [Source:HGNC Symbol;Acc:16284]	122.785	-1.37856	0.538133	-2.56174	0.00326195	0.574782
ENSG00000100146	SOX10	SRY (sex determining region Y)-box 10 [Source:HGNC Symbol;Acc:11190]	80.7803	-1.38484	0.59703	-2.31954	0.00772709	0.781145
ENSG00000270069			78.824	-1.40154	0.616352	-2.27393	0.00901759	0.801394
ENSG00000164107	HAND2	heart and neural crest derivatives expressed 2 [Source:HGNC Symbol;Acc:4808]	38.4471	-1.40609	0.51132	-2.74992	0.0015885	0.419861
ENSG00000123358	NR4A1	nuclear receptor subfamily 4, group A, member 1 [Source:HGNC Symbol;Acc:7980]	824.625	-1.40853	0.421992	-3.33781	0.000126512	0.0746537
ENSG00000017373	SRCIN1	SRC kinase signaling inhibitor 1 [Source:HGNC Symbol;Acc:29506]	54.6382	-1.42087	0.56398	-2.51936	0.00381293	0.600927
ENSG00000087085	ACHE	acetylcholinesterase (Yt blood group) [Source:HGNC Symbol;Acc:108]	621.761	-1.43654	0.562254	-2.55496	0.00334487	0.57637
ENSG00000164061	BSN	bassoon presynaptic cytomatrix protein [Source:HGNC Symbol;Acc:1117]	38.2523	-1.47204	0.599676	-2.45473	0.00481704	0.653623
ENSG00000235244			23.0062	-1.49656	0.526679	-2.84151	0.00110165	0.34546
ENSG00000269982			18.807	-1.51834	0.596145	-2.54693	0.0034457	0.586787
ENSG00000250130			18.7759	-1.55661	0.609573	-2.5536	0.00336182	0.57637
ENSG00000177133	LINC00982	long intergenic non-protein coding RNA 982 [Source:HGNC Symbol;Acc:48664]	16.9426	-1.59863	0.631032	-2.53336	0.00362223	0.588177
ENSG00000142627	EPHA2	EPH receptor A2 [Source:HGNC Symbol;Acc:3386]	925.426	-1.60176	0.387837	-4.12998	2.10698e-06	0.00205625
ENSG00000211672	IGLV4-3	immunoglobulin lambda variable 4-3 [Source:HGNC Symbol;Acc:5919]	26.7687	-1.61015	0.662725	-2.42959	0.00526833	0.670879
ENSG00000150893	FREM2	FRAS1 related extracellular matrix protein 2 [Source:HGNC Symbol;Acc:25396]	16.5463	-1.64344	0.622034	-2.64204	0.00241237	0.523175
ENSG00000185950	IRS2	insulin receptor substrate 2 [Source:HGNC Symbol;Acc:6126]	1028.85	-1.64433	0.555212	-2.96163	0.000671038	0.251427
ENSG00000111452	GPR133	G protein-coupled receptor 133 [Source:HGNC Symbol;Acc:19893]	46.3545	-1.67374	0.463035	-3.61472	3.30804e-05	0.023446
ENSG00000005001	PRSS22	protease, serine, 22 [Source:HGNC Symbol;Acc:14368]	141.667	-1.68394	0.505413	-3.33182	0.000130101	0.0749546
ENSG00000258839	MC1R	melanocortin 1 receptor (alpha melanocyte stimulating hormone receptor) [Source:HGNC Symbol;Acc:6929]	20.2044	-1.68407	0.749785	-2.24607	0.00989749	0.810748
ENSG00000165548	TMEM63C	transmembrane protein 63C [Source:HGNC Symbol;Acc:23787]	109.453	-1.72322	0.739121	-2.33145	0.00741867	0.775582
ENSG00000117983	MUC5B	mucin 5B, oligomeric mucus/gel-forming [Source:HGNC Symbol;Acc:7516]	39368.5	-1.72447	0.762477	-2.26167	0.00939569	0.805426
ENSG00000185022	MAFF	v-maf avian musculoaponeurotic fibrosarcoma oncogene homolog F [Source:HGNC Symbol;Acc:6780]	223.949	-1.72571	0.553701	-3.11668	0.000344644	0.159
ENSG00000182272	B4GALNT4	beta-1,4-N-acetyl-galactosaminyl transferase 4 [Source:HGNC Symbol;Acc:26315]	18.332	-1.72918	0.767232	-2.25379	0.00964632	0.808672
ENSG00000145920	CPLX2	complexin 2 [Source:HGNC Symbol;Acc:2310]	28.2179	-1.73725	0.754071	-2.30383	0.00815166	0.786434
ENSG00000117154	IGSF21	immunoglobin superfamily, member 21 [Source:HGNC Symbol;Acc:28246]	24.9885	-1.75449	0.586543	-2.99123	0.000592256	0.239611
ENSG00000264268	MIR4767	microRNA 4767 [Source:HGNC Symbol;Acc:41548]	64.012	-1.829	0.701264	-2.60815	0.00274257	0.543671
ENSG00000245293			9.41151	-1.83581	0.7602	-2.41491	0.00554937	0.68727
ENSG00000258472		Uncharacterized protein [Source:UniProtKB/TrEMBL;Acc:E9PMD0]	24.2053	-1.84222	0.56885	-3.23849	0.000199941	0.103537
ENSG00000168412	MTNR1A	melatonin receptor 1A [Source:HGNC Symbol;Acc:7463]	28.9281	-1.85588	0.820338	-2.26233	0.00937502	0.805426
ENSG00000226085	UQCRFS1P1	ubiquinol-cytochrome c reductase, Rieske iron-sulfur polypeptide 1 pseudogene 1 [Source:HGNC Symbol;Acc:12588]	24.8532	-1.8815	0.751525	-2.50358	0.00403881	0.60965
ENSG00000183971	NPW	neuropeptide W [Source:HGNC Symbol;Acc:30509]	37.6164	-1.89459	0.830069	-2.28245	0.00876294	0.787907
ENSG00000180875	GREM2	gremlin 2, DAN family BMP antagonist [Source:HGNC Symbol;Acc:17655]	525.035	-1.97512	0.800888	-2.46616	0.00462364	0.644917
ENSG00000181085	MAPK15	mitogen-activated protein kinase 15 [Source:HGNC Symbol;Acc:24667]	9.80031	-1.97952	0.852271	-2.32264	0.00764585	0.776024
ENSG00000196090	PTPRT	protein tyrosine phosphatase, receptor type, T [Source:HGNC Symbol;Acc:9682]	15.1064	-1.99861	0.887681	-2.25149	0.00972038	0.808672
ENSG00000215548			23.8263	-2.02314	0.884989	-2.28606	0.00865687	0.786434
ENSG00000270195			19.1454	-2.02559	0.772799	-2.62111	0.0026117	0.543671
ENSG00000109321	AREG	amphiregulin [Source:HGNC Symbol;Acc:651]	32.4962	-2.05157	0.666655	-3.07741	0.000409161	0.185394
ENSG00000175161	CADM2	cell adhesion molecule 2 [Source:HGNC Symbol;Acc:29849]	17.8923	-2.11466	0.859212	-2.46117	0.00470731	0.644917
ENSG00000253958	CLDN23	claudin 23 [Source:HGNC Symbol;Acc:17591]	42.073	-2.18322	0.88062	-2.47918	0.00441196	0.63859
ENSG00000268947			6.86916	-2.21288	0.950259	-2.32871	0.00748868	0.775582
ENSG00000255177			9.93131	-2.27619	0.968823	-2.34944	0.00697371	0.7562
ENSG00000154027	AK5	adenylate kinase 5 [Source:HGNC Symbol;Acc:365]	11.567	-2.30085	0.85468	-2.69206	0.00199101	0.463485
ENSG00000269939			9.40379	-2.3428	0.897887	-2.60924	0.00273136	0.543671
ENSG00000238298		Small nucleolar RNA U13 [Source:RFAM;Acc:RF01210]	7.3968	-2.38382	0.97811	-2.43717	0.00512845	0.670769
ENSG00000272078			7.30679	-2.39776	0.916956	-2.61491	0.00267359	0.543671
ENSG00000257718			9.29944	-2.46096	1.02937	-2.39075	0.006041	0.715352
ENSG00000260316			9.30133	-2.53458	1.09071	-2.3238	0.00761563	0.776024
ENSG00000268670			11.9463	-2.60955	0.730002	-3.57472	4.03936e-05	0.0277013
ENSG00000204614	TRIM40	tripartite motif containing 40 [Source:HGNC Symbol;Acc:18736]	52.5555	-2.63446	0.553678	-4.75811	4.64923e-08	6.55386e-05
ENSG00000230798			7.29718	-2.66306	1.15461	-2.30645	0.00807934	0.786434
ENSG00000142549	IGLON5	IgLON family member 5 [Source:HGNC Symbol;Acc:34550]	7.66568	-2.7061	1.2036	-2.24833	0.00982336	0.810748
ENSG00000149927	DOC2A	double C2-like domains, alpha [Source:HGNC Symbol;Acc:2985]	32.5373	-2.80485	0.827517	-3.38947	9.92252e-05	0.0629435
ENSG00000186038	HTR3E	5-hydroxytryptamine (serotonin) receptor 3E, ionotropic [Source:HGNC Symbol;Acc:24005]	16.3629	-2.81819	1.02083	-2.76069	0.00152236	0.406615
ENSG00000251467			7.25034	-2.86029	1.22601	-2.33301	0.0073791	0.775582
ENSG00000156486	KCNS2	potassium voltage-gated channel, delayed-rectifier, subfamily S, member 2 [Source:HGNC Symbol;Acc:6301]	11.7417	-2.894	1.04318	-2.77421	0.00144302	0.389522
ENSG00000169469	SPRR1B	small proline-rich protein 1B [Source:HGNC Symbol;Acc:11260]	5.92457	-2.92343	1.19511	-2.44617	0.00496671	0.666032
ENSG00000232600			7.55554	-2.96221	1.14442	-2.58839	0.00295368	0.563508
ENSG00000204933	CD177P1	CD177 molecule pseudogene 1 [Source:HGNC Symbol;Acc:34508]	17.1948	-2.99552	1.19745	-2.50159	0.0040681	0.60965
ENSG00000197106	SLC6A17	solute carrier family 6 (neutral amino acid transporter), member 17 [Source:HGNC Symbol;Acc:31399]	5.62721	-3.24535	1.31703	-2.46414	0.00465743	0.644917
ENSG00000174145	KIAA1239	KIAA1239 [Source:HGNC Symbol;Acc:29229]	13.6348	-3.337	1.26899	-2.62965	0.00252863	0.542193
ENSG00000239005		Small nucleolar RNA ACA64 [Source:RFAM;Acc:RF01225]	3.85201	-3.39005	1.47956	-2.29126	0.00850604	0.786434
ENSG00000233670	PIRT	phosphoinositide-interacting regulator of transient receptor potential channels [Source:HGNC Symbol;Acc:37239]	6.51523	-3.39514	1.41849	-2.39349	0.00598347	0.714739
ENSG00000146090	RASGEF1C	RasGEF domain family, member 1C [Source:HGNC Symbol;Acc:27400]	8.92248	-3.40119	1.0565	-3.21931	0.000218107	0.110685
ENSG00000225663	FAM195B	family with sequence similarity 195, member B [Source:HGNC Symbol;Acc:28007]	4.54595	-3.59379	1.50895	-2.38165	0.00623618	0.725237
ENSG00000263345			4.30809	-3.62405	1.46336	-2.47652	0.00445458	0.63859
ENSG00000225300			6.77728	-3.74555	1.41267	-2.65139	0.00232785	0.517511
ENSG00000161149	TUBA3FP	tubulin, alpha 3f, pseudogene [Source:HGNC Symbol;Acc:24067]	4.75604	-3.78105	1.63922	-2.30662	0.00807487	0.786434
ENSG00000226383			9.22818	-4.20031	1.63304	-2.57209	0.00313898	0.564793
ENSG00000259562			4.83222	-4.31472	1.53376	-2.81317	0.00123508	0.360218
ENSG00000224635			7.2591	-4.34155	1.54903	-2.80275	0.00128782	0.36308
ENSG00000229261			14.1021	-4.3696	1.873	-2.33294	0.00738081	0.775582
ENSG00000185186	LINC00313	long intergenic non-protein coding RNA 313 [Source:HGNC Symbol;Acc:16416]	3.52937	-4.48146	1.9579	-2.28891	0.00857399	0.786434
ENSG00000140623	SEPT12	septin 12 [Source:HGNC Symbol;Acc:26348]	3.11007	-4.53492	1.97767	-2.29306	0.00845444	0.786434
ENSG00000262172			3.06012	-4.71856	2.04756	-2.30448	0.0081336	0.786434
ENSG00000250413			5.18246	-4.83843	1.72215	-2.80952	0.0012533	0.361378
ENSG00000228972			4.28836	-6.76853	2.86153	-2.36535	0.00660004	0.731807
ENSG00000232466			3.2769	-6.97896	2.88526	-2.41883	0.00547297	0.68727
ENSG00000128714	HOXD13	homeobox D13 [Source:HGNC Symbol;Acc:5136]	205.406	-7.01146	2.82229	-2.48432	0.0043309	0.631565
ENSG00000237478			1.90196	-7.03957	3.09787	-2.27239	0.0090644	0.801394
ENSG00000260874			3.33604	-7.46767	3.00568	-2.48452	0.00432781	0.631565
