# Supplementary material for: Effects of Anti-Integrin Treatment With Vedolizumab on Immune Pathways and Cytokines in Inflammatory Bowel Diseases
Source: Front Immunol. 2018 Jul 31;9:1700. doi: 10.3389/fimmu.2018.01700 (PMC6090141; doi:10.3389/fimmu.2018.01700)
Supplement: Table S5 — UC Genes before and after VDZ. [file Table_5.xls]

## Sheet: UC_after_vs_before
ensembl	hgnc_symbol	description	baseMean	log2FoldChange	lfcSE	stat	pvalue	padj
ENSG00000169903	TM4SF4	transmembrane 4 L six family member 4 [Source:HGNC Symbol;Acc:11856]	90.4343	1.16389	0.289244	4.02391	3.52846e-08	0.000449154
ENSG00000250829			51.3346	1.076	0.267784	4.01815	3.69007e-08	0.000449154
ENSG00000105664	COMP	cartilage oligomeric matrix protein [Source:HGNC Symbol;Acc:2227]	30.3409	1.05291	0.283853	3.70935	3.73462e-07	0.00163802
ENSG00000127863	TNFRSF19	tumor necrosis factor receptor superfamily, member 19 [Source:HGNC Symbol;Acc:11915]	19.6341	0.95936	0.287261	3.33968	4.74999e-06	0.00873459
ENSG00000198768	APCDD1L	adenomatosis polyposis coli down-regulated 1-like [Source:HGNC Symbol;Acc:26892]	19.558	0.956573	0.289528	3.3039	5.99631e-06	0.00972919
ENSG00000156466	GDF6	growth differentiation factor 6 [Source:HGNC Symbol;Acc:4221]	22.3262	0.943063	0.289179	3.26118	7.89594e-06	0.0104508
ENSG00000170891	CYTL1	cytokine-like 1 [Source:HGNC Symbol;Acc:24435]	24.7095	0.916527	0.285948	3.20523	1.12661e-05	0.0115093
ENSG00000109255	NMU	neuromedin U [Source:HGNC Symbol;Acc:7859]	54.8473	0.908744	0.276657	3.28472	6.78756e-06	0.0100093
ENSG00000240583	AQP1	aquaporin 1 (Colton blood group) [Source:HGNC Symbol;Acc:633]	1197.29	0.889896	0.238183	3.73618	3.07538e-07	0.00163802
ENSG00000229092	IGHV3-47	immunoglobulin heavy variable 3-47 (pseudogene) [Source:HGNC Symbol;Acc:5605]	19.0194	0.885853	0.278505	3.18075	1.31384e-05	0.0129427
ENSG00000006606	CCL26	chemokine (C-C motif) ligand 26 [Source:HGNC Symbol;Acc:10625]	107.216	0.885239	0.288121	3.07246	2.56015e-05	0.0196158
ENSG00000187513	GJA4	gap junction protein, alpha 4, 37kDa [Source:HGNC Symbol;Acc:4278]	121.989	0.869398	0.267754	3.247	8.64478e-06	0.0104508
ENSG00000197614	MFAP5	microfibrillar associated protein 5 [Source:HGNC Symbol;Acc:29673]	90.8301	0.845249	0.287409	2.94093	5.5961e-05	0.032842
ENSG00000112541	PDE10A	phosphodiesterase 10A [Source:HGNC Symbol;Acc:8772]	95.3869	0.836848	0.247931	3.37533	3.75718e-06	0.00797187
ENSG00000105974	CAV1	caveolin 1, caveolae protein, 22kDa [Source:HGNC Symbol;Acc:1527]	930.254	0.830536	0.236391	3.5134	1.48279e-06	0.00511246
ENSG00000104722	NEFM	neurofilament, medium polypeptide [Source:HGNC Symbol;Acc:7734]	15.592	0.817076	0.288704	2.83015	0.000105553	0.053916
ENSG00000167779	IGFBP6	insulin-like growth factor binding protein 6 [Source:HGNC Symbol;Acc:5475]	467.751	0.815088	0.278643	2.9252	6.13183e-05	0.0352363
ENSG00000108849	PPY	pancreatic polypeptide [Source:HGNC Symbol;Acc:9327]	146.544	0.813055	0.247709	3.28229	6.89468e-06	0.0100093
ENSG00000137203	TFAP2A	transcription factor AP-2 alpha (activating enhancer binding protein 2 alpha) [Source:HGNC Symbol;Acc:11742]	135.522	0.812263	0.283659	2.86352	8.73921e-05	0.0491946
ENSG00000106852	LHX6	LIM homeobox 6 [Source:HGNC Symbol;Acc:21735]	85.707	0.811125	0.251351	3.22706	9.81368e-06	0.0104508
ENSG00000211961	IGHV1-45	immunoglobulin heavy variable 1-45 [Source:HGNC Symbol;Acc:5553]	52.7622	0.80959	0.274783	2.94629	5.42375e-05	0.0325224
ENSG00000174059	CD34	CD34 molecule [Source:HGNC Symbol;Acc:1662]	861.723	0.805664	0.20233	3.98192	4.88512e-08	0.000449154
ENSG00000110799	VWF	von Willebrand factor [Source:HGNC Symbol;Acc:12726]	1412.71	0.805438	0.232796	3.45984	2.13544e-06	0.00589017
ENSG00000179914	ITLN1	intelectin 1 (galactofuranose binding) [Source:HGNC Symbol;Acc:18259]	17653.2	0.801138	0.285507	2.80602	0.000120853	0.0555579
ENSG00000185633	NDUFA4L2	NADH dehydrogenase (ubiquinone) 1 alpha subcomplex, 4-like 2 [Source:HGNC Symbol;Acc:29836]	133.967	0.799973	0.246532	3.2449	8.76133e-06	0.0104508
ENSG00000241244	IGKV1D-16	immunoglobulin kappa variable 1D-16 [Source:HGNC Symbol;Acc:5748]	345.166	0.799818	0.289072	2.76685	0.000150209	0.0603824
ENSG00000204442	FAM155A	family with sequence similarity 155, member A [Source:HGNC Symbol;Acc:33877]	39.2275	0.798935	0.288305	2.77115	0.000146683	0.0603824
ENSG00000099260	PALMD	palmdelphin [Source:HGNC Symbol;Acc:15846]	184.202	0.796174	0.233619	3.408	3.02471e-06	0.00740557
ENSG00000182963	GJC1	gap junction protein, gamma 1, 45kDa [Source:HGNC Symbol;Acc:4280]	106.086	0.785878	0.249285	3.15252	1.56651e-05	0.014403
ENSG00000183807	FAM162B	family with sequence similarity 162, member B [Source:HGNC Symbol;Acc:21549]	21.2074	0.784232	0.288689	2.71653	0.000197812	0.0680275
ENSG00000173267	SNCG	synuclein, gamma (breast cancer-specific protein 1) [Source:HGNC Symbol;Acc:11141]	83.7264	0.772606	0.258046	2.99406	4.09554e-05	0.027553
ENSG00000088320	REM1	RAS (RAD and GEM)-like GTP-binding 1 [Source:HGNC Symbol;Acc:15922]	41.9023	0.770495	0.273987	2.81216	0.000116773	0.0555579
ENSG00000104435	STMN2	stathmin-like 2 [Source:HGNC Symbol;Acc:10577]	390.217	0.769081	0.238367	3.22646	9.85106e-06	0.0104508
ENSG00000137962	ARHGAP29	Rho GTPase activating protein 29 [Source:HGNC Symbol;Acc:30207]	157.171	0.768523	0.229655	3.34643	4.54458e-06	0.00873459
ENSG00000151917	BEND6	BEN domain containing 6 [Source:HGNC Symbol;Acc:20871]	20.1398	0.76399	0.289415	2.63977	0.00029847	0.0894857
ENSG00000138722	MMRN1	multimerin 1 [Source:HGNC Symbol;Acc:7178]	275.536	0.762599	0.280563	2.7181	0.000196139	0.0680275
ENSG00000007038	PRSS21	protease, serine, 21 (testisin) [Source:HGNC Symbol;Acc:9485]	46.1452	0.76072	0.284545	2.67347	0.000249485	0.0803381
ENSG00000100234	TIMP3	TIMP metallopeptidase inhibitor 3 [Source:HGNC Symbol;Acc:11822]	4177.89	0.746952	0.272498	2.74112	0.000173009	0.0638717
ENSG00000169418	NPR1	natriuretic peptide receptor A/guanylate cyclase A (atrionatriuretic peptide receptor A) [Source:HGNC Symbol;Acc:7943]	94.2622	0.738834	0.24019	3.07604	2.50522e-05	0.0196158
ENSG00000269902			14.3549	0.733172	0.286999	2.55462	0.000465324	0.119954
ENSG00000167757	KLK11	kallikrein-related peptidase 11 [Source:HGNC Symbol;Acc:6359]	206.936	0.724594	0.289591	2.50212	0.000607954	0.137452
ENSG00000133636	NTS	neurotensin [Source:HGNC Symbol;Acc:8038]	59.4664	0.721042	0.274949	2.62245	0.000327024	0.0939615
ENSG00000124749	COL21A1	collagen, type XXI, alpha 1 [Source:HGNC Symbol;Acc:17025]	23.4176	0.71551	0.28852	2.47993	0.000679713	0.142101
ENSG00000115414	FN1	fibronectin 1 [Source:HGNC Symbol;Acc:3778]	4732.55	0.715332	0.259117	2.76065	0.000155427	0.0603824
ENSG00000179772	FOXS1	forkhead box S1 [Source:HGNC Symbol;Acc:3735]	16.9802	0.71454	0.289116	2.47146	0.000709111	0.144885
ENSG00000134817	APLNR	apelin receptor [Source:HGNC Symbol;Acc:339]	841.083	0.713416	0.220095	3.2414	8.95886e-06	0.0104508
ENSG00000133800	LYVE1	lymphatic vessel endothelial hyaluronan receptor 1 [Source:HGNC Symbol;Acc:14687]	177.602	0.70977	0.286226	2.47975	0.000680321	0.142101
ENSG00000161281	COX7A1	cytochrome c oxidase subunit VIIa polypeptide 1 (muscle) [Source:HGNC Symbol;Acc:2287]	183.143	0.708914	0.234048	3.02892	3.32793e-05	0.0240295
ENSG00000133110	POSTN	periostin, osteoblast specific factor [Source:HGNC Symbol;Acc:16953]	3840.23	0.697174	0.25434	2.74111	0.000173023	0.0638717
ENSG00000167653	PSCA	prostate stem cell antigen [Source:HGNC Symbol;Acc:9500]	479.621	0.696088	0.288264	2.41476	0.000938497	0.171434
ENSG00000172061	LRRC15	leucine rich repeat containing 15 [Source:HGNC Symbol;Acc:20818]	102.451	0.696045	0.28434	2.44793	0.000797104	0.157047
ENSG00000128714	HOXD13	homeobox D13 [Source:HGNC Symbol;Acc:5136]	148.322	0.694047	0.260624	2.66302	0.000263798	0.0817566
ENSG00000154864	PIEZO2	piezo-type mechanosensitive ion channel component 2 [Source:HGNC Symbol;Acc:26270]	88.7371	0.693621	0.276764	2.50619	0.00059561	0.137452
ENSG00000196368	NUDT11	nudix (nucleoside diphosphate linked moiety X)-type motif 11 [Source:HGNC Symbol;Acc:18011]	9.23933	0.69303	0.276609	2.50545	0.000597826	0.137452
ENSG00000127920	GNG11	guanine nucleotide binding protein (G protein), gamma 11 [Source:HGNC Symbol;Acc:4403]	555.931	0.690508	0.245195	2.81616	0.000114183	0.0555579
ENSG00000128710	HOXD10	homeobox D10 [Source:HGNC Symbol;Acc:5133]	58.7432	0.690185	0.2895	2.38405	0.00108971	0.185196
ENSG00000088756	ARHGAP28	Rho GTPase activating protein 28 [Source:HGNC Symbol;Acc:25509]	112.018	0.689579	0.246311	2.79963	0.000125237	0.0566298
ENSG00000084674	APOB	apolipoprotein B [Source:HGNC Symbol;Acc:603]	15.6591	0.688026	0.289336	2.37795	0.00112232	0.185837
ENSG00000179776	CDH5	cadherin 5, type 2 (vascular endothelium) [Source:HGNC Symbol;Acc:1764]	736.607	0.685706	0.226645	3.02546	3.39757e-05	0.0240295
ENSG00000204682	CASC10	cancer susceptibility candidate 10 [Source:HGNC Symbol;Acc:31448]	16.2735	0.684737	0.289465	2.36553	0.00119154	0.189527
ENSG00000166033	HTRA1	HtrA serine peptidase 1 [Source:HGNC Symbol;Acc:9476]	574.344	0.683881	0.270202	2.531	0.000525119	0.129429
ENSG00000067715	SYT1	synaptotagmin I [Source:HGNC Symbol;Acc:11509]	18.6902	0.677792	0.28456	2.38189	0.00110116	0.185203
ENSG00000103034	NDRG4	NDRG family member 4 [Source:HGNC Symbol;Acc:14466]	49.0491	0.676754	0.260719	2.59572	0.000376161	0.100735
ENSG00000183876	ARSI	arylsulfatase family, member I [Source:HGNC Symbol;Acc:32521]	36.2925	0.676691	0.288586	2.34485	0.00131556	0.201509
ENSG00000133116	KL	klotho [Source:HGNC Symbol;Acc:6344]	28.7961	0.675241	0.287794	2.34626	0.0013067	0.201355
ENSG00000169876	MUC17	mucin 17, cell surface associated [Source:HGNC Symbol;Acc:16800]	3565.67	0.672804	0.288392	2.33295	0.00139219	0.205352
ENSG00000174951	FUT1	fucosyltransferase 1 (galactoside 2-alpha-L-fucosyltransferase, H blood group) [Source:HGNC Symbol;Acc:4012]	32.8145	0.672637	0.289542	2.3231	0.00145871	0.208714
ENSG00000162618	ELTD1	EGF, latrophilin and seven transmembrane domain containing 1 [Source:HGNC Symbol;Acc:20822]	278.421	0.672592	0.226277	2.97242	4.6536e-05	0.0291728
ENSG00000112936	C7	complement component 7 [Source:HGNC Symbol;Acc:1346]	122.346	0.666957	0.273083	2.44232	0.000819541	0.159193
ENSG00000113140	SPARC	secreted protein, acidic, cysteine-rich (osteonectin) [Source:HGNC Symbol;Acc:11219]	7526.86	0.666375	0.266942	2.49633	0.00062599	0.138273
ENSG00000240864	IGKV1-16	immunoglobulin kappa variable 1-16 [Source:HGNC Symbol;Acc:5732]	1826.51	0.660627	0.285858	2.31104	0.00154423	0.214043
ENSG00000120156	TEK	TEK tyrosine kinase, endothelial [Source:HGNC Symbol;Acc:11724]	209.065	0.660545	0.222511	2.96859	4.75974e-05	0.0291751
ENSG00000183784	C9orf66	chromosome 9 open reading frame 66 [Source:HGNC Symbol;Acc:26436]	6.67226	0.658798	0.270333	2.43698	0.00084143	0.161088
ENSG00000174279	EVX2	even-skipped homeobox 2 [Source:HGNC Symbol;Acc:3507]	14.2823	0.658314	0.242498	2.71472	0.000199769	0.0680275
ENSG00000259490	IGHV3OR15-7	immunoglobulin heavy variable 3/OR15-7 (pseudogene) [Source:HGNC Symbol;Acc:5633]	28.068	0.656598	0.285927	2.29639	0.00165425	0.221622
ENSG00000134363	FST	follistatin [Source:HGNC Symbol;Acc:3971]	27.1594	0.656458	0.280845	2.33744	0.0013628	0.204712
ENSG00000011465	DCN	decorin [Source:HGNC Symbol;Acc:2705]	4227.15	0.654713	0.262361	2.49547	0.0006287	0.138273
ENSG00000180438	TPRXL	tetra-peptide repeat homeobox-like [Source:HGNC Symbol;Acc:32178]	17.9721	0.650197	0.284864	2.28248	0.0017653	0.227804
ENSG00000104313	EYA1	eyes absent homolog 1 (Drosophila) [Source:HGNC Symbol;Acc:3519]	10.7837	0.648479	0.269495	2.40627	0.000978215	0.174078
ENSG00000163520	FBLN2	fibulin 2 [Source:HGNC Symbol;Acc:3601]	493.498	0.648245	0.267603	2.42241	0.000903961	0.166226
ENSG00000198542	ITGBL1	integrin, beta-like 1 (with EGF-like repeat domains) [Source:HGNC Symbol;Acc:6164]	9.72113	0.647418	0.280704	2.3064	0.00157826	0.216583
ENSG00000184113	CLDN5	claudin 5 [Source:HGNC Symbol;Acc:2047]	631.836	0.647191	0.254044	2.54756	0.000482495	0.123228
ENSG00000203883	SOX18	SRY (sex determining region Y)-box 18 [Source:HGNC Symbol;Acc:11194]	500.09	0.646606	0.274994	2.35135	0.00127536	0.198747
ENSG00000166148	AVPR1A	arginine vasopressin receptor 1A [Source:HGNC Symbol;Acc:895]	9.01946	0.643697	0.277659	2.3183	0.00149225	0.212169
ENSG00000156535	CD109	CD109 molecule [Source:HGNC Symbol;Acc:21685]	205.458	0.64344	0.269965	2.38342	0.00109306	0.185196
ENSG00000187957	DNER	delta/notch-like EGF repeat containing [Source:HGNC Symbol;Acc:24456]	5.4383	0.643127	0.246478	2.60927	0.000350447	0.0986364
ENSG00000198842	DUSP27	dual specificity phosphatase 27 (putative) [Source:HGNC Symbol;Acc:25034]	124.43	0.637131	0.261582	2.43569	0.000846815	0.161088
ENSG00000024422	EHD2	EH-domain containing 2 [Source:HGNC Symbol;Acc:3243]	1962.97	0.636701	0.253938	2.50731	0.000592237	0.137452
ENSG00000126785	RHOJ	ras homolog family member J [Source:HGNC Symbol;Acc:688]	205.515	0.636362	0.253194	2.51333	0.000574453	0.136596
ENSG00000108828	VAT1	vesicle amine transport 1 [Source:HGNC Symbol;Acc:16919]	1069.94	0.636222	0.206129	3.08652	2.35052e-05	0.019586
ENSG00000154721	JAM2	junctional adhesion molecule 2 [Source:HGNC Symbol;Acc:14686]	517.186	0.634891	0.237469	2.67358	0.000249339	0.0803381
ENSG00000046653	GPM6B	glycoprotein M6B [Source:HGNC Symbol;Acc:4461]	91.5874	0.634734	0.243913	2.60229	0.000363473	0.100257
ENSG00000100033	PRODH	proline dehydrogenase (oxidase) 1 [Source:HGNC Symbol;Acc:9453]	50.8583	0.634016	0.271294	2.33701	0.00136559	0.204712
ENSG00000143320	CRABP2	cellular retinoic acid binding protein 2 [Source:HGNC Symbol;Acc:2339]	69.8832	0.63282	0.280537	2.25574	0.00199831	0.24369
ENSG00000167178	ISLR2	immunoglobulin superfamily containing leucine-rich repeat 2 [Source:HGNC Symbol;Acc:29286]	19.8214	0.632564	0.286306	2.2094	0.00247003	0.271036
ENSG00000047457	CP	ceruloplasmin (ferroxidase) [Source:HGNC Symbol;Acc:2295]	178.6	0.631954	0.249915	2.52868	0.000531379	0.129708
ENSG00000154175	ABI3BP	ABI family, member 3 (NESH) binding protein [Source:HGNC Symbol;Acc:17265]	2166.2	0.626597	0.270699	2.31474	0.00151751	0.212801
ENSG00000249082			37.021	0.625566	0.282749	2.21245	0.00243611	0.271036
ENSG00000211685	IGLC7	immunoglobulin lambda constant 7 [Source:HGNC Symbol;Acc:5861]	2136.14	0.625537	0.288366	2.16925	0.00295884	0.300111
ENSG00000170054	SERPINA9	serpin peptidase inhibitor, clade A (alpha-1 antiproteinase, antitrypsin), member 9 [Source:HGNC Symbol;Acc:15995]	19.1786	0.624796	0.250252	2.49667	0.000624913	0.138273
ENSG00000150630	VEGFC	vascular endothelial growth factor C [Source:HGNC Symbol;Acc:12682]	124.972	0.622596	0.253501	2.45599	0.000765901	0.154203
ENSG00000171016	PYGO1	pygopus family PHD finger 1 [Source:HGNC Symbol;Acc:30256]	92.4028	0.617817	0.265528	2.32675	0.00143374	0.208142
ENSG00000267073			13.0545	0.616111	0.258973	2.37906	0.00111636	0.185837
ENSG00000128052	KDR	kinase insert domain receptor (a type III receptor tyrosine kinase) [Source:HGNC Symbol;Acc:6307]	394.822	0.616077	0.25159	2.44874	0.000793948	0.157047
ENSG00000157570	TSPAN18	tetraspanin 18 [Source:HGNC Symbol;Acc:20660]	372.796	0.615735	0.247503	2.48779	0.000653441	0.138645
ENSG00000138061	CYP1B1	cytochrome P450, family 1, subfamily B, polypeptide 1 [Source:HGNC Symbol;Acc:2597]	115.662	0.61499	0.28848	2.13183	0.00349225	0.332161
ENSG00000163710	PCOLCE2	procollagen C-endopeptidase enhancer 2 [Source:HGNC Symbol;Acc:8739]	9.56588	0.611924	0.26517	2.30767	0.00156892	0.216377
ENSG00000119147	C2orf40	chromosome 2 open reading frame 40 [Source:HGNC Symbol;Acc:24642]	69.029	0.610107	0.289249	2.10928	0.00385463	0.34627
ENSG00000139926	FRMD6	FERM domain containing 6 [Source:HGNC Symbol;Acc:19839]	249.282	0.608947	0.255139	2.38673	0.00107569	0.185196
ENSG00000104332	SFRP1	secreted frizzled-related protein 1 [Source:HGNC Symbol;Acc:10776]	264	0.608253	0.288498	2.10834	0.00387041	0.34627
ENSG00000106511	MEOX2	mesenchyme homeobox 2 [Source:HGNC Symbol;Acc:7014]	64.8106	0.607065	0.281364	2.15758	0.00311665	0.306385
ENSG00000165633	VSTM4	V-set and transmembrane domain containing 4 [Source:HGNC Symbol;Acc:26470]	255.108	0.606853	0.25824	2.34996	0.00128384	0.198944
ENSG00000137033	IL33	interleukin 33 [Source:HGNC Symbol;Acc:16028]	277.901	0.603317	0.26976	2.2365	0.0021831	0.25624
ENSG00000138615	CILP	cartilage intermediate layer protein, nucleotide pyrophosphohydrolase [Source:HGNC Symbol;Acc:1980]	75.9161	0.601732	0.288282	2.0873	0.00424024	0.365495
ENSG00000164692	COL1A2	collagen, type I, alpha 2 [Source:HGNC Symbol;Acc:2198]	9154.47	0.60049	0.28738	2.08954	0.00419952	0.36312
ENSG00000026025	VIM	vimentin [Source:HGNC Symbol;Acc:12692]	11539.4	0.599622	0.253559	2.36482	0.00119558	0.189527
ENSG00000204444	APOM	apolipoprotein M [Source:HGNC Symbol;Acc:13916]	23.8299	0.599593	0.288508	2.07825	0.00440897	0.370085
ENSG00000176435	CLEC14A	C-type lectin domain family 14, member A [Source:HGNC Symbol;Acc:19832]	341.512	0.598967	0.26026	2.30141	0.00161571	0.219537
ENSG00000144476	ACKR3	atypical chemokine receptor 3 [Source:HGNC Symbol;Acc:23692]	317.799	0.59802	0.28472	2.10038	0.00400678	0.349744
ENSG00000140545	MFGE8	milk fat globule-EGF factor 8 protein [Source:HGNC Symbol;Acc:7036]	1499.02	0.595917	0.26868	2.21795	0.00237601	0.271036
ENSG00000060718	COL11A1	collagen, type XI, alpha 1 [Source:HGNC Symbol;Acc:2186]	35.2008	0.595478	0.289005	2.06045	0.00475889	0.371459
ENSG00000271130	IGHV3OR16-8	immunoglobulin heavy variable 3/OR16-8 (non-functional) [Source:HGNC Symbol;Acc:5643]	15.3382	0.594253	0.289131	2.05531	0.00486441	0.375841
ENSG00000157766	ACAN	aggrecan [Source:HGNC Symbol;Acc:319]	50.2508	0.592262	0.280767	2.10944	0.00385188	0.34627
ENSG00000123243	ITIH5	inter-alpha-trypsin inhibitor heavy chain family, member 5 [Source:HGNC Symbol;Acc:21449]	757.686	0.590739	0.243658	2.42446	0.00089491	0.166226
ENSG00000105971	CAV2	caveolin 2 [Source:HGNC Symbol;Acc:1528]	351.158	0.589763	0.233845	2.52203	0.000549656	0.132993
ENSG00000131477	RAMP2	receptor (G protein-coupled) activity modifying protein 2 [Source:HGNC Symbol;Acc:9844]	691.36	0.589395	0.252962	2.32997	0.00141201	0.207168
ENSG00000260908			37.3141	0.588734	0.289445	2.03401	0.00532471	0.387019
ENSG00000105767	CADM4	cell adhesion molecule 4 [Source:HGNC Symbol;Acc:30825]	72.4793	0.588461	0.25199	2.33526	0.00137702	0.20531
ENSG00000073712	FERMT2	fermitin family member 2 [Source:HGNC Symbol;Acc:15767]	394.563	0.588316	0.249017	2.36255	0.00120868	0.190509
ENSG00000013297	CLDN11	claudin 11 [Source:HGNC Symbol;Acc:8514]	37.7805	0.588018	0.287509	2.04522	0.00507781	0.383129
ENSG00000180155	LYNX1	Ly6/neurotoxin 1 [Source:HGNC Symbol;Acc:29604]	116.361	0.587582	0.28523	2.06003	0.0047673	0.371459
ENSG00000126838	PZP	pregnancy-zone protein [Source:HGNC Symbol;Acc:9750]	4.91354	0.587575	0.260188	2.25827	0.00197515	0.243115
ENSG00000167244	IGF2	insulin-like growth factor 2 (somatomedin A) [Source:HGNC Symbol;Acc:5466]	2682.3	0.586942	0.235906	2.48804	0.000652642	0.138645
ENSG00000272620	AFAP1-AS1	AFAP1 antisense RNA 1 [Source:HGNC Symbol;Acc:28141]	12.8784	0.586865	0.284449	2.06316	0.00470391	0.371459
ENSG00000143632	ACTA1	actin, alpha 1, skeletal muscle [Source:HGNC Symbol;Acc:129]	10.3688	0.586669	0.227554	2.57815	0.00041211	0.107238
ENSG00000178726	THBD	thrombomodulin [Source:HGNC Symbol;Acc:11784]	472.01	0.585385	0.258499	2.26456	0.00191854	0.239453
ENSG00000128606	LRRC17	leucine rich repeat containing 17 [Source:HGNC Symbol;Acc:16895]	28.9212	0.58521	0.28863	2.02754	0.00547212	0.387019
ENSG00000113361	CDH6	cadherin 6, type 2, K-cadherin (fetal kidney) [Source:HGNC Symbol;Acc:1765]	83.7919	0.584903	0.2646	2.21052	0.0024575	0.271036
ENSG00000118729	CASQ2	calsequestrin 2 (cardiac muscle) [Source:HGNC Symbol;Acc:1513]	19.756	0.583637	0.281541	2.073	0.00450959	0.370179
ENSG00000173269	MMRN2	multimerin 2 [Source:HGNC Symbol;Acc:19888]	297.728	0.582619	0.210548	2.76715	0.000149956	0.0603824
ENSG00000168542	COL3A1	collagen, type III, alpha 1 [Source:HGNC Symbol;Acc:2201]	15891.9	0.582534	0.284056	2.05077	0.00495931	0.37998
ENSG00000130224	LRCH2	leucine-rich repeats and calponin homology (CH) domain containing 2 [Source:HGNC Symbol;Acc:29292]	49.4276	0.582106	0.286944	2.02864	0.00544689	0.387019
ENSG00000118946	PCDH17	protocadherin 17 [Source:HGNC Symbol;Acc:14267]	305.908	0.580561	0.258893	2.24248	0.00212408	0.251453
ENSG00000141756	FKBP10	FK506 binding protein 10, 65 kDa [Source:HGNC Symbol;Acc:18169]	436.866	0.580204	0.269636	2.15181	0.00319744	0.309456
ENSG00000184916	JAG2	jagged 2 [Source:HGNC Symbol;Acc:6189]	158.973	0.57985	0.228739	2.53498	0.000514565	0.129029
ENSG00000119547	ONECUT2	one cut homeobox 2 [Source:HGNC Symbol;Acc:8139]	24.7579	0.579423	0.281641	2.05731	0.00482298	0.374739
ENSG00000106823	ECM2	extracellular matrix protein 2, female organ and adipocyte specific [Source:HGNC Symbol;Acc:3154]	58.6092	0.579228	0.279441	2.07281	0.00451345	0.370179
ENSG00000160181	TFF2	trefoil factor 2 [Source:HGNC Symbol;Acc:11756]	190.207	0.579004	0.286662	2.01981	0.0056532	0.392566
ENSG00000107562	CXCL12	chemokine (C-X-C motif) ligand 12 [Source:HGNC Symbol;Acc:10672]	1571.75	0.577117	0.255174	2.26166	0.00194439	0.241587
ENSG00000106571	GLI3	GLI family zinc finger 3 [Source:HGNC Symbol;Acc:4319]	378.127	0.576654	0.271551	2.12355	0.00362148	0.336072
ENSG00000204291	COL15A1	collagen, type XV, alpha 1 [Source:HGNC Symbol;Acc:2192]	1450.95	0.575685	0.270386	2.12912	0.00353411	0.332701
ENSG00000182809	CRIP2	cysteine-rich protein 2 [Source:HGNC Symbol;Acc:2361]	1006.47	0.575532	0.20743	2.77458	0.000143928	0.0603824
ENSG00000122733	KIAA1045	KIAA1045 [Source:HGNC Symbol;Acc:29180]	16.1167	0.573965	0.28944	1.98302	0.00659087	0.415985
ENSG00000182851	GPIHBP1	glycosylphosphatidylinositol anchored high density lipoprotein binding protein 1 [Source:HGNC Symbol;Acc:24945]	28.3658	0.573612	0.289267	1.98298	0.00659181	0.415985
ENSG00000173918	C1QTNF1	C1q and tumor necrosis factor related protein 1 [Source:HGNC Symbol;Acc:14324]	613.787	0.572498	0.241661	2.36901	0.00117174	0.188757
ENSG00000164736	SOX17	SRY (sex determining region Y)-box 17 [Source:HGNC Symbol;Acc:18122]	81.721	0.572019	0.280236	2.0412	0.00516507	0.384011
ENSG00000177469	PTRF	polymerase I and transcript release factor [Source:HGNC Symbol;Acc:9688]	2498.93	0.570938	0.245791	2.32286	0.00146038	0.208714
ENSG00000100097	LGALS1	lectin, galactoside-binding, soluble, 1 [Source:HGNC Symbol;Acc:6561]	3932.8	0.570809	0.264391	2.15895	0.00309764	0.306385
ENSG00000164035	EMCN	endomucin [Source:HGNC Symbol;Acc:16041]	215.362	0.569965	0.231884	2.45798	0.000758363	0.153808
ENSG00000181085	MAPK15	mitogen-activated protein kinase 15 [Source:HGNC Symbol;Acc:24667]	21.9091	0.569715	0.284885	1.99981	0.00614691	0.410645
ENSG00000130600	H19	H19, imprinted maternally expressed transcript (non-protein coding) [Source:HGNC Symbol;Acc:4713]	483.35	0.569496	0.28943	1.96764	0.00702252	0.426657
ENSG00000126218	F10	coagulation factor X [Source:HGNC Symbol;Acc:3528]	34.0088	0.569076	0.280273	2.03043	0.00540584	0.387019
ENSG00000183801	OLFML1	olfactomedin-like 1 [Source:HGNC Symbol;Acc:24473]	140.803	0.568498	0.25492	2.2301	0.00224792	0.261622
ENSG00000164294	GPX8	glutathione peroxidase 8 (putative) [Source:HGNC Symbol;Acc:33100]	172.751	0.568379	0.28441	1.99845	0.00618179	0.411865
ENSG00000114854	TNNC1	troponin C type 1 (slow) [Source:HGNC Symbol;Acc:11943]	22.2638	0.568085	0.271722	2.09069	0.00417868	0.362454
ENSG00000185008	ROBO2	roundabout, axon guidance receptor, homolog 2 (Drosophila) [Source:HGNC Symbol;Acc:10250]	59.1614	0.567729	0.285601	1.98784	0.00646041	0.415985
ENSG00000130635	COL5A1	collagen, type V, alpha 1 [Source:HGNC Symbol;Acc:2209]	3604.51	0.56768	0.274974	2.06449	0.00467733	0.371459
ENSG00000108821	COL1A1	collagen, type I, alpha 1 [Source:HGNC Symbol;Acc:2197]	26705.2	0.566186	0.289592	1.95512	0.00739274	0.437584
ENSG00000157368	IL34	interleukin 34 [Source:HGNC Symbol;Acc:28529]	49.962	0.566032	0.287124	1.97139	0.00691517	0.424813
ENSG00000258376			14.2537	0.565309	0.287822	1.96409	0.00712575	0.428684
ENSG00000196154	S100A4	S100 calcium binding protein A4 [Source:HGNC Symbol;Acc:10494]	1765.66	0.565264	0.281975	2.00466	0.00602361	0.407228
ENSG00000213088	DARC	Duffy blood group, atypical chemokine receptor [Source:HGNC Symbol;Acc:4035]	596.639	0.564523	0.245843	2.29627	0.00165515	0.221622
ENSG00000119681	LTBP2	latent transforming growth factor beta binding protein 2 [Source:HGNC Symbol;Acc:6715]	656.913	0.56336	0.288847	1.95037	0.00753748	0.441039
ENSG00000113083	LOX	lysyl oxidase [Source:HGNC Symbol;Acc:6664]	395.176	0.563161	0.282969	1.99019	0.00639788	0.415985
ENSG00000122711	SPINK4	serine peptidase inhibitor, Kazal type 4 [Source:HGNC Symbol;Acc:16646]	8613.58	0.563135	0.282994	1.98992	0.00640505	0.415985
ENSG00000272168	CASC15	cancer susceptibility candidate 15 (non-protein coding) [Source:HGNC Symbol;Acc:28245]	45.6376	0.562208	0.262166	2.14447	0.00330299	0.318553
ENSG00000139971	C14orf37	chromosome 14 open reading frame 37 [Source:HGNC Symbol;Acc:19846]	27.0021	0.562049	0.284103	1.97833	0.00671985	0.416525
ENSG00000152932	RAB3C	RAB3C, member RAS oncogene family [Source:HGNC Symbol;Acc:30269]	68.6137	0.560587	0.259863	2.15724	0.00312127	0.306385
ENSG00000101144	BMP7	bone morphogenetic protein 7 [Source:HGNC Symbol;Acc:1074]	248.959	0.559087	0.281751	1.98433	0.00655514	0.415985
ENSG00000147113	CXorf36	chromosome X open reading frame 36 [Source:HGNC Symbol;Acc:25866]	198.503	0.558978	0.244722	2.28413	0.00175177	0.227804
ENSG00000136160	EDNRB	endothelin receptor type B [Source:HGNC Symbol;Acc:3180]	403.25	0.55787	0.208728	2.67272	0.000250483	0.0803381
ENSG00000140945	CDH13	cadherin 13 [Source:HGNC Symbol;Acc:1753]	134.33	0.557423	0.263206	2.11782	0.00371355	0.340861
ENSG00000153002	CPB1	carboxypeptidase B1 (tissue) [Source:HGNC Symbol;Acc:2299]	27.8667	0.555805	0.263965	2.1056	0.00391677	0.34627
ENSG00000174807	CD248	CD248 molecule, endosialin [Source:HGNC Symbol;Acc:18219]	730.864	0.555676	0.266386	2.08598	0.0042645	0.365836
ENSG00000118407	FILIP1	filamin A interacting protein 1 [Source:HGNC Symbol;Acc:21015]	86.8252	0.554202	0.252401	2.19572	0.00262754	0.278006
ENSG00000087237	CETP	cholesteryl ester transfer protein, plasma [Source:HGNC Symbol;Acc:1869]	27.0152	0.553938	0.28836	1.92099	0.00849181	0.462904
ENSG00000161326	DUSP14	dual specificity phosphatase 14 [Source:HGNC Symbol;Acc:17007]	103.284	0.55225	0.271086	2.03718	0.00525392	0.387019
ENSG00000064989	CALCRL	calcitonin receptor-like [Source:HGNC Symbol;Acc:16709]	180.216	0.551959	0.25766	2.1422	0.00333623	0.320638
ENSG00000164741	DLC1	deleted in liver cancer 1 [Source:HGNC Symbol;Acc:2897]	522.096	0.551562	0.221283	2.49256	0.000637957	0.138557
ENSG00000116962	NID1	nidogen 1 [Source:HGNC Symbol;Acc:7821]	1753.7	0.550992	0.23807	2.31441	0.00151984	0.212801
ENSG00000112210	RAB23	RAB23, member RAS oncogene family [Source:HGNC Symbol;Acc:14263]	194.659	0.550928	0.222724	2.4736	0.000701593	0.144418
ENSG00000136378	ADAMTS7	ADAM metallopeptidase with thrombospondin type 1 motif, 7 [Source:HGNC Symbol;Acc:223]	134.916	0.549738	0.265585	2.06992	0.00456976	0.370179
ENSG00000206579	XKR4	XK, Kell blood group complex subunit-related family, member 4 [Source:HGNC Symbol;Acc:29394]	74.5563	0.549389	0.248648	2.20951	0.00246881	0.271036
ENSG00000125810	CD93	CD93 molecule [Source:HGNC Symbol;Acc:15855]	1344.9	0.549353	0.247889	2.21612	0.00239578	0.271036
ENSG00000127533	F2RL3	coagulation factor II (thrombin) receptor-like 3 [Source:HGNC Symbol;Acc:3540]	84.3714	0.549137	0.271559	2.02216	0.0055976	0.392566
ENSG00000265975			5.90265	0.548542	0.259698	2.11223	0.00380527	0.34627
ENSG00000110436	SLC1A2	solute carrier family 1 (glial high affinity glutamate transporter), member 2 [Source:HGNC Symbol;Acc:10940]	10.3516	0.548295	0.278813	1.96653	0.00705469	0.427082
ENSG00000257542	OR7E47P	olfactory receptor, family 7, subfamily E, member 47 pseudogene [Source:HGNC Symbol;Acc:8421]	59.8588	0.548189	0.264594	2.07181	0.00453279	0.370179
ENSG00000169783	LINGO1	leucine rich repeat and Ig domain containing 1 [Source:HGNC Symbol;Acc:21205]	48.2829	0.548083	0.284261	1.92809	0.00825181	0.457562
ENSG00000198948	MFAP3L	microfibrillar-associated protein 3-like [Source:HGNC Symbol;Acc:29083]	72.1497	0.547321	0.265199	2.06381	0.00469089	0.371459
ENSG00000108001	EBF3	early B-cell factor 3 [Source:HGNC Symbol;Acc:19087]	42.9442	0.545991	0.275635	1.98085	0.00665034	0.415985
ENSG00000166073	GPR176	G protein-coupled receptor 176 [Source:HGNC Symbol;Acc:32370]	123.434	0.542928	0.288096	1.88454	0.00982539	0.483984
ENSG00000038295	TLL1	tolloid-like 1 [Source:HGNC Symbol;Acc:11843]	58.9336	0.542689	0.272816	1.98921	0.00642376	0.415985
ENSG00000166963	MAP1A	microtubule-associated protein 1A [Source:HGNC Symbol;Acc:6835]	308.656	0.542236	0.26865	2.01837	0.00568746	0.392566
ENSG00000145506	NKD2	naked cuticle homolog 2 (Drosophila) [Source:HGNC Symbol;Acc:17046]	40.1785	0.541923	0.267262	2.02769	0.00546882	0.387019
ENSG00000167912			60.3194	0.541525	0.249059	2.17428	0.00289304	0.298409
ENSG00000166147	FBN1	fibrillin 1 [Source:HGNC Symbol;Acc:3603]	918.33	0.540805	0.266598	2.02854	0.00544911	0.387019
ENSG00000066629	EML1	echinoderm microtubule associated protein like 1 [Source:HGNC Symbol;Acc:3330]	263.888	0.540229	0.27015	1.99974	0.00614858	0.410645
ENSG00000196972	LINC00087	long intergenic non-protein coding RNA 87 [Source:HGNC Symbol;Acc:34500]	8.10195	0.540007	0.260805	2.07054	0.00455757	0.370179
ENSG00000139329	LUM	lumican [Source:HGNC Symbol;Acc:6724]	3101.34	0.539003	0.278595	1.93472	0.00803335	0.451291
ENSG00000267107			154.977	0.538422	0.236058	2.28089	0.00177844	0.228162
ENSG00000150510	FAM124A	family with sequence similarity 124A [Source:HGNC Symbol;Acc:26413]	81.2471	0.535417	0.266784	2.00693	0.00596689	0.40623
ENSG00000197191	C9orf169	chromosome 9 open reading frame 169 [Source:HGNC Symbol;Acc:30529]	6.19899	0.534926	0.268187	1.9946	0.00628159	0.413521
ENSG00000046889	PREX2	phosphatidylinositol-3,4,5-trisphosphate-dependent Rac exchange factor 2 [Source:HGNC Symbol;Acc:22950]	147.674	0.534513	0.253604	2.10766	0.00388181	0.34627
ENSG00000224789			8.55844	0.533745	0.274234	1.94631	0.00766338	0.445075
ENSG00000174175	SELP	selectin P (granule membrane protein 140kDa, antigen CD62) [Source:HGNC Symbol;Acc:10721]	290.611	0.530231	0.278122	1.90647	0.00900248	0.465065
ENSG00000234961			9.647	0.527684	0.27594	1.91231	0.00879379	0.463924
ENSG00000113555	PCDH12	protocadherin 12 [Source:HGNC Symbol;Acc:8657]	95.5642	0.526203	0.264877	1.98659	0.00649405	0.415985
ENSG00000187325	TAF9B	TAF9B RNA polymerase II, TATA box binding protein (TBP)-associated factor, 31kDa [Source:HGNC Symbol;Acc:17306]	229.947	0.52579	0.22843	2.30176	0.00161308	0.219537
ENSG00000105538	RASIP1	Ras interacting protein 1 [Source:HGNC Symbol;Acc:24716]	186.971	0.525348	0.225111	2.33372	0.00138709	0.205352
ENSG00000066056	TIE1	tyrosine kinase with immunoglobulin-like and EGF-like domains 1 [Source:HGNC Symbol;Acc:11809]	259.82	0.524817	0.241912	2.16945	0.00295617	0.300111
ENSG00000126878	AIF1L	allograft inflammatory factor 1-like [Source:HGNC Symbol;Acc:28904]	103.843	0.524526	0.251915	2.08215	0.00433559	0.367914
ENSG00000166402	TUB	tubby bipartite transcription factor [Source:HGNC Symbol;Acc:12406]	47.9758	0.523455	0.266549	1.96382	0.0071336	0.428684
ENSG00000235098	ANKRD65	ankyrin repeat domain 65 [Source:HGNC Symbol;Acc:42950]	66.2195	0.518692	0.271754	1.90868	0.00892285	0.464477
ENSG00000154736	ADAMTS5	ADAM metallopeptidase with thrombospondin type 1 motif, 5 [Source:HGNC Symbol;Acc:221]	130.288	0.518433	0.261456	1.98287	0.00659491	0.415985
ENSG00000270069			229.243	0.518352	0.254813	2.03425	0.00531947	0.387019
ENSG00000152402	GUCY1A2	guanylate cyclase 1, soluble, alpha 2 [Source:HGNC Symbol;Acc:4684]	57.0729	0.518102	0.27499	1.88407	0.00984356	0.483984
ENSG00000167641	PPP1R14A	protein phosphatase 1, regulatory (inhibitor) subunit 14A [Source:HGNC Symbol;Acc:14871]	313.845	0.517416	0.250989	2.0615	0.00473738	0.371459
ENSG00000131711	MAP1B	microtubule-associated protein 1B [Source:HGNC Symbol;Acc:6836]	753.176	0.516348	0.23399	2.20671	0.00250032	0.271521
ENSG00000156795	WDYHV1	WDYHV motif containing 1 [Source:HGNC Symbol;Acc:25490]	67.6429	0.515807	0.242966	2.12296	0.00363084	0.336072
ENSG00000149564	ESAM	endothelial cell adhesion molecule [Source:HGNC Symbol;Acc:17474]	706.017	0.515292	0.189536	2.7187	0.0001955	0.0680275
ENSG00000203706	SERTAD4-AS1	SERTAD4 antisense RNA 1 [Source:HGNC Symbol;Acc:32019]	80.1277	0.513865	0.241777	2.12536	0.00359285	0.334803
ENSG00000176014	TUBB6	tubulin, beta 6 class V [Source:HGNC Symbol;Acc:20776]	659.644	0.512723	0.267686	1.91539	0.00868559	0.463656
ENSG00000187955	COL14A1	collagen, type XIV, alpha 1 [Source:HGNC Symbol;Acc:2191]	1245.74	0.512102	0.269853	1.89771	0.00932351	0.473564
ENSG00000168497	SDPR	serum deprivation response [Source:HGNC Symbol;Acc:10690]	210.971	0.510899	0.26632	1.91837	0.00858225	0.463203
ENSG00000165757	KIAA1462	KIAA1462 [Source:HGNC Symbol;Acc:29283]	358.216	0.510679	0.234698	2.17589	0.00287226	0.298409
ENSG00000157510	AFAP1L1	actin filament associated protein 1-like 1 [Source:HGNC Symbol;Acc:26714]	107.066	0.508383	0.247201	2.05656	0.00483845	0.374885
ENSG00000165716	FAM69B	family with sequence similarity 69, member B [Source:HGNC Symbol;Acc:28290]	43.145	0.508199	0.263259	1.93041	0.00817474	0.455523
ENSG00000196569	LAMA2	laminin, alpha 2 [Source:HGNC Symbol;Acc:6482]	309.346	0.50379	0.261582	1.92593	0.00832418	0.457562
ENSG00000128709	HOXD9	homeobox D9 [Source:HGNC Symbol;Acc:5140]	67.6589	0.500886	0.257483	1.94531	0.0076947	0.445345
ENSG00000164125	FAM198B	family with sequence similarity 198, member B [Source:HGNC Symbol;Acc:25312]	648.829	0.500516	0.21136	2.36808	0.00117704	0.188757
ENSG00000152583	SPARCL1	SPARC-like 1 (hevin) [Source:HGNC Symbol;Acc:11220]	2060.33	0.499477	0.226204	2.20809	0.00248475	0.271036
ENSG00000154133	ROBO4	roundabout, axon guidance receptor, homolog 4 (Drosophila) [Source:HGNC Symbol;Acc:17985]	352.154	0.499378	0.261841	1.90718	0.0089768	0.465065
ENSG00000163815	CLEC3B	C-type lectin domain family 3, member B [Source:HGNC Symbol;Acc:11891]	141.245	0.495157	0.245005	2.021	0.00562491	0.392566
ENSG00000130300	PLVAP	plasmalemma vesicle associated protein [Source:HGNC Symbol;Acc:13635]	2909.63	0.494715	0.18047	2.74126	0.000172876	0.0638717
ENSG00000227051	C14orf132	chromosome 14 open reading frame 132 [Source:HGNC Symbol;Acc:20346]	216.165	0.494636	0.247783	1.99625	0.00623877	0.412413
ENSG00000175315	CST6	cystatin E/M [Source:HGNC Symbol;Acc:2478]	21.6003	0.493097	0.251966	1.95699	0.00733622	0.437398
ENSG00000272403			5.03466	0.492945	0.253577	1.94397	0.00773695	0.445345
ENSG00000153956	CACNA2D1	calcium channel, voltage-dependent, alpha 2/delta subunit 1 [Source:HGNC Symbol;Acc:1399]	126.028	0.492646	0.242694	2.02991	0.00541789	0.387019
ENSG00000174804	FZD4	frizzled family receptor 4 [Source:HGNC Symbol;Acc:4042]	285.151	0.492088	0.217149	2.26613	0.00190458	0.238791
ENSG00000254122	PCDHGB7	protocadherin gamma subfamily B, 7 [Source:HGNC Symbol;Acc:8714]	62.9074	0.491777	0.248192	1.98143	0.00663421	0.415985
ENSG00000167552	TUBA1A	tubulin, alpha 1a [Source:HGNC Symbol;Acc:20766]	1512.25	0.490904	0.255836	1.91882	0.00856659	0.463203
ENSG00000156384	SFR1	SWI5-dependent recombination repair 1 [Source:HGNC Symbol;Acc:29574]	81.6886	0.486259	0.249355	1.95006	0.00754706	0.441039
ENSG00000155962	CLIC2	chloride intracellular channel 2 [Source:HGNC Symbol;Acc:2063]	215.945	0.485403	0.237517	2.04366	0.00511153	0.383129
ENSG00000255737	AGAP2-AS1	AGAP2 antisense RNA 1 [Source:HGNC Symbol;Acc:48633]	95.3738	0.484009	0.249442	1.94037	0.00785113	0.447433
ENSG00000074181	NOTCH3	notch 3 [Source:HGNC Symbol;Acc:7883]	742.236	0.483131	0.249357	1.93751	0.00794298	0.450291
ENSG00000122679	RAMP3	receptor (G protein-coupled) activity modifying protein 3 [Source:HGNC Symbol;Acc:9845]	384.592	0.482331	0.254129	1.89797	0.00931359	0.473564
ENSG00000198795	ZNF521	zinc finger protein 521 [Source:HGNC Symbol;Acc:24605]	168.1	0.481755	0.235723	2.04373	0.00510995	0.383129
ENSG00000181195	PENK	proenkephalin [Source:HGNC Symbol;Acc:8831]	7.66728	0.481465	0.249321	1.93111	0.0081518	0.455523
ENSG00000145824	CXCL14	chemokine (C-X-C motif) ligand 14 [Source:HGNC Symbol;Acc:10640]	7555.19	0.479922	0.225075	2.13227	0.00348547	0.332161
ENSG00000180543	TSPYL5	TSPY-like 5 [Source:HGNC Symbol;Acc:29367]	109.817	0.47983	0.228285	2.10189	0.00398054	0.348556
ENSG00000248746	ACTN3	actinin, alpha 3 (gene/pseudogene) [Source:HGNC Symbol;Acc:165]	5.26404	0.473907	0.244468	1.93852	0.00791022	0.449871
ENSG00000112769	LAMA4	laminin, alpha 4 [Source:HGNC Symbol;Acc:6484]	1434.45	0.47363	0.216449	2.18818	0.00271824	0.286173
ENSG00000157554	ERG	v-ets avian erythroblastosis virus E26 oncogene homolog [Source:HGNC Symbol;Acc:3446]	354.347	0.470283	0.227907	2.06349	0.00469735	0.371459
ENSG00000175471	MCTP1	multiple C2 domains, transmembrane 1 [Source:HGNC Symbol;Acc:26183]	280.306	0.46969	0.243679	1.92749	0.00827188	0.457562
ENSG00000116774	OLFML3	olfactomedin-like 3 [Source:HGNC Symbol;Acc:24956]	448.009	0.466806	0.244477	1.90941	0.00889688	0.464477
ENSG00000087303	NID2	nidogen 2 (osteonidogen) [Source:HGNC Symbol;Acc:13389]	481.978	0.466291	0.243313	1.91643	0.00864952	0.463656
ENSG00000158966	CACHD1	cache domain containing 1 [Source:HGNC Symbol;Acc:29314]	122.067	0.464578	0.242709	1.91414	0.00872957	0.463924
ENSG00000170989	S1PR1	sphingosine-1-phosphate receptor 1 [Source:HGNC Symbol;Acc:3165]	414.232	0.463709	0.213303	2.17394	0.00289741	0.298409
ENSG00000019549	SNAI2	snail family zinc finger 2 [Source:HGNC Symbol;Acc:11094]	373.718	0.461249	0.218584	2.11016	0.00383976	0.34627
ENSG00000123901	GPR83	G protein-coupled receptor 83 [Source:HGNC Symbol;Acc:4523]	2.97864	0.455344	0.211395	2.154	0.00316651	0.308092
ENSG00000077063	CTTNBP2	cortactin binding protein 2 [Source:HGNC Symbol;Acc:15679]	136.46	0.454196	0.221579	2.04982	0.00497949	0.380469
ENSG00000111328	CDK2AP1	cyclin-dependent kinase 2 associated protein 1 [Source:HGNC Symbol;Acc:14002]	481.904	0.454105	0.193877	2.34223	0.00133206	0.20188
ENSG00000166265	CYYR1	cysteine/tyrosine-rich 1 [Source:HGNC Symbol;Acc:16274]	265.279	0.450517	0.220004	2.04777	0.00502309	0.382399
ENSG00000140280	LYSMD2	LysM, putative peptidoglycan-binding, domain containing 2 [Source:HGNC Symbol;Acc:28571]	181.795	0.444675	0.230776	1.92687	0.00829278	0.457562
ENSG00000074590	NUAK1	NUAK family, SNF1-like kinase, 1 [Source:HGNC Symbol;Acc:14311]	167.406	0.437931	0.215091	2.03602	0.00527965	0.387019
ENSG00000118503	TNFAIP3	tumor necrosis factor, alpha-induced protein 3 [Source:HGNC Symbol;Acc:11896]	1547.38	0.436723	0.219745	1.9874	0.00647218	0.415985
ENSG00000101000	PROCR	protein C receptor, endothelial [Source:HGNC Symbol;Acc:9452]	645.597	0.434803	0.229593	1.89379	0.00947018	0.476671
ENSG00000196159	FAT4	FAT atypical cadherin 4 [Source:HGNC Symbol;Acc:23109]	343.229	0.434714	0.21735	2.00006	0.00614031	0.410645
ENSG00000105392	CRX	cone-rod homeobox [Source:HGNC Symbol;Acc:2383]	3.10796	0.434346	0.227919	1.90571	0.00903002	0.465065
ENSG00000247131			2.59932	0.431161	0.197827	2.17948	0.00282648	0.295313
ENSG00000163075		Primary ciliary dyskinesia protein 1 [Source:UniProtKB/Swiss-Prot;Acc:Q4G0U5]	4.86547	0.429448	0.218814	1.96262	0.007169	0.428942
ENSG00000267710		Uncharacterized protein [Source:UniProtKB/TrEMBL;Acc:K7EKJ0]	4.44155	0.427066	0.222673	1.91791	0.00859804	0.463203
ENSG00000138735	PDE5A	phosphodiesterase 5A, cGMP-specific [Source:HGNC Symbol;Acc:8784]	648.852	0.42688	0.218699	1.95191	0.00749034	0.439587
ENSG00000167619	TMEM145	transmembrane protein 145 [Source:HGNC Symbol;Acc:26912]	2.96278	0.424663	0.223245	1.90223	0.0091567	0.468132
ENSG00000163513	TGFBR2	transforming growth factor, beta receptor II (70/80kDa) [Source:HGNC Symbol;Acc:11773]	2764.92	0.423318	0.204826	2.06672	0.00463282	0.371459
ENSG00000251573			4.71378	0.418929	0.222242	1.88501	0.00980697	0.483984
ENSG00000096092	TMEM14A	transmembrane protein 14A [Source:HGNC Symbol;Acc:21076]	265.411	0.417811	0.208419	2.00467	0.00602341	0.407228
ENSG00000170178	HOXD12	homeobox D12 [Source:HGNC Symbol;Acc:5135]	6.56534	0.416713	0.220345	1.89119	0.00956911	0.4799
ENSG00000156136	DCK	deoxycytidine kinase [Source:HGNC Symbol;Acc:2704]	286.369	0.415971	0.202623	2.05293	0.00491392	0.378605
ENSG00000071967	CYBRD1	cytochrome b reductase 1 [Source:HGNC Symbol;Acc:20797]	774.823	0.402773	0.208131	1.93519	0.00801788	0.451291
ENSG00000168806	LCMT2	leucine carboxyl methyltransferase 2 [Source:HGNC Symbol;Acc:17558]	154.436	0.400617	0.21222	1.88775	0.00970095	0.483337
ENSG00000259460			2.67103	0.399712	0.201749	1.98123	0.0066398	0.415985
ENSG00000259404	EFTUD1P1	elongation factor Tu GTP binding domain containing 1 pseudogene 1 [Source:HGNC Symbol;Acc:31739]	2.47566	0.39756	0.192008	2.07054	0.0045575	0.370179
ENSG00000091136	LAMB1	laminin, beta 1 [Source:HGNC Symbol;Acc:6486]	2091.67	0.370088	0.183307	2.01896	0.00567356	0.392566
ENSG00000225905			1.96946	0.341623	0.180823	1.88927	0.00964235	0.481821
ENSG00000168894	RNF181	ring finger protein 181 [Source:HGNC Symbol;Acc:28037]	1193.34	0.332634	0.175996	1.89001	0.00961386	0.481269
ENSG00000265801			1.95381	-0.34191	0.179223	-1.90773	0.00895692	0.465065
ENSG00000163728	TTC14	tetratricopeptide repeat domain 14 [Source:HGNC Symbol;Acc:24697]	498.507	-0.372498	0.188927	-1.97165	0.00690755	0.424813
ENSG00000268759		Protein LOC100996413 [Source:UniProtKB/TrEMBL;Acc:M0R198]	2.12885	-0.372837	0.185539	-2.00948	0.00590345	0.403057
ENSG00000143556	S100A7	S100 calcium binding protein A7 [Source:HGNC Symbol;Acc:10497]	105.993	-0.381534	0.202173	-1.88717	0.00972325	0.483337
ENSG00000177548	RABEP2	rabaptin, RAB GTPase binding effector protein 2 [Source:HGNC Symbol;Acc:24817]	564.981	-0.38324	0.199587	-1.92016	0.00852033	0.463203
ENSG00000103248	MTHFSD	methenyltetrahydrofolate synthetase domain containing [Source:HGNC Symbol;Acc:25778]	240.593	-0.39296	0.203537	-1.93065	0.00816682	0.455523
ENSG00000198974	MIR30E	microRNA 30e [Source:HGNC Symbol;Acc:31629]	2.72746	-0.397048	0.198425	-2.001	0.00611648	0.410645
ENSG00000205609	EIF3CL	eukaryotic translation initiation factor 3, subunit C-like [Source:HGNC Symbol;Acc:26347]	2.32668	-0.402692	0.191209	-2.10603	0.00390954	0.34627
ENSG00000188290	HES4	hes family bHLH transcription factor 4 [Source:HGNC Symbol;Acc:24149]	275.428	-0.402866	0.202402	-1.99043	0.00639157	0.415985
ENSG00000257817			2.66505	-0.405729	0.21069	-1.92572	0.00833148	0.457562
ENSG00000261971			262.953	-0.406665	0.215902	-1.88356	0.00986342	0.484097
ENSG00000244474	UGT1A4	UDP glucuronosyltransferase 1 family, polypeptide A4 [Source:HGNC Symbol;Acc:12536]	4.49246	-0.410977	0.215105	-1.91058	0.00885509	0.464477
ENSG00000140181	HERC2P2	hect domain and RLD 2 pseudogene 2 [Source:HGNC Symbol;Acc:4870]	236.025	-0.41614	0.217433	-1.91388	0.0087387	0.463924
ENSG00000173209	AHSA2	AHA1, activator of heat shock 90kDa protein ATPase homolog 2 (yeast) [Source:HGNC Symbol;Acc:20437]	534.356	-0.426164	0.192995	-2.20816	0.00248388	0.271036
ENSG00000261794	GOLGA8H	golgin A8 family, member H [Source:HGNC Symbol;Acc:37443]	3.31447	-0.428946	0.219711	-1.95232	0.00747774	0.439587
ENSG00000272699			3.30052	-0.429159	0.219821	-1.95231	0.00747817	0.439587
ENSG00000179532	DNHD1	dynein heavy chain domain 1 [Source:HGNC Symbol;Acc:26532]	196.331	-0.430912	0.226141	-1.9055	0.00903727	0.465065
ENSG00000198894	CIPC	CLOCK-interacting pacemaker [Source:HGNC Symbol;Acc:20365]	324.978	-0.433099	0.212106	-2.0419	0.00514979	0.384011
ENSG00000178075	GRAMD1C	GRAM domain containing 1C [Source:HGNC Symbol;Acc:25252]	102.681	-0.443697	0.226919	-1.95532	0.00738679	0.437584
ENSG00000185864	NPIPB4	nuclear pore complex interacting protein family, member B4 [Source:HGNC Symbol;Acc:41985]	748.314	-0.443741	0.228602	-1.94111	0.00782757	0.447014
ENSG00000206573	SETD5-AS1	SETD5 antisense RNA 1 [Source:HGNC Symbol;Acc:44478]	238.205	-0.443999	0.206166	-2.1536	0.00317218	0.308092
ENSG00000231170			4.85036	-0.44423	0.230014	-1.93131	0.008145	0.455523
ENSG00000243716	NPIPB5	nuclear pore complex interacting protein family, member B5 [Source:HGNC Symbol;Acc:37233]	367.649	-0.446766	0.216746	-2.06124	0.00474276	0.371459
ENSG00000223703			2.68617	-0.447619	0.207412	-2.15811	0.0031092	0.306385
ENSG00000165837	FAM194B	family with sequence similarity 194, member B [Source:HGNC Symbol;Acc:26523]	3.65268	-0.450233	0.226322	-1.98935	0.00642015	0.415985
ENSG00000140474	ULK3	unc-51 like kinase 3 [Source:HGNC Symbol;Acc:19703]	493.348	-0.45034	0.228073	-1.97455	0.00682563	0.42205
ENSG00000075399	VPS9D1	VPS9 domain containing 1 [Source:HGNC Symbol;Acc:13526]	457.782	-0.453555	0.190913	-2.37572	0.00113448	0.186247
ENSG00000202078		Y RNA [Source:RFAM;Acc:RF00019]	3.56785	-0.453986	0.237758	-1.90944	0.00889572	0.464477
ENSG00000250506	CDK3	cyclin-dependent kinase 3 [Source:HGNC Symbol;Acc:1772]	4.26023	-0.454408	0.22899	-1.9844	0.00655324	0.415985
ENSG00000260310			5.78005	-0.455651	0.231789	-1.9658	0.00707598	0.427082
ENSG00000187953	PMS2CL	PMS2 C-terminal like pseudogene [Source:HGNC Symbol;Acc:30061]	79.096	-0.45781	0.232377	-1.97011	0.00695151	0.425905
ENSG00000176531	PHLDB3	pleckstrin homology-like domain, family B, member 3 [Source:HGNC Symbol;Acc:30499]	207.386	-0.459798	0.240276	-1.91362	0.00874759	0.463924
ENSG00000258914			4.08399	-0.461997	0.236098	-1.9568	0.00734204	0.437398
ENSG00000182841	RRP7B	ribosomal RNA processing 7 homolog B (S. cerevisiae) [Source:HGNC Symbol;Acc:30454]	96.3979	-0.462503	0.229991	-2.01097	0.00586693	0.40237
ENSG00000132680	KIAA0907	KIAA0907 [Source:HGNC Symbol;Acc:29145]	723.662	-0.46429	0.203437	-2.28223	0.00176739	0.227804
ENSG00000260729			4.25695	-0.467975	0.248649	-1.88207	0.00992197	0.485829
ENSG00000239665		Uncharacterized protein [Source:UniProtKB/TrEMBL;Acc:M0QXX3]	214.07	-0.470898	0.231229	-2.0365	0.00526889	0.387019
ENSG00000175265	GOLGA8A	golgin A8 family, member A [Source:HGNC Symbol;Acc:31972]	450.722	-0.471227	0.192044	-2.45374	0.000774494	0.154803
ENSG00000226210			229.753	-0.471661	0.239688	-1.96781	0.00701764	0.426657
ENSG00000232536			5.03797	-0.473005	0.234307	-2.01874	0.00567875	0.392566
ENSG00000260672			4.72695	-0.47457	0.242956	-1.95331	0.00744757	0.439587
ENSG00000225138			240.348	-0.474817	0.246425	-1.92682	0.00829434	0.457562
ENSG00000238290			11.2204	-0.475614	0.24833	-1.91525	0.0086905	0.463656
ENSG00000117616	C1orf63	chromosome 1 open reading frame 63 [Source:HGNC Symbol;Acc:25234]	1441.57	-0.47768	0.195425	-2.44432	0.00081149	0.158747
ENSG00000243302			169.127	-0.478255	0.241079	-1.98381	0.00656929	0.415985
ENSG00000163545	NUAK2	NUAK family, SNF1-like kinase, 2 [Source:HGNC Symbol;Acc:29558]	375.944	-0.478775	0.226932	-2.10977	0.00384633	0.34627
ENSG00000121716	PILRB	paired immunoglobin-like type 2 receptor beta [Source:HGNC Symbol;Acc:18297]	66.7995	-0.479435	0.251591	-1.90561	0.00903329	0.465065
ENSG00000164442	CITED2	Cbp/p300-interacting transactivator, with Glu/Asp-rich carboxy-terminal domain, 2 [Source:HGNC Symbol;Acc:1987]	1440.46	-0.480851	0.194022	-2.47833	0.000685184	0.142101
ENSG00000007062	PROM1	prominin 1 [Source:HGNC Symbol;Acc:9454]	923.515	-0.48295	0.231639	-2.08493	0.00428399	0.365836
ENSG00000158125	XDH	xanthine dehydrogenase [Source:HGNC Symbol;Acc:12805]	1306.57	-0.483225	0.245558	-1.96786	0.00701619	0.426657
ENSG00000250472	TRIM36-IT1	TRIM36 intronic transcript 1 (non-protein coding) [Source:HGNC Symbol;Acc:41422]	4.22327	-0.484319	0.21935	-2.20797	0.00248603	0.271036
ENSG00000163701	IL17RE	interleukin 17 receptor E [Source:HGNC Symbol;Acc:18439]	497.479	-0.484928	0.255744	-1.89615	0.00938179	0.473952
ENSG00000160200	CBS	cystathionine-beta-synthase [Source:HGNC Symbol;Acc:1550]	60.7502	-0.485388	0.254312	-1.90863	0.00892479	0.464477
ENSG00000087074	PPP1R15A	protein phosphatase 1, regulatory subunit 15A [Source:HGNC Symbol;Acc:14375]	1938.24	-0.485697	0.220759	-2.20012	0.00257585	0.276458
ENSG00000169242	EFNA1	ephrin-A1 [Source:HGNC Symbol;Acc:3221]	691.531	-0.487182	0.246793	-1.97405	0.00683959	0.42205
ENSG00000147883	CDKN2B	cyclin-dependent kinase inhibitor 2B (p15, inhibits CDK4) [Source:HGNC Symbol;Acc:1788]	927.009	-0.487674	0.257712	-1.89232	0.0095258	0.478598
ENSG00000212694			151.822	-0.487695	0.258496	-1.88666	0.00974279	0.483337
ENSG00000183718	TRIM52	tripartite motif containing 52 [Source:HGNC Symbol;Acc:19024]	191.906	-0.48846	0.232093	-2.10459	0.00393412	0.346693
ENSG00000254207			8.37834	-0.489074	0.257778	-1.89727	0.00933977	0.473564
ENSG00000099326	MZF1	myeloid zinc finger 1 [Source:HGNC Symbol;Acc:13108]	549.774	-0.491257	0.205541	-2.39007	0.0010584	0.184772
ENSG00000207501	RNVU1-14	RNA, variant U1 small nuclear 14 [Source:HGNC Symbol;Acc:48319]	3.75981	-0.49195	0.226434	-2.1726	0.00291493	0.298894
ENSG00000211866	TRAJ23	T cell receptor alpha joining 23 [Source:HGNC Symbol;Acc:12052]	3.58038	-0.49288	0.227256	-2.16884	0.00296426	0.300111
ENSG00000175309	PHYKPL	5-phosphohydroxy-L-lysine phospho-lyase [Source:HGNC Symbol;Acc:28249]	1222.66	-0.49325	0.232941	-2.11749	0.00371886	0.340861
ENSG00000236144			72.5827	-0.494707	0.240054	-2.06081	0.00475143	0.371459
ENSG00000165917	RAPSN	receptor-associated protein of the synapse [Source:HGNC Symbol;Acc:9863]	7.07911	-0.500126	0.256648	-1.94868	0.00758971	0.442594
ENSG00000234724	HDAC1P1	histone deacetylase 1 pseudogene 1 [Source:HGNC Symbol;Acc:45190]	8.8485	-0.500993	0.240386	-2.08412	0.00429888	0.365976
ENSG00000244122	UGT1A7	UDP glucuronosyltransferase 1 family, polypeptide A7 [Source:HGNC Symbol;Acc:12539]	19.6908	-0.501549	0.254634	-1.96968	0.00696382	0.425905
ENSG00000249363			19.4928	-0.501847	0.251396	-1.99624	0.00623897	0.412413
ENSG00000164266	SPINK1	serine peptidase inhibitor, Kazal type 1 [Source:HGNC Symbol;Acc:11244]	9420.59	-0.502732	0.252842	-1.98833	0.00644745	0.415985
ENSG00000203709	C1orf132	chromosome 1 open reading frame 132 [Source:HGNC Symbol;Acc:32018]	480.245	-0.504607	0.242429	-2.08147	0.00434833	0.367914
ENSG00000211459	MT-RNR1	mitochondrially encoded 12S RNA [Source:HGNC Symbol;Acc:7470]	122176	-0.505828	0.224318	-2.25496	0.0020055	0.24369
ENSG00000171790	SLFNL1	schlafen-like 1 [Source:HGNC Symbol;Acc:26313]	7.16338	-0.508688	0.261604	-1.9445	0.00772028	0.445345
ENSG00000267196			5.36707	-0.509757	0.250775	-2.03273	0.00535376	0.387019
ENSG00000205628			3.12055	-0.509998	0.224955	-2.26711	0.00189597	0.238791
ENSG00000261294			7.93998	-0.511999	0.263066	-1.94628	0.00766452	0.445075
ENSG00000183421	RIPK4	receptor-interacting serine-threonine kinase 4 [Source:HGNC Symbol;Acc:496]	176.363	-0.512216	0.244758	-2.09275	0.00414155	0.360367
ENSG00000168062	BATF2	basic leucine zipper transcription factor, ATF-like 2 [Source:HGNC Symbol;Acc:25163]	1179.33	-0.514969	0.214739	-2.39812	0.00101784	0.178822
ENSG00000230590	FTX	FTX transcript, XIST regulator (non-protein coding) [Source:HGNC Symbol;Acc:37190]	117.417	-0.517839	0.254387	-2.03563	0.00528832	0.387019
ENSG00000213638	ADAT3	adenosine deaminase, tRNA-specific 3 [Source:HGNC Symbol;Acc:25151]	65.8357	-0.518132	0.26691	-1.94122	0.00782394	0.447014
ENSG00000225026			7.14891	-0.522135	0.24126	-2.1642	0.00302621	0.303535
ENSG00000106526	ACTR3C	ARP3 actin-related protein 3 homolog C (yeast) [Source:HGNC Symbol;Acc:37282]	113.898	-0.522481	0.263512	-1.98276	0.00659795	0.415985
ENSG00000205794			4.19579	-0.524492	0.242261	-2.16498	0.00301561	0.303535
ENSG00000188660	LINC00319	long intergenic non-protein coding RNA 319 [Source:HGNC Symbol;Acc:19730]	9.39715	-0.524767	0.276998	-1.89448	0.00944432	0.476239
ENSG00000256643			72.4863	-0.524999	0.275825	-1.90338	0.00911447	0.467295
ENSG00000272482			5.32885	-0.525379	0.256931	-2.04482	0.00508637	0.383129
ENSG00000245685			8.5988	-0.525701	0.275242	-1.90996	0.00887726	0.464477
ENSG00000133962	CATSPERB	catsper channel auxiliary subunit beta [Source:HGNC Symbol;Acc:20500]	97.4947	-0.525729	0.279536	-1.88072	0.00997515	0.486982
ENSG00000040199	PHLPP2	PH domain and leucine rich repeat protein phosphatase 2 [Source:HGNC Symbol;Acc:29149]	623.603	-0.526023	0.270721	-1.94305	0.00776605	0.445345
ENSG00000171219	CDC42BPG	CDC42 binding protein kinase gamma (DMPK-like) [Source:HGNC Symbol;Acc:29829]	701.8	-0.527869	0.258588	-2.04135	0.00516182	0.384011
ENSG00000239205			21.8601	-0.52833	0.268755	-1.96585	0.00707461	0.427082
ENSG00000231154	MORF4L2-AS1	MORF4L2 antisense RNA 1 [Source:HGNC Symbol;Acc:27991]	9.27293	-0.530347	0.278897	-1.90159	0.00918016	0.468132
ENSG00000254791	FAR1-IT1	FAR1 intronic transcript 1 (non-protein coding) [Source:HGNC Symbol;Acc:41485]	12.2744	-0.531472	0.279154	-1.90387	0.00909672	0.467253
ENSG00000230613	HM13-AS1	HM13 antisense RNA 1 [Source:HGNC Symbol;Acc:41940]	7.4118	-0.534603	0.276219	-1.93543	0.00801015	0.451291
ENSG00000259735			12.0786	-0.535193	0.278804	-1.91961	0.00853948	0.463203
ENSG00000258471			10.0375	-0.536968	0.24458	-2.19546	0.00263059	0.278006
ENSG00000271870			40.5808	-0.537558	0.282695	-1.90154	0.00918172	0.468132
ENSG00000254741			5.25151	-0.537924	0.258869	-2.07798	0.00441424	0.370085
ENSG00000111788			89.9515	-0.538219	0.243732	-2.20824	0.00248307	0.271036
ENSG00000233217	MROH3P	maestro heat-like repeat family member 3, pseudogene [Source:HGNC Symbol;Acc:33122]	40.2376	-0.539289	0.28198	-1.9125	0.00878701	0.463924
ENSG00000248019	FAM13A-AS1	FAM13A antisense RNA 1 [Source:HGNC Symbol;Acc:19370]	59.6745	-0.539312	0.260346	-2.07152	0.0045384	0.370179
ENSG00000184313	MROH7	maestro heat-like repeat family member 7 [Source:HGNC Symbol;Acc:24802]	24.7474	-0.540408	0.275346	-1.96265	0.00716812	0.428942
ENSG00000232400	RAD17P1	RAD17 homolog (S. pombe) pseudogene 1 [Source:HGNC Symbol;Acc:9808]	19.2298	-0.540546	0.266989	-2.0246	0.00554047	0.390851
ENSG00000047662	FAM184B	family with sequence similarity 184, member B [Source:HGNC Symbol;Acc:29235]	8.26319	-0.540992	0.266527	-2.02979	0.00542063	0.387019
ENSG00000168903	BTNL3	butyrophilin-like 3 [Source:HGNC Symbol;Acc:1143]	994.571	-0.542201	0.261412	-2.07413	0.00448786	0.370179
ENSG00000147852	VLDLR	very low density lipoprotein receptor [Source:HGNC Symbol;Acc:12698]	48.3847	-0.542234	0.282795	-1.91741	0.00861521	0.463223
ENSG00000260565	ERVK13-1	endogenous retrovirus group K13, member 1 [Source:HGNC Symbol;Acc:27548]	154.237	-0.542704	0.241102	-2.25093	0.0020431	0.245228
ENSG00000231050			12.4452	-0.54307	0.288178	-1.88449	0.00982707	0.483984
ENSG00000261471			15.0927	-0.5438	0.288178	-1.88703	0.00972859	0.483337
ENSG00000215417	MIR17HG	miR-17-92 cluster host gene (non-protein coding) [Source:HGNC Symbol;Acc:23564]	46.1887	-0.544044	0.261539	-2.08016	0.00437287	0.368859
ENSG00000269069			13.9845	-0.544351	0.289277	-1.88177	0.00993392	0.485829
ENSG00000196388	INCA1	inhibitor of CDK, cyclin A1 interacting protein 1 [Source:HGNC Symbol;Acc:32224]	53.8982	-0.544537	0.274281	-1.98532	0.00652827	0.415985
ENSG00000102043	MTMR8	myotubularin related protein 8 [Source:HGNC Symbol;Acc:16825]	32.5783	-0.544915	0.28243	-1.92938	0.00820908	0.456514
ENSG00000143340	FAM163A	family with sequence similarity 163, member A [Source:HGNC Symbol;Acc:28274]	19.1153	-0.544957	0.285295	-1.91015	0.00887034	0.464477
ENSG00000171346	KRT15	keratin 15 [Source:HGNC Symbol;Acc:6421]	125.077	-0.545009	0.265637	-2.0517	0.00493966	0.379529
ENSG00000270187	IGKV1OR2-11	immunoglobulin kappa variable 1/OR2-11 (pseudogene) [Source:HGNC Symbol;Acc:5768]	34.8697	-0.545348	0.28927	-1.88525	0.00979749	0.483984
ENSG00000085552	IGSF9	immunoglobulin superfamily, member 9 [Source:HGNC Symbol;Acc:18132]	450.32	-0.545647	0.27903	-1.95551	0.00738078	0.437584
ENSG00000272365			7.5483	-0.545655	0.268859	-2.02952	0.00542665	0.387019
ENSG00000240038	AMY2B	amylase, alpha 2B (pancreatic) [Source:HGNC Symbol;Acc:478]	40.0674	-0.546164	0.269209	-2.02877	0.00544386	0.387019
ENSG00000162772	ATF3	activating transcription factor 3 [Source:HGNC Symbol;Acc:785]	1424.06	-0.546183	0.271247	-2.0136	0.00580254	0.399131
ENSG00000272734	ADIRF-AS1	ADIRF antisense RNA 1 [Source:HGNC Symbol;Acc:45127]	33.5296	-0.546514	0.276113	-1.97931	0.00669264	0.416525
ENSG00000259585			7.47706	-0.547894	0.274281	-1.99756	0.00620466	0.412393
ENSG00000184465	WDR27	WD repeat domain 27 [Source:HGNC Symbol;Acc:21248]	246.021	-0.548571	0.224806	-2.4402	0.000828187	0.159747
ENSG00000229719	MIR194-2	microRNA 194-2 [Source:HGNC Symbol;Acc:31565]	502.169	-0.549166	0.289603	-1.89627	0.00937719	0.473952
ENSG00000229155			34.7817	-0.550257	0.277053	-1.98611	0.00650703	0.415985
ENSG00000241288			46.0643	-0.550918	0.288101	-1.91224	0.00879645	0.463924
ENSG00000173338	KCNK7	potassium channel, subfamily K, member 7 [Source:HGNC Symbol;Acc:6282]	9.51789	-0.5513	0.286779	-1.92238	0.00844439	0.461231
ENSG00000262877			33.7694	-0.552247	0.28683	-1.92534	0.00834404	0.457562
ENSG00000197273	GUCA2A	guanylate cyclase activator 2A (guanylin) [Source:HGNC Symbol;Acc:4682]	4035.19	-0.552514	0.275877	-2.00275	0.00607185	0.409486
ENSG00000213145	CRIP1	cysteine-rich protein 1 (intestinal) [Source:HGNC Symbol;Acc:2360]	61.7397	-0.552927	0.287483	-1.92334	0.008412	0.460373
ENSG00000203401			101.486	-0.553063	0.263014	-2.10279	0.00396499	0.3483
ENSG00000092529	CAPN3	calpain 3, (p94) [Source:HGNC Symbol;Acc:1480]	16.6255	-0.554196	0.28934	-1.91538	0.00868603	0.463656
ENSG00000225215	SMARCE1P1	SWI/SNF related, matrix associated, actin dependent regulator of chromatin, subfamily e, member 1 pseudogene 1 [Source:HGNC Symbol;Acc:39731]	10.4078	-0.55433	0.286213	-1.93678	0.00796657	0.450291
ENSG00000175147	TMEM51-AS1	TMEM51 antisense RNA 1 [Source:HGNC Symbol;Acc:26301]	31.3712	-0.554513	0.285376	-1.94309	0.00776452	0.445345
ENSG00000226763	SRRM5	serine/arginine repetitive matrix 5 [Source:HGNC Symbol;Acc:37248]	14.7423	-0.55523	0.289289	-1.91929	0.00855036	0.463203
ENSG00000230715			53.6391	-0.555563	0.252887	-2.19689	0.00261378	0.278006
ENSG00000135407	AVIL	advillin [Source:HGNC Symbol;Acc:14188]	143.911	-0.560371	0.249121	-2.24939	0.00205761	0.245228
ENSG00000214783	POLR2J4	polymerase (RNA) II (DNA directed) polypeptide J4, pseudogene [Source:HGNC Symbol;Acc:28195]	16.5832	-0.56095	0.289608	-1.93693	0.00796163	0.450291
ENSG00000229180			191.432	-0.561667	0.216726	-2.59161	0.000384302	0.101925
ENSG00000130821	SLC6A8	solute carrier family 6 (neurotransmitter transporter), member 8 [Source:HGNC Symbol;Acc:11055]	2370.78	-0.56269	0.275204	-2.04462	0.00509065	0.383129
ENSG00000240291			20.9303	-0.563203	0.289551	-1.94509	0.00770173	0.445345
ENSG00000246596			113.773	-0.566268	0.227003	-2.49454	0.000631635	0.138273
ENSG00000231575			5.65345	-0.566838	0.251103	-2.25739	0.00198313	0.243115
ENSG00000265121			7.11923	-0.567595	0.243728	-2.3288	0.00141987	0.207218
ENSG00000164822	DEFA6	defensin, alpha 6, Paneth cell-specific [Source:HGNC Symbol;Acc:2765]	1757.34	-0.567669	0.286581	-1.98083	0.00665082	0.415985
ENSG00000251562	MALAT1	metastasis associated lung adenocarcinoma transcript 1 (non-protein coding) [Source:HGNC Symbol;Acc:29665]	157547	-0.570695	0.216522	-2.63573	0.00030491	0.0897495
ENSG00000185128	TBC1D3F	TBC1 domain family, member 3F [Source:HGNC Symbol;Acc:18257]	36.3964	-0.571218	0.281522	-2.02903	0.00543786	0.387019
ENSG00000259939			26.7346	-0.57149	0.286343	-1.99582	0.00624981	0.412413
ENSG00000185942	NKAIN3	Na+/K+ transporting ATPase interacting 3 [Source:HGNC Symbol;Acc:26829]	3.94359	-0.571945	0.246856	-2.31691	0.00150202	0.212462
ENSG00000172803	SNX32	sorting nexin 32 [Source:HGNC Symbol;Acc:26423]	15.4076	-0.572415	0.289066	-1.98023	0.00666743	0.416081
ENSG00000179314	WSCD1	WSC domain containing 1 [Source:HGNC Symbol;Acc:29060]	234.247	-0.572751	0.289509	-1.97835	0.00671921	0.416525
ENSG00000229261			5.44456	-0.573884	0.239255	-2.39862	0.00101534	0.178822
ENSG00000231535	LINC00278	long intergenic non-protein coding RNA 278 [Source:HGNC Symbol;Acc:38712]	43.9359	-0.575416	0.264706	-2.17379	0.00289938	0.298409
ENSG00000189325	C6orf222	chromosome 6 open reading frame 222 [Source:HGNC Symbol;Acc:33769]	192.412	-0.575817	0.242827	-2.37131	0.00115886	0.188029
ENSG00000160191	PDE9A	phosphodiesterase 9A [Source:HGNC Symbol;Acc:8795]	1240.65	-0.576338	0.286666	-2.01048	0.00587881	0.40237
ENSG00000224721			53.4633	-0.577323	0.287737	-2.00643	0.00597939	0.40623
ENSG00000128016	ZFP36	ZFP36 ring finger protein [Source:HGNC Symbol;Acc:12862]	9074.05	-0.577628	0.215363	-2.68212	0.000238185	0.079155
ENSG00000111846	GCNT2	glucosaminyl (N-acetyl) transferase 2, I-branching enzyme (I blood group) [Source:HGNC Symbol;Acc:4204]	124.938	-0.57954	0.257352	-2.25193	0.00203373	0.245228
ENSG00000197921	HES5	hes family bHLH transcription factor 5 [Source:HGNC Symbol;Acc:19764]	30.0908	-0.57994	0.285906	-2.02843	0.00545174	0.387019
ENSG00000179698	KIAA1875	KIAA1875 [Source:HGNC Symbol;Acc:26959]	34.8612	-0.58059	0.272662	-2.12934	0.00353064	0.332701
ENSG00000010310	GIPR	gastric inhibitory polypeptide receptor [Source:HGNC Symbol;Acc:4271]	158.8	-0.581905	0.241576	-2.40879	0.000966276	0.17307
ENSG00000154263	ABCA10	ATP-binding cassette, sub-family A (ABC1), member 10 [Source:HGNC Symbol;Acc:30]	43.8878	-0.58197	0.282317	-2.06141	0.00473938	0.371459
ENSG00000261186			6.23858	-0.583045	0.272565	-2.1391	0.00338219	0.323926
ENSG00000272512			20.2783	-0.583095	0.288195	-2.02327	0.00557163	0.392046
ENSG00000140675	SLC5A2	solute carrier family 5 (sodium/glucose cotransporter), member 2 [Source:HGNC Symbol;Acc:11037]	13.2378	-0.583293	0.288891	-2.01907	0.00567073	0.392566
ENSG00000233006			32.006	-0.584288	0.289517	-2.01815	0.00569287	0.392566
ENSG00000178226	PRSS36	protease, serine, 36 [Source:HGNC Symbol;Acc:26906]	55.5707	-0.584839	0.257998	-2.26684	0.00189838	0.238791
ENSG00000180229	HERC2P3	hect domain and RLD 2 pseudogene 3 [Source:HGNC Symbol;Acc:4871]	25.4833	-0.585917	0.288734	-2.02926	0.00543258	0.387019
ENSG00000258593			14.0017	-0.58938	0.26467	-2.22685	0.0022816	0.264426
ENSG00000251992	SCARNA17	small Cajal body-specific RNA 17 [Source:HGNC Symbol;Acc:32574]	604.047	-0.59026	0.191511	-3.08212	2.41425e-05	0.019586
ENSG00000196275	GTF2IRD2	GTF2I repeat domain containing 2 [Source:HGNC Symbol;Acc:30775]	25.8165	-0.59042	0.284276	-2.07692	0.00443427	0.370179
ENSG00000168026	TTC21A	tetratricopeptide repeat domain 21A [Source:HGNC Symbol;Acc:30761]	77.5898	-0.591605	0.237545	-2.4905	0.000644616	0.138645
ENSG00000073734	ABCB11	ATP-binding cassette, sub-family B (MDR/TAP), member 11 [Source:HGNC Symbol;Acc:42]	13.3187	-0.591772	0.277797	-2.13023	0.00351686	0.332701
ENSG00000152705	CATSPER3	cation channel, sperm associated 3 [Source:HGNC Symbol;Acc:20819]	5.40751	-0.592161	0.267124	-2.2168	0.00238836	0.271036
ENSG00000169203		Uncharacterized protein [Source:UniProtKB/TrEMBL;Acc:A8MQ56]	15.6251	-0.592857	0.289576	-2.04733	0.00503248	0.382399
ENSG00000178301	AQP11	aquaporin 11 [Source:HGNC Symbol;Acc:19940]	64.366	-0.593642	0.288049	-2.0609	0.00474956	0.371459
ENSG00000146039	SLC17A4	solute carrier family 17, member 4 [Source:HGNC Symbol;Acc:10932]	284.557	-0.594127	0.286756	-2.07189	0.0045312	0.370179
ENSG00000188206	HNRNPU-AS1	HNRNPU antisense RNA 1 [Source:HGNC Symbol;Acc:27651]	380.704	-0.596521	0.225647	-2.64361	0.00029247	0.0886506
ENSG00000266949	LYPD8	LY6/PLAUR domain containing 8 [Source:HGNC Symbol;Acc:44208]	1291.76	-0.596801	0.289539	-2.06121	0.00474334	0.371459
ENSG00000250067	YJEFN3	YjeF N-terminal domain containing 3 [Source:HGNC Symbol;Acc:24785]	105.102	-0.597321	0.28351	-2.10688	0.00389511	0.34627
ENSG00000254505	CHMP4A	charged multivesicular body protein 4A [Source:HGNC Symbol;Acc:20274]	18.2137	-0.598196	0.289043	-2.06958	0.00457641	0.370179
ENSG00000167723	TRPV3	transient receptor potential cation channel, subfamily V, member 3 [Source:HGNC Symbol;Acc:18084]	101.042	-0.601352	0.289603	-2.07647	0.00444284	0.370179
ENSG00000273237			24.9126	-0.601848	0.288647	-2.08507	0.00428139	0.365836
ENSG00000272578			53.5024	-0.602083	0.269594	-2.2333	0.00221534	0.258923
ENSG00000258395			16.2839	-0.602195	0.278773	-2.16017	0.00308097	0.306385
ENSG00000273361			13.5941	-0.607961	0.288586	-2.10669	0.00389834	0.34627
ENSG00000257298			38.1181	-0.609013	0.286466	-2.12596	0.00358353	0.334803
ENSG00000239569	KMT2E-AS1	KMT2E antisense RNA 1 (head to head) [Source:HGNC Symbol;Acc:40845]	146.727	-0.609066	0.231255	-2.63374	0.000308137	0.0897495
ENSG00000251611			7.4292	-0.609289	0.280988	-2.16838	0.00297032	0.300111
ENSG00000187699	C2orf88	chromosome 2 open reading frame 88 [Source:HGNC Symbol;Acc:28191]	833.375	-0.611024	0.268753	-2.27355	0.00184015	0.233903
ENSG00000268555			11.559	-0.612366	0.284285	-2.15406	0.00316573	0.308092
ENSG00000159588	CCDC17	coiled-coil domain containing 17 [Source:HGNC Symbol;Acc:26574]	55.2345	-0.613207	0.289598	-2.11744	0.00371965	0.340861
ENSG00000250069			43.4062	-0.615942	0.28952	-2.12745	0.00356005	0.334003
ENSG00000266777	SH3GL1P1	SH3-domain GRB2-like 1 pseudogene 1 [Source:HGNC Symbol;Acc:10835]	27.0325	-0.618912	0.286767	-2.15824	0.00310749	0.306385
ENSG00000236438	FAM157A	family with sequence similarity 157, member A [Source:HGNC Symbol;Acc:34079]	10.5127	-0.621877	0.281977	-2.20542	0.00251493	0.271756
ENSG00000152785	BMP3	bone morphogenetic protein 3 [Source:HGNC Symbol;Acc:1070]	99.7876	-0.623656	0.258665	-2.41106	0.000955622	0.17228
ENSG00000251348	HSPD1P11	heat shock 60kDa protein 1 (chaperonin) pseudogene 11 [Source:HGNC Symbol;Acc:35142]	10.3534	-0.623912	0.282981	-2.20478	0.00252219	0.271756
ENSG00000242028	HYPK	huntingtin interacting protein K [Source:HGNC Symbol;Acc:18418]	47.4861	-0.625045	0.272999	-2.28955	0.001708	0.226626
ENSG00000172016	REG3A	regenerating islet-derived 3 alpha [Source:HGNC Symbol;Acc:8601]	2854.84	-0.626718	0.278613	-2.24942	0.00205737	0.245228
ENSG00000261884			34.7555	-0.631923	0.289536	-2.18254	0.00278804	0.292405
ENSG00000174483	BBS1	Bardet-Biedl syndrome 1 [Source:HGNC Symbol;Acc:966]	18.8204	-0.634437	0.288726	-2.19737	0.00260811	0.278006
ENSG00000215630	GUSBP9	glucuronidase, beta pseudogene 9 [Source:HGNC Symbol;Acc:42323]	44.4646	-0.635414	0.261663	-2.42837	0.000877893	0.165856
ENSG00000219470			9.0717	-0.635505	0.285515	-2.22581	0.00229236	0.264561
ENSG00000164816	DEFA5	defensin, alpha 5, Paneth cell-specific [Source:HGNC Symbol;Acc:2764]	5776.3	-0.635967	0.288023	-2.20804	0.00248526	0.271036
ENSG00000115386	REG1A	regenerating islet-derived 1 alpha [Source:HGNC Symbol;Acc:9951]	10016.3	-0.636635	0.283091	-2.24887	0.00206261	0.245228
ENSG00000196696	PDXDC2P	pyridoxal-dependent decarboxylase domain containing 2, pseudogene [Source:HGNC Symbol;Acc:27559]	49.9123	-0.640962	0.289408	-2.21473	0.00241094	0.271036
ENSG00000242294	STAG3L5P	stromal antigen 3-like 5 pseudogene [Source:HGNC Symbol;Acc:48896]	53.9453	-0.641078	0.269003	-2.38317	0.0010944	0.185196
ENSG00000105663	KMT2B	lysine (K)-specific methyltransferase 2B [Source:HGNC Symbol;Acc:15840]	14.7167	-0.641928	0.280936	-2.28497	0.00174496	0.227804
ENSG00000185883	ATP6V0C	ATPase, H+ transporting, lysosomal 16kDa, V0 subunit c [Source:HGNC Symbol;Acc:855]	7.94122	-0.6426	0.280879	-2.28782	0.00172187	0.226626
ENSG00000226015	CCT8P1	chaperonin containing TCP1, subunit 8 (theta) pseudogene 1 [Source:HGNC Symbol;Acc:35144]	26.1342	-0.644169	0.289583	-2.22447	0.00230643	0.265076
ENSG00000167968	DNASE1L2	deoxyribonuclease I-like 2 [Source:HGNC Symbol;Acc:2958]	16.7504	-0.644719	0.288178	-2.23722	0.00217587	0.25624
ENSG00000270640			18.7034	-0.644749	0.283517	-2.27411	0.00183543	0.233903
ENSG00000232373	MTCYBP3	MT-CYB pseudogene 3 [Source:HGNC Symbol;Acc:39579]	22.4392	-0.645483	0.281989	-2.28903	0.00171213	0.226626
ENSG00000122756	CNTFR	ciliary neurotrophic factor receptor [Source:HGNC Symbol;Acc:2170]	57.0548	-0.645764	0.277908	-2.32366	0.00145487	0.208714
ENSG00000215158			75.6753	-0.649132	0.243407	-2.66685	0.00025846	0.0814576
ENSG00000120498	TEX11	testis expressed 11 [Source:HGNC Symbol;Acc:11733]	45.264	-0.64988	0.287542	-2.26012	0.00195831	0.242224
ENSG00000260778	MIR940	microRNA 940 [Source:HGNC Symbol;Acc:33683]	35.1326	-0.651046	0.277777	-2.34377	0.00132231	0.201509
ENSG00000231298	LINC00704	long intergenic non-protein coding RNA 704 [Source:HGNC Symbol;Acc:44678]	14.7408	-0.655131	0.28336	-2.31201	0.00153714	0.214043
ENSG00000249119	MTND6P4	MT-ND6 pseudogene 4 [Source:HGNC Symbol;Acc:39467]	39.2779	-0.658483	0.279299	-2.35763	0.00123757	0.193954
ENSG00000167702	KIFC2	kinesin family member C2 [Source:HGNC Symbol;Acc:29530]	601.072	-0.660875	0.239279	-2.76194	0.000154327	0.0603824
ENSG00000246090			37.0681	-0.661408	0.278545	-2.37451	0.00114113	0.186247
ENSG00000272953			15.0936	-0.661544	0.289214	-2.28738	0.00172539	0.226626
ENSG00000181619	GPR135	G protein-coupled receptor 135 [Source:HGNC Symbol;Acc:19991]	48.3364	-0.661718	0.264409	-2.50263	0.00060641	0.137452
ENSG00000185290	NUPR1L	nuclear protein, transcriptional regulator, 1-like [Source:HGNC Symbol;Acc:44164]	23.4274	-0.665303	0.289619	-2.29716	0.00164823	0.221622
ENSG00000197146			45.3863	-0.670812	0.282158	-2.37743	0.00112514	0.185837
ENSG00000272216			142.485	-0.672427	0.238537	-2.81897	0.000112403	0.0555579
ENSG00000272148			8.57679	-0.673348	0.28206	-2.38725	0.00107299	0.185196
ENSG00000167183	PRR15L	proline rich 15-like [Source:HGNC Symbol;Acc:28149]	2660.18	-0.673732	0.212238	-3.17442	1.36683e-05	0.0130005
ENSG00000205559	CHKB-AS1	CHKB antisense RNA 1 (head to head) [Source:HGNC Symbol;Acc:40146]	37.2016	-0.679566	0.280229	-2.42504	0.000892375	0.166226
ENSG00000204822	MRPL53	mitochondrial ribosomal protein L53 [Source:HGNC Symbol;Acc:16684]	7.25307	-0.680424	0.271785	-2.50354	0.000603635	0.137452
ENSG00000170956	CEACAM3	carcinoembryonic antigen-related cell adhesion molecule 3 [Source:HGNC Symbol;Acc:1815]	97.3657	-0.684278	0.282385	-2.42321	0.000900409	0.166226
ENSG00000254911	SCARNA9	small Cajal body-specific RNA 9 [Source:HGNC Symbol;Acc:32566]	248.339	-0.688707	0.220942	-3.11714	1.94913e-05	0.0168009
ENSG00000096088	PGC	progastricsin (pepsinogen C) [Source:HGNC Symbol;Acc:8890]	21.8272	-0.697721	0.28932	-2.41159	0.000953136	0.17228
ENSG00000262026			7.91239	-0.698287	0.275911	-2.53084	0.000525544	0.129429
ENSG00000260417			59.1293	-0.703197	0.277036	-2.53829	0.000505947	0.128032
ENSG00000182271	TMIGD1	transmembrane and immunoglobulin domain containing 1 [Source:HGNC Symbol;Acc:32431]	255.672	-0.704406	0.271211	-2.59726	0.000373142	0.100735
ENSG00000259345			5.07072	-0.711192	0.25051	-2.83898	0.00010043	0.0522672
ENSG00000259921			16.091	-0.711691	0.282698	-2.5175	0.000562457	0.134906
ENSG00000267322			274.041	-0.712028	0.204605	-3.48001	1.86247e-06	0.00570805
ENSG00000120129	DUSP1	dual specificity phosphatase 1 [Source:HGNC Symbol;Acc:3064]	3459.89	-0.714169	0.274142	-2.6051	0.000358169	0.0997918
ENSG00000250591	PRSS3P1	protease, serine, 3 pseudogene 1 [Source:HGNC Symbol;Acc:43787]	88.677	-0.71581	0.273717	-2.61514	0.000339824	0.0966326
ENSG00000207780	MIR648	microRNA 648 [Source:HGNC Symbol;Acc:32904]	10.303	-0.725636	0.280645	-2.5856	0.000396495	0.104157
ENSG00000238045			209.282	-0.749202	0.281039	-2.66583	0.00025988	0.0814576
ENSG00000242349	NPPA-AS1	NPPA antisense RNA 1 [Source:HGNC Symbol;Acc:37635]	21.8805	-0.75155	0.289245	-2.59831	0.000371101	0.100735
ENSG00000225880	LINC00115	long intergenic non-protein coding RNA 115 [Source:HGNC Symbol;Acc:26211]	51.039	-0.754689	0.265706	-2.84032	9.9673e-05	0.0522672
ENSG00000178404		Protein DDC8 homolog [Source:UniProtKB/Swiss-Prot;Acc:Q96MC4]	35.4454	-0.757167	0.287553	-2.63314	0.000309111	0.0897495
ENSG00000241859	KALP	Kallmann syndrome sequence pseudogene [Source:HGNC Symbol;Acc:6214]	24.1721	-0.765975	0.288667	-2.65349	0.000277531	0.0850571
ENSG00000248367			11.6524	-0.768482	0.282189	-2.72329	0.000190686	0.0680275
ENSG00000213901	SLC23A3	solute carrier family 23, member 3 [Source:HGNC Symbol;Acc:20601]	87.8106	-0.772521	0.277948	-2.77937	0.000140162	0.0603824
ENSG00000174145	KIAA1239	KIAA1239 [Source:HGNC Symbol;Acc:29229]	13.6213	-0.777395	0.273124	-2.8463	9.63578e-05	0.0522672
ENSG00000272046			10.7531	-0.77782	0.24866	-3.12805	1.82259e-05	0.0162169
ENSG00000215346			17.283	-0.779838	0.289522	-2.69354	0.000224001	0.075349
ENSG00000255185			6.09012	-0.781613	0.26272	-2.97508	4.58154e-05	0.0291728
ENSG00000229622	MTND5P2	MT-ND5 pseudogene 2 [Source:HGNC Symbol;Acc:41919]	22.8275	-0.784624	0.284182	-2.76099	0.000155136	0.0603824
ENSG00000168447	SCNN1B	sodium channel, non-voltage-gated 1, beta subunit [Source:HGNC Symbol;Acc:10600]	1253.79	-0.792544	0.289346	-2.73909	0.000174943	0.0638717
ENSG00000110887	DAO	D-amino-acid oxidase [Source:HGNC Symbol;Acc:2671]	22.705	-0.792879	0.289583	-2.738	0.000175987	0.0638717
ENSG00000241360	PDXP	pyridoxal (pyridoxine, vitamin B6) phosphatase [Source:HGNC Symbol;Acc:30259]	24.2605	-0.797553	0.288581	-2.76371	0.00015283	0.0603824
ENSG00000228434			25.6188	-0.799111	0.284341	-2.8104	0.00011793	0.0555579
ENSG00000207648	MIR192	microRNA 192 [Source:HGNC Symbol;Acc:31562]	25.8588	-0.80028	0.281768	-2.8402	9.9739e-05	0.0522672
ENSG00000121454	LHX4	LIM homeobox 4 [Source:HGNC Symbol;Acc:21734]	17.2257	-0.807391	0.289233	-2.79149	0.000131045	0.0583002
ENSG00000201772	SNORA5C	small nucleolar RNA, H/ACA box 5C [Source:HGNC Symbol;Acc:32590]	16.3083	-0.811639	0.289153	-2.80695	0.000120221	0.0555579
ENSG00000236915			6.74844	-0.829796	0.256447	-3.23574	9.28718e-06	0.0104508
ENSG00000177606	JUN	jun proto-oncogene [Source:HGNC Symbol;Acc:6204]	3611.04	-0.842817	0.228129	-3.69448	4.15695e-07	0.00163802
ENSG00000116031	CD207	CD207 molecule, langerin [Source:HGNC Symbol;Acc:17935]	13.2236	-0.8522	0.285585	-2.98405	4.34536e-05	0.0285377
ENSG00000237940			34.6197	-0.857516	0.284408	-3.01509	3.6145e-05	0.0249247
ENSG00000170345	FOS	FBJ murine osteosarcoma viral oncogene homolog [Source:HGNC Symbol;Acc:3796]	8386.91	-0.858365	0.280383	-3.0614	2.73737e-05	0.0204067
ENSG00000250606	PRSS3P2	protease, serine, 3 pseudogene 2 [Source:HGNC Symbol;Acc:43788]	110.257	-0.958815	0.288865	-3.31925	5.42757e-06	0.00935679
ENSG00000267519	MIR24-2	microRNA 24-2 [Source:HGNC Symbol;Acc:31608]	479.399	-0.976445	0.287315	-3.39852	3.2218e-06	0.00740557
ENSG00000166828	SCNN1G	sodium channel, non-voltage-gated 1, gamma subunit [Source:HGNC Symbol;Acc:10602]	178.636	-1.08031	0.28177	-3.83399	1.49831e-07	0.00103319
