# Supplementary material for: Effects of Anti-Integrin Treatment With Vedolizumab on Immune Pathways and Cytokines in Inflammatory Bowel Diseases
Source: Front Immunol. 2018 Jul 31;9:1700. doi: 10.3389/fimmu.2018.01700 (PMC6090141; doi:10.3389/fimmu.2018.01700)
Supplement: Table S6 — UC pathways before and after VDZ. [file Table_6.xls]

## Sheet: pathways
Â© 2000-2015 QIAGEN. All rights reserved.
Ingenuity Canonical Pathways	-log(p-value)	Ratio	z-score	Molecules
Hepatic Fibrosis / Hepatic Stellate Cell Activation	4.46	0.071	NaN	TGFBR2,COL1A2,COL5A1,COL1A1,IGF2,COL21A1,FN1,EDNRB,VEGFC,COL11A1,KDR,COL15A1,COL3A1
Intrinsic Prothrombin Activation Pathway	3.78	0.172	NaN	COL1A2,COL1A1,F10,THBD,COL3A1
Agranulocyte Adhesion and Diapedesis	3.12	0.0582	NaN	IL33,CLDN11,FN1,CLDN5,SELP,CDH5,CXCL14,CXCL12,CCL26,CD34,ACTA1
Atherosclerosis Signaling	2.69	0.0645	NaN	IL33,COL1A2,COL1A1,APOB,APOM,SELP,CXCL12,COL3A1
ILK Signaling	2.63	0.0538	1.667	FOS,FN1,JUN,SNAI2,FERMT2,ACTN3,VEGFC,VIM,RHOJ,ACTA1
Inhibition of Angiogenesis by TSP1	2.48	0.118	NaN	TGFBR2,JUN,GUCY1A2,KDR
Relaxin Signaling	2.46	0.0593	0.447	FOS,GNG11,JUN,PDE9A,PDE10A,NPR1,GUCY1A2,PDE5A
Sertoli Cell-Sertoli Cell Junction Signaling	2.24	0.0506	NaN	CLDN11,JUN,CLDN5,TUBA1A,TUBB6,ACTN3,GUCY1A2,JAM2,ACTA1
Agrin Interactions at Neuromuscular Junction	2.06	0.0725	NaN	JUN,LAMA2,LAMB1,RAPSN,ACTA1
D-myo-inositol (1,4,5,6)-Tetrakisphosphate Biosynthesis	1.99	0.0538	NaN	NUDT11,PDXP,DUSP1,DUSP27,CILP,PPP1R14A,MTMR8
D-myo-inositol (3,4,5,6)-tetrakisphosphate Biosynthesis	1.99	0.0538	NaN	NUDT11,PDXP,DUSP1,DUSP27,CILP,PPP1R14A,MTMR8
Leukocyte Extravasation Signaling	1.96	0.0455	1	TIMP3,CLDN11,CLDN5,CDH5,ACTN3,CXCL12,JAM2,DLC1,ACTA1
TNFR2 Signaling	1.8	0.103	NaN	FOS,JUN,TNFAIP3
Granulocyte Adhesion and Diapedesis	1.78	0.0452	NaN	IL33,CLDN11,CLDN5,SELP,CDH5,CXCL14,CXCL12,CCL26
D-myo-inositol-5-phosphate Metabolism	1.74	0.0479	NaN	NUDT11,PDXP,DUSP1,DUSP27,CILP,PPP1R14A,MTMR8
Epithelial Adherens Junction Signaling	1.74	0.0479	NaN	TGFBR2,NOTCH3,SNAI2,TUBA1A,TUBB6,ACTN3,ACTA1
3-phosphoinositide Degradation	1.72	0.0476	NaN	NUDT11,PDXP,DUSP1,DUSP27,CILP,PPP1R14A,MTMR8
Role of Osteoblasts, Osteoclasts and Chondrocytes in Rheumatoid Arthritis	1.7	0.0411	NaN	IL33,COL1A1,FOS,JUN,FZD4,BMP3,BMP7,SFRP1,ADAMTS5
Regulation of the Epithelial-Mesenchymal Transition Pathway	1.69	0.0435	NaN	TGFBR2,PYGO1,LOX,NOTCH3,JAG2,SNAI2,FZD4,mir-192
Gustation Pathway	1.62	0.0496	NaN	GNG11,SCNN1G,PDE9A,PDE10A,PDE5A,SCNN1B
Coagulation System	1.59	0.0857	NaN	F10,VWF,THBD
tRNA Splicing	1.59	0.0857	NaN	PDE9A,PDE10A,PDE5A
3-phosphoinositide Biosynthesis	1.57	0.0443	NaN	NUDT11,PDXP,DUSP1,DUSP27,CILP,PPP1R14A,MTMR8
Signaling by Rho Family GTPases	1.53	0.0385	1.414	FOS,GNG11,JUN,CDH5,CDH6,VIM,RHOJ,CDH13,ACTA1
FXR/RXR Activation	1.53	0.0472	NaN	IL33,APOB,APOM,ABCB11,VLDLR,CETP
Axonal Guidance Signaling	1.52	0.0323	NaN	ADAMTS7,FZD4,TUBA1A,GNG11,GLI3,TUBB6,BMP3,LINGO1,CXCL12,VEGFC,BMP7,ROBO2,ADAMTS5,EFNA1
Notch Signaling	1.49	0.0789	NaN	NOTCH3,JAG2,HES5
Extrinsic Prothrombin Activation Pathway	1.47	0.125	NaN	F10,THBD
Tight Junction Signaling	1.46	0.0419	NaN	TGFBR2,FOS,CLDN11,JUN,CLDN5,JAM2,ACTA1
Remodeling of Epithelial Adherens Junctions	1.44	0.0588	NaN	TUBA1A,TUBB6,ACTN3,ACTA1
Proline Degradation	1.44	0.5	NaN	LOC102724788/PRODH
Cysteine Biosynthesis/Homocysteine Degradation	1.44	0.5	NaN	CBS/CBSL
Acute Phase Response Signaling	1.44	0.0414	0.447	IL33,FOS,FN1,JUN,VWF,CP,CRABP2
Wnt/Î²-catenin Signaling	1.44	0.0414	-1.633	SOX17,TGFBR2,JUN,FZD4,CDH5,SFRP1,SOX18
Nitric Oxide Signaling in the Cardiovascular System	1.43	0.05	0.447	GUCY1A2,CAV1,VEGFC,PDE5A,KDR
Adenosine Nucleotides Degradation II	1.42	0.118	NaN	XDH,ADAT3
RhoGDI Signaling	1.39	0.0405	-2.449	GNG11,CDH5,CDH6,RHOJ,DLC1,CDH13,ACTA1
Basal Cell Carcinoma Signaling	1.36	0.0556	1	FZD4,GLI3,BMP3,BMP7
Glutathione Redox Reactions I	1.33	0.105	NaN	CLIC2,GPX8
Toll-like Receptor Signaling	1.33	0.0541	NaN	IL33,FOS,JUN,TNFAIP3
BMP signaling pathway	1.29	0.0526	-1	JUN,FST,BMP3,BMP7
Purine Nucleotides Degradation II (Aerobic)	1.29	0.1	NaN	XDH,ADAT3
IL-8 Signaling	1.27	0.038	1.134	FOS,GNG11,JUN,VEGFC,RHOJ,KDR,TEK
Corticotropin Releasing Hormone Signaling	1.27	0.045	NaN	FOS,JUN,GLI3,NPR1,GUCY1A2
TNFR1 Signaling	1.22	0.0612	NaN	FOS,JUN,TNFAIP3
14-3-3-mediated Signaling	1.19	0.0427	NaN	FOS,JUN,TUBA1A,TUBB6,VIM
GÎ±12/13 Signaling	1.19	0.0427	-1.342	JUN,F2RL3,CDH5,CDH6,CDH13
Gap Junction Signaling	1.18	0.0387	NaN	TUBA1A,TUBB6,NPR1,GUCY1A2,CAV1,ACTA1
Superpathway of Inositol Phosphate Compounds	1.16	0.0359	NaN	NUDT11,PDXP,DUSP1,DUSP27,CILP,PPP1R14A,MTMR8
Germ Cell-Sertoli Cell Junction Signaling	1.13	0.0375	NaN	TGFBR2,TUBA1A,TUBB6,ACTN3,RHOJ,ACTA1
TGF-Î² Signaling	1.12	0.046	NaN	TGFBR2,FOS,JUN,BMP7
IL-17A Signaling in Gastric Cells	1.12	0.08	NaN	FOS,JUN
Nicotine Degradation III	1.12	0.0556	NaN	UGT1A4,UGT1A7 (includes others),CYP1B1
Melatonin Degradation I	1.06	0.0526	NaN	UGT1A4,UGT1A7 (includes others),CYP1B1
Factors Promoting Cardiogenesis in Vertebrates	1.05	0.0435	NaN	TGFBR2,FZD4,BMP3,BMP7
VEGF Signaling	1.05	0.0435	2	ACTN3,VEGFC,KDR,ACTA1
PPAR Signaling	1.02	0.0426	0	IL33,FOS,JUN,CITED2
Cardiac Î²-adrenergic Signaling	1.01	0.0376	0	GNG11,PDE9A,PDE10A,PPP1R14A,PDE5A
Human Embryonic Stem Cell Pluripotency	0.997	0.0373	NaN	TGFBR2,FZD4,BMP3,S1PR1,BMP7
Superpathway of Melatonin Degradation	0.978	0.0484	NaN	UGT1A4,UGT1A7 (includes others),CYP1B1
Amyotrophic Lateral Sclerosis Signaling	0.975	0.0408	NaN	NEFM,SLC1A2,VEGFC,CAPN3
Antiproliferative Role of Somatostatin Receptor 2	0.963	0.0476	NaN	GNG11,NPR1,GUCY1A2
Nicotine Degradation II	0.963	0.0476	NaN	UGT1A4,UGT1A7 (includes others),CYP1B1
Production of Nitric Oxide and Reactive Oxygen Species in Macrophages	0.942	0.0333	0	FOS,APOB,JUN,APOM,PPP1R14A,RHOJ
Cholecystokinin/Gastrin-mediated Signaling	0.939	0.0396	0	IL33,FOS,JUN,RHOJ
CD40 Signaling	0.932	0.0462	NaN	FOS,JUN,TNFAIP3
eNOS Signaling	0.919	0.0352	1	GUCY1A2,CAV1,VEGFC,AQP1,KDR
Adenine and Adenosine Salvage III	0.915	0.143	NaN	ADAT3
G Protein Signaling Mediated by Tubby	0.913	0.0606	NaN	GNG11,TUB
IL-10 Signaling	0.889	0.0441	NaN	IL33,FOS,JUN
CCR5 Signaling in Macrophages	0.876	0.0435	NaN	FOS,GNG11,JUN
IL-17A Signaling in Fibroblasts	0.871	0.0571	NaN	FOS,JUN
Thyroid Hormone Metabolism II (via Conjugation and/or Degradation)	0.871	0.0571	NaN	UGT1A4,UGT1A7 (includes others)
Citrulline Biosynthesis	0.861	0.125	NaN	LOC102724788/PRODH
Purine Ribonucleosides Degradation to Ribose-1-phosphate	0.861	0.125	NaN	ADAT3
Caveolar-mediated Endocytosis Signaling	0.849	0.0423	NaN	CAV1,PTRF,ACTA1
Chemokine Signaling	0.849	0.0423	NaN	FOS,JUN,CXCL12
Colorectal Cancer Metastasis Signaling	0.84	0.0297	0.378	TGFBR2,FOS,GNG11,JUN,FZD4,VEGFC,RHOJ
CXCR4 Signaling	0.83	0.0329	1	FOS,GNG11,JUN,CXCL12,RHOJ
April Mediated Signaling	0.814	0.0526	NaN	FOS,JUN
VEGF Family Ligand-Receptor Interactions	0.787	0.0395	NaN	FOS,VEGFC,KDR
IL-6 Signaling	0.784	0.0345	0	IL33,COL1A1,FOS,JUN
B Cell Activating Factor Signaling	0.778	0.05	NaN	FOS,JUN
PDGF Signaling	0.775	0.039	NaN	FOS,JUN,CAV1
VDR/RXR Activation	0.764	0.0385	NaN	IGFBP6,THBD,CST6
MIF Regulation of Innate Immunity	0.762	0.0488	NaN	FOS,JUN
Mechanisms of Viral Exit from Host Cells	0.762	0.0488	NaN	CHMP4A,ACTA1
Regulation of IL-2 Expression in Activated and Anergic T Lymphocytes	0.752	0.038	NaN	TGFBR2,FOS,JUN
Role of Macrophages, Fibroblasts and Endothelial Cells in Rheumatoid Arthritis	0.748	0.027	NaN	IL33,FOS,FN1,JUN,FZD4,CXCL12,VEGFC,SFRP1
GÎ±i Signaling	0.748	0.0333	NaN	APLNR,GNG11,CAV1,S1PR1
UVC-Induced MAPK Signaling	0.746	0.0476	NaN	FOS,JUN
Ceramide Signaling	0.741	0.0375	NaN	FOS,JUN,S1PR1
LXR/RXR Activation	0.739	0.0331	1	IL33,APOB,APOM,CETP
G-Protein Coupled Receptor Signaling	0.717	0.0273	NaN	APLNR,PDE9A,DUSP1,PDE10A,S1PR1,PDE5A,AVPR1A
iNOS Signaling	0.715	0.0455	NaN	FOS,JUN
Endothelin-1 Signaling	0.679	0.0291	0	FOS,JUN,EDNRB,MAPK15,GUCY1A2
HIPPO signaling	0.679	0.0349	NaN	FAT4,PPP1R14A,FRMD6
Role of IL-17A in Psoriasis	0.67	0.0769	NaN	S100A7
Guanosine Nucleotides Degradation III	0.67	0.0769	NaN	XDH
cAMP-mediated signaling	0.667	0.0274	1.633	APLNR,PDE9A,DUSP1,PDE10A,S1PR1,PDE5A
G Beta Gamma Signaling	0.66	0.0341	NaN	GNG11,CAV2,CAV1
Superpathway of Citrulline Metabolism	0.641	0.0714	NaN	LOC102724788/PRODH
Urate Biosynthesis/Inosine 5'-phosphate Degradation	0.641	0.0714	NaN	XDH
IL-12 Signaling and Production in Macrophages	0.635	0.0299	NaN	FOS,APOB,JUN,APOM
IL-1 Signaling	0.632	0.033	NaN	FOS,GNG11,JUN
nNOS Signaling in Skeletal Muscle Cells	0.615	0.0667	NaN	CAPN3
CD27 Signaling in Lymphocytes	0.607	0.0385	NaN	FOS,JUN
UVB-Induced MAPK Signaling	0.596	0.0377	NaN	FOS,JUN
IL-2 Signaling	0.596	0.0377	NaN	FOS,JUN
IGF-1 Signaling	0.58	0.0309	NaN	FOS,IGFBP6,JUN
Thrombopoietin Signaling	0.573	0.0364	NaN	FOS,JUN
RAR Activation	0.568	0.0263	NaN	FOS,JUN,DUSP1,CRABP2,CITED2
CDK5 Signaling	0.564	0.0303	NaN	MAPK15,LAMB1,PPP1R14A
EGF Signaling	0.562	0.0357	NaN	FOS,JUN
Protein Kinase A Signaling	0.555	0.0233	0.707	TGFBR2,GNG11,GLI3,PDE9A,DUSP1,PDE10A,PPP1R14A,PDE5A,EYA1
Glioma Invasiveness Signaling	0.551	0.0351	NaN	TIMP3,RHOJ
Regulation of Cellular Mechanics by Calpain Protease	0.551	0.0351	NaN	ACTN3,CAPN3
Glutamate Receptor Signaling	0.551	0.0351	NaN	GNG11,SLC1A2
HIF1Î± Signaling	0.541	0.0294	NaN	JUN,MAPK15,VEGFC
Cysteine Biosynthesis III (mammalia)	0.528	0.0526	NaN	CBS/CBSL
Pancreatic Adenocarcinoma Signaling	0.512	0.0283	NaN	TGFBR2,VEGFC,CDKN2B
Integrin Signaling	0.51	0.0249	1.342	ACTN3,CAV1,RHOJ,ACTA1,CAPN3
Cardiomyocyte Differentiation via BMP Receptors	0.509	0.05	NaN	BMP7
Estrogen-Dependent Breast Cancer Signaling	0.493	0.0317	NaN	FOS,JUN
PCP pathway	0.493	0.0317	NaN	JUN,FZD4
Tec Kinase Signaling	0.488	0.0255	NaN	FOS,GNG11,RHOJ,ACTA1
Role of Tissue Factor in Cancer	0.484	0.0273	NaN	F10,PDXP,VEGFC
Role of NANOG in Mammalian Embryonic Stem Cell Pluripotency	0.478	0.027	NaN	FZD4,BMP3,BMP7
Angiopoietin Signaling	0.466	0.0303	NaN	TEK,TIE1
Hepatic Cholestasis	0.461	0.0247	NaN	IL33,JUN,ABCB11,CETP
PXR/RXR Activation	0.458	0.0299	NaN	ABCB11,UGT1A7 (includes others)
Erythropoietin Signaling	0.458	0.0299	NaN	FOS,JUN
Serotonin Degradation	0.458	0.0299	NaN	UGT1A4,UGT1A7 (includes others)
Neurotrophin/TRK Signaling	0.458	0.0299	NaN	FOS,JUN
Molecular Mechanisms of Cancer	0.45	0.0219	NaN	TGFBR2,FOS,JUN,FZD4,BMP3,RHOJ,BMP7,CDKN2B
GDNF Family Ligand-Receptor Interactions	0.45	0.0294	NaN	FOS,JUN
Tumoricidal Function of Hepatic Natural Killer Cells	0.445	0.0417	NaN	LYVE1
Growth Hormone Signaling	0.441	0.029	NaN	FOS,IGF2
p38 MAPK Signaling	0.44	0.0256	NaN	IL33,TGFBR2,DUSP1
PTEN Signaling	0.434	0.0254	NaN	TGFBR2,PREX2,KDR
Bupropion Degradation	0.431	0.04	NaN	CYP1B1
P2Y Purigenic Receptor Signaling Pathway	0.428	0.0252	NaN	FOS,GNG11,JUN
IL-3 Signaling	0.426	0.0282	NaN	FOS,JUN
Renal Cell Carcinoma Signaling	0.426	0.0282	NaN	FOS,JUN
HMGB1 Signaling	0.422	0.025	NaN	FOS,JUN,RHOJ
phagosome maturation	0.422	0.025	NaN	ATP6V0C,TUBA1A,TUBB6
JAK/Stat Signaling	0.418	0.0278	NaN	FOS,JUN
Antiproliferative Role of TOB in T Cell Signaling	0.418	0.0385	NaN	TGFBR2
Mitochondrial Dysfunction	0.416	0.0234	NaN	VPS9D1,XDH,NDUFA4L2,COX7A1
LPS-stimulated MAPK Signaling	0.411	0.0274	NaN	FOS,JUN
Prolactin Signaling	0.411	0.0274	NaN	FOS,JUN
Ephrin B Signaling	0.411	0.0274	NaN	GNG11,CXCL12
STAT3 Pathway	0.411	0.0274	NaN	TGFBR2,KDR
NF-ÎºB Signaling	0.407	0.0231	1	IL33,TGFBR2,TNFAIP3,KDR
Acetone Degradation I (to Methylglyoxal)	0.405	0.037	NaN	CYP1B1
Ephrin Receptor Signaling	0.402	0.023	NaN	GNG11,CXCL12,VEGFC,EFNA1
Dendritic Cell Maturation	0.389	0.0226	2	IL33,COL1A2,COL1A1,COL3A1
Huntington's Disease Signaling	0.387	0.0218	NaN	GNG11,JUN,PENK,TAF9B,CAPN3
PI3K Signaling in B Lymphocytes	0.379	0.0234	NaN	FOS,JUN,ATF3
Cellular Effects of Sildenafil (Viagra)	0.374	0.0233	NaN	GUCY1A2,PDE5A,ACTA1
Sonic Hedgehog Signaling	0.37	0.0333	NaN	GLI3
4-1BB Signaling in T Lymphocytes	0.36	0.0323	NaN	JUN
Clathrin-mediated Endocytosis Signaling	0.355	0.0216	NaN	APOB,APOM,VEGFC,ACTA1
Insulin Receptor Signaling	0.35	0.0224	NaN	SCNN1G,PPP1R14A,SCNN1B
Superpathway of Methionine Degradation	0.35	0.0312	NaN	CBS/CBSL
Breast Cancer Regulation by Stathmin1	0.332	0.0209	NaN	GNG11,TUBA1A,TUBB6,PPP1R14A
Oncostatin M Signaling	0.33	0.0294	NaN	TIMP3
ErbB Signaling	0.328	0.0233	NaN	FOS,JUN
Aryl Hydrocarbon Receptor Signaling	0.323	0.0214	NaN	FOS,JUN,CYP1B1
FAK Signaling	0.323	0.023	NaN	ACTA1,CAPN3
RANK Signaling in Osteoclasts	0.317	0.0227	NaN	FOS,JUN
UVA-Induced MAPK Signaling	0.317	0.0227	NaN	FOS,JUN
Virus Entry via Endocytic Pathways	0.312	0.0225	NaN	CAV1,ACTA1
Complement System	0.304	0.027	NaN	C7
Regulation of Actin-based Motility by Rho	0.302	0.022	NaN	RHOJ,ACTA1
Glioblastoma Multiforme Signaling	0.299	0.0205	NaN	IGF2,FZD4,RHOJ
Estrogen Biosynthesis	0.296	0.0263	NaN	CYP1B1
GÎ±q Signaling	0.295	0.0204	NaN	GNG11,RHOJ,AVPR1A
Inhibition of Matrix Metalloproteases	0.289	0.0256	NaN	TIMP3
SAPK/JNK Signaling	0.287	0.0213	NaN	GNG11,JUN
Glioma Signaling	0.282	0.0211	NaN	IGF2,CDKN2B
Neuroprotective Role of THOP1 in Alzheimer's Disease	0.281	0.025	NaN	NTS
Aldosterone Signaling in Epithelial Cells	0.276	0.0197	NaN	SCNN1G,DUSP1,SCNN1B
T Cell Receptor Signaling	0.273	0.0206	NaN	FOS,JUN
p53 Signaling	0.268	0.0204	NaN	JUN,SNAI2
Paxillin Signaling	0.255	0.0198	NaN	ACTN3,ACTA1
Role of Hypercytokinemia/hyperchemokinemia in the Pathogenesis of Influenza	0.254	0.0227	NaN	IL33
Systemic Lupus Erythematosus Signaling	0.253	0.0186	NaN	IL33,FOS,JUN,C7
MSP-RON Signaling Pathway	0.241	0.0217	NaN	ACTA1
HGF Signaling	0.239	0.019	NaN	FOS,JUN
nNOS Signaling in Neurons	0.236	0.0213	NaN	CAPN3
Graft-versus-Host Disease Signaling	0.23	0.0208	NaN	IL33
Ephrin A Signaling	0.23	0.0208	NaN	EFNA1
Renin-Angiotensin Signaling	0.224	0.0183	NaN	FOS,JUN
Sphingosine-1-phosphate Signaling	0.224	0.0183	NaN	S1PR1,RHOJ
Oxidative Phosphorylation	0.224	0.0183	NaN	VPS9D1,COX7A1
phagosome formation	0.224	0.0183	NaN	FN1,RHOJ
Assembly of RNA Polymerase II Complex	0.219	0.02	NaN	TAF9B
Amyloid Processing	0.214	0.0196	NaN	CAPN3
CNTF Signaling	0.209	0.0192	NaN	CNTFR
Semaphorin Signaling in Neurons	0.204	0.0189	NaN	RHOJ
Phototransduction Pathway	0.204	0.0189	NaN	GUCY1A2
Unfolded protein response	0.199	0.0185	NaN	PPP1R15A
