# Supplementary material for: Effects of Anti-Integrin Treatment With Vedolizumab on Immune Pathways and Cytokines in Inflammatory Bowel Diseases
Source: Front Immunol. 2018 Jul 31;9:1700. doi: 10.3389/fimmu.2018.01700 (PMC6090141; doi:10.3389/fimmu.2018.01700)
Supplement: Table S7 — UC Non-Remitter Genes before and after VDZ. [file Table_7.xls]

## Sheet: UC_nonresp_after_vs_before
ensembl	hgnc_symbol	description	baseMean	log2FoldChange	lfcSE	stat	pvalue	padj
ENSG00000143632	ACTA1	actin, alpha 1, skeletal muscle [Source:HGNC Symbol;Acc:129]	10.3688	8.69295	3.06183	2.83914	1.22166e-05	0.00332531
ENSG00000228363			5.08	8.01566	3.71286	2.15889	0.000881749	0.0647223
ENSG00000183531			4.43314	7.91756	3.6676	2.15878	0.000882278	0.0647223
ENSG00000125900	SIRPD	signal-regulatory protein delta [Source:HGNC Symbol;Acc:16248]	4.5851	7.18963	3.77788	1.90308	0.00337114	0.136743
ENSG00000066405	CLDN18	claudin 18 [Source:HGNC Symbol;Acc:2039]	131.072	5.48461	2.62177	2.09195	0.00127014	0.0768287
ENSG00000134827	TCN1	transcobalamin I (vitamin B12 binding protein, R binder family) [Source:HGNC Symbol;Acc:11652]	373.011	5.01585	2.73426	1.83445	0.00471387	0.166126
ENSG00000260604			5.5419	4.4619	2.14428	2.08084	0.00134811	0.0806024
ENSG00000244414	CFHR1	complement factor H-related 1 [Source:HGNC Symbol;Acc:4888]	4.28508	4.42305	2.17603	2.03263	0.00174057	0.0950466
ENSG00000156206	C15orf26	chromosome 15 open reading frame 26 [Source:HGNC Symbol;Acc:26782]	4.12593	4.41967	2.22804	1.98366	0.00224438	0.108359
ENSG00000187957	DNER	delta/notch-like EGF repeat containing [Source:HGNC Symbol;Acc:24456]	5.4383	4.31158	2.31951	1.85883	0.00418961	0.156163
ENSG00000198842	DUSP27	dual specificity phosphatase 27 (putative) [Source:HGNC Symbol;Acc:25034]	124.43	4.29812	0.974384	4.41112	1.08071e-11	3.72612e-08
ENSG00000140274	DUOXA2	dual oxidase maturation factor 2 [Source:HGNC Symbol;Acc:32698]	5521.14	4.2402	1.89967	2.23207	0.000584942	0.0505178
ENSG00000158786	PLA2G2F	phospholipase A2, group IIF [Source:HGNC Symbol;Acc:30040]	7.82145	4.09611	1.74818	2.34307	0.000306795	0.0330555
ENSG00000256694			4.1768	3.99497	2.27157	1.75868	0.00674366	0.204855
ENSG00000137673	MMP7	matrix metallopeptidase 7 (matrilysin, uterine) [Source:HGNC Symbol;Acc:7174]	781.12	3.94501	2.21247	1.78308	0.0060175	0.1927
ENSG00000128045	RASL11B	RAS-like, family 11, member B [Source:HGNC Symbol;Acc:23804]	5.18389	3.92945	2.09726	1.87361	0.00389807	0.150728
ENSG00000231943			4.38831	3.92718	2.28329	1.71996	0.0080587	0.223039
ENSG00000161055	SCGB3A1	secretoglobin, family 3A, member 1 [Source:HGNC Symbol;Acc:18384]	5.59235	3.92609	2.08664	1.88154	0.00374937	0.146346
ENSG00000267073			13.0545	3.90088	1.44159	2.70596	3.06563e-05	0.00689334
ENSG00000164100	NDST3	N-deacetylase/N-sulfotransferase (heparan glucosaminyl) 3 [Source:HGNC Symbol;Acc:7682]	4.11182	3.87431	2.22469	1.7415	0.00730131	0.213506
ENSG00000133048	CHI3L1	chitinase 3-like 1 (cartilage glycoprotein-39) [Source:HGNC Symbol;Acc:1932]	3323.86	3.8517	2.0147	1.9118	0.00322829	0.133835
ENSG00000167755	KLK6	kallikrein-related peptidase 6 [Source:HGNC Symbol;Acc:6367]	439.198	3.8418	2.20947	1.73879	0.00739312	0.214504
ENSG00000259225			8.80577	3.80941	1.89857	2.00646	0.00199521	0.103446
ENSG00000170231	FABP6	fatty acid binding protein 6, ileal [Source:HGNC Symbol;Acc:3561]	153.172	3.80643	1.00206	3.7986	4.86471e-09	5.83242e-06
ENSG00000267815			4.79946	3.78695	2.17038	1.74483	0.00719021	0.211622
ENSG00000250829			51.3346	3.75895	1.64553	2.28433	0.000433156	0.0416777
ENSG00000104879	CKM	creatine kinase, muscle [Source:HGNC Symbol;Acc:1994]	6.38259	3.7147	1.69346	2.19355	0.000727082	0.0579023
ENSG00000150045	KLRF1	killer cell lectin-like receptor subfamily F, member 1 [Source:HGNC Symbol;Acc:13342]	8.80436	3.6703	1.83236	2.00304	0.00203089	0.104311
ENSG00000105664	COMP	cartilage oligomeric matrix protein [Source:HGNC Symbol;Acc:2227]	30.3409	3.65867	0.964322	3.79403	5.07485e-09	5.83242e-06
ENSG00000228412			4.23316	3.63635	2.16036	1.68322	0.00951445	0.240912
ENSG00000166396	SERPINB7	serpin peptidase inhibitor, clade B (ovalbumin), member 7 [Source:HGNC Symbol;Acc:13902]	243.741	3.61099	1.19322	3.02626	3.13231e-06	0.00115711
ENSG00000267174			6.28561	3.57983	1.80046	1.98829	0.00219163	0.107342
ENSG00000227115			7.30699	3.57601	1.84099	1.94244	0.0027686	0.122865
ENSG00000140279	DUOX2	dual oxidase 2 [Source:HGNC Symbol;Acc:13273]	23592	3.5456	1.02208	3.46902	9.09106e-08	5.87709e-05
ENSG00000269974			4.34663	3.50071	2.04254	1.7139	0.00828435	0.225795
ENSG00000112761	WISP3	WNT1 inducible signaling pathway protein 3 [Source:HGNC Symbol;Acc:12771]	13.3991	3.48645	1.54931	2.25032	0.000527048	0.0474046
ENSG00000183831	ANKRD45	ankyrin repeat domain 45 [Source:HGNC Symbol;Acc:24786]	5.75591	3.44994	1.82905	1.88619	0.0036647	0.144154
ENSG00000135480	KRT7	keratin 7 [Source:HGNC Symbol;Acc:6445]	303.305	3.44342	0.84526	4.0738	3.48109e-10	7.20133e-07
ENSG00000169903	TM4SF4	transmembrane 4 L six family member 4 [Source:HGNC Symbol;Acc:11856]	90.4343	3.39117	0.764127	4.43797	8.10441e-12	3.35312e-08
ENSG00000183784	C9orf66	chromosome 9 open reading frame 66 [Source:HGNC Symbol;Acc:26436]	6.67226	3.35084	1.86276	1.79886	0.00558609	0.185113
ENSG00000215182	MUC5AC	mucin 5AC, oligomeric mucus/gel-forming [Source:HGNC Symbol;Acc:7515]	2713.55	3.30904	1.02723	3.22134	6.96026e-07	0.000342826
ENSG00000229092	IGHV3-47	immunoglobulin heavy variable 3-47 (pseudogene) [Source:HGNC Symbol;Acc:5605]	19.0194	3.26805	1.3313	2.45478	0.000155837	0.0203005
ENSG00000133636	NTS	neurotensin [Source:HGNC Symbol;Acc:8038]	59.4664	3.22402	0.844852	3.81608	4.13582e-09	5.70385e-06
ENSG00000111700	SLCO1B3	solute carrier organic anion transporter family, member 1B3 [Source:HGNC Symbol;Acc:10961]	85.031	3.21035	1.12176	2.8619	1.03969e-05	0.0030018
ENSG00000160886	LY6K	lymphocyte antigen 6 complex, locus K [Source:HGNC Symbol;Acc:24225]	11.0504	3.19102	1.39761	2.2832	0.000436005	0.0417576
ENSG00000270346			6.51751	3.17307	1.74573	1.81762	0.00510957	0.175003
ENSG00000167656	LY6D	lymphocyte antigen 6 complex, locus D [Source:HGNC Symbol;Acc:13348]	35.1218	3.12051	1.4797	2.10888	0.00115923	0.0724504
ENSG00000198570	RD3	retinal degeneration 3 [Source:HGNC Symbol;Acc:19689]	6.08898	3.11515	1.83584	1.69685	0.00894896	0.234635
ENSG00000143320	CRABP2	cellular retinoic acid binding protein 2 [Source:HGNC Symbol;Acc:2339]	69.8832	3.03446	0.846232	3.58585	3.31365e-08	2.85623e-05
ENSG00000211654	IGLV5-37	immunoglobulin lambda variable 5-37 [Source:HGNC Symbol;Acc:5922]	53.8326	3.01956	1.2151	2.48502	0.000129101	0.0181681
ENSG00000239819	IGKV1D-8	immunoglobulin kappa variable 1D-8 [Source:HGNC Symbol;Acc:5759]	130.493	3.01161	1.15981	2.59665	6.33063e-05	0.0111933
ENSG00000245812			12.8329	3.00098	1.1411	2.6299	5.0922e-05	0.00966444
ENSG00000092054	MYH7	myosin, heavy chain 7, cardiac muscle, beta [Source:HGNC Symbol;Acc:7577]	8.79649	2.99562	1.53924	1.94617	0.0027169	0.121655
ENSG00000146250	PRSS35	protease, serine, 35 [Source:HGNC Symbol;Acc:21387]	6.60781	2.99164	1.56723	1.90887	0.00327573	0.134454
ENSG00000206073	SERPINB4	serpin peptidase inhibitor, clade B (ovalbumin), member 4 [Source:HGNC Symbol;Acc:10570]	57.0059	2.94651	1.25736	2.34341	0.000306174	0.0330555
ENSG00000118785	SPP1	secreted phosphoprotein 1 [Source:HGNC Symbol;Acc:11255]	1283.64	2.93039	0.992307	2.9531	5.38372e-06	0.00185622
ENSG00000137868	STRA6	stimulated by retinoic acid 6 [Source:HGNC Symbol;Acc:30650]	102.995	2.87115	1.13665	2.52598	9.97214e-05	0.0157037
ENSG00000157766	ACAN	aggrecan [Source:HGNC Symbol;Acc:319]	50.2508	2.86518	0.845904	3.38712	1.81006e-07	0.000106985
ENSG00000126838	PZP	pregnancy-zone protein [Source:HGNC Symbol;Acc:9750]	4.91354	2.83785	1.66486	1.70456	0.00864285	0.230703
ENSG00000119547	ONECUT2	one cut homeobox 2 [Source:HGNC Symbol;Acc:8139]	24.7579	2.83423	0.864586	3.27813	4.41906e-07	0.000228543
ENSG00000246228	CASC8	cancer susceptibility candidate 8 (non-protein coding) [Source:HGNC Symbol;Acc:45129]	17.4937	2.77539	1.45353	1.90941	0.00326692	0.134454
ENSG00000161798	AQP5	aquaporin 5 [Source:HGNC Symbol;Acc:638]	182.123	2.73859	1.14251	2.39699	0.00022201	0.0262441
ENSG00000108342	CSF3	colony stimulating factor 3 (granulocyte) [Source:HGNC Symbol;Acc:2438]	110.331	2.72427	1.28789	2.1153	0.0011196	0.0716459
ENSG00000224383	C17orf72	chromosome 17 open reading frame 72 [Source:HGNC Symbol;Acc:25673]	6.47461	2.71753	1.45153	1.87218	0.00392538	0.151501
ENSG00000173432	SAA1	serum amyloid A1 [Source:HGNC Symbol;Acc:10513]	561.697	2.67974	0.962976	2.78277	1.8122e-05	0.00444647
ENSG00000015413	DPEP1	dipeptidase 1 (renal) [Source:HGNC Symbol;Acc:3002]	99.5559	2.67147	0.783343	3.41035	1.49126e-07	9.34837e-05
ENSG00000153292	GPR110	G protein-coupled receptor 110 [Source:HGNC Symbol;Acc:18990]	129.455	2.65469	0.993139	2.67303	3.82516e-05	0.00791386
ENSG00000100583	SAMD15	sterile alpha motif domain containing 15 [Source:HGNC Symbol;Acc:18631]	16.5095	2.63527	1.14459	2.30237	0.000389952	0.0391581
ENSG00000233705	SLC26A4-AS1	SLC26A4 antisense RNA 1 [Source:HGNC Symbol;Acc:22385]	20.0443	2.61309	1.48647	1.75792	0.00676754	0.205279
ENSG00000175315	CST6	cystatin E/M [Source:HGNC Symbol;Acc:2478]	21.6003	2.60339	1.34625	1.93381	0.00289157	0.125668
ENSG00000214049	UCA1	urothelial cancer associated 1 (non-protein coding) [Source:HGNC Symbol;Acc:37126]	108.598	2.60106	0.698324	3.72472	9.58467e-09	9.44181e-06
ENSG00000007908	SELE	selectin E [Source:HGNC Symbol;Acc:10718]	116.89	2.59439	0.939757	2.76071	2.11052e-05	0.00507679
ENSG00000160182	TFF1	trefoil factor 1 [Source:HGNC Symbol;Acc:11755]	8447.59	2.59298	0.576874	4.49488	4.37983e-12	2.26514e-08
ENSG00000164106	SCRG1	stimulator of chondrogenesis 1 [Source:HGNC Symbol;Acc:17036]	10.0488	2.58995	1.39742	1.85338	0.00430202	0.159491
ENSG00000160181	TFF2	trefoil factor 2 [Source:HGNC Symbol;Acc:11756]	190.207	2.5784	0.540118	4.77378	1.92291e-13	1.98896e-09
ENSG00000166268	MYRFL	myelin regulatory factor-like [Source:HGNC Symbol;Acc:26316]	81.5556	2.5752	0.78312	3.28838	4.06792e-07	0.000221455
ENSG00000165376	CLDN2	claudin 2 [Source:HGNC Symbol;Acc:2041]	823.794	2.56078	0.843684	3.03524	2.92837e-06	0.00112184
ENSG00000062038	CDH3	cadherin 3, type 1, P-cadherin (placental) [Source:HGNC Symbol;Acc:1762]	836.614	2.53829	1.03353	2.45593	0.000154728	0.0203005
ENSG00000060718	COL11A1	collagen, type XI, alpha 1 [Source:HGNC Symbol;Acc:2186]	35.2008	2.52203	0.830732	3.03592	2.9135e-06	0.00112184
ENSG00000122641	INHBA	inhibin, beta A [Source:HGNC Symbol;Acc:6066]	225.946	2.52151	1.23165	2.04726	0.00161158	0.0911163
ENSG00000128422	KRT17	keratin 17 [Source:HGNC Symbol;Acc:6427]	39.169	2.50981	1.44277	1.73957	0.00736643	0.21403
ENSG00000164318	EGFLAM	EGF-like, fibronectin type III and laminin G domains [Source:HGNC Symbol;Acc:26810]	54.8278	2.49365	1.05811	2.35671	0.000282861	0.0314599
ENSG00000134339	SAA2	serum amyloid A2 [Source:HGNC Symbol;Acc:10514]	242.536	2.49353	0.942592	2.6454	4.5969e-05	0.00892283
ENSG00000087916	SLC6A14	solute carrier family 6 (amino acid transporter), member 14 [Source:HGNC Symbol;Acc:11047]	1674.43	2.46363	1.00316	2.45588	0.000154776	0.0203005
ENSG00000111701	APOBEC1	apolipoprotein B mRNA editing enzyme, catalytic polypeptide 1 [Source:HGNC Symbol;Acc:604]	204.956	2.46164	0.909087	2.70782	3.02749e-05	0.00688238
ENSG00000130032	PRRG3	proline rich Gla (G-carboxyglutamic acid) 3 (transmembrane) [Source:HGNC Symbol;Acc:30798]	17.9696	2.46128	1.28877	1.9098	0.00326059	0.134454
ENSG00000019186	CYP24A1	cytochrome P450, family 24, subfamily A, polypeptide 1 [Source:HGNC Symbol;Acc:2602]	15.7025	2.45994	1.45901	1.68604	0.00939486	0.240132
ENSG00000181195	PENK	proenkephalin [Source:HGNC Symbol;Acc:8831]	7.66728	2.44883	1.43853	1.70232	0.00873069	0.232223
ENSG00000169876	MUC17	mucin 17, cell surface associated [Source:HGNC Symbol;Acc:16800]	3565.67	2.42461	0.486712	4.98161	1.66533e-14	3.44508e-10
ENSG00000272620	AFAP1-AS1	AFAP1 antisense RNA 1 [Source:HGNC Symbol;Acc:28141]	12.8784	2.38297	1.19515	1.99387	0.00212952	0.106667
ENSG00000134757	DSG3	desmoglein 3 [Source:HGNC Symbol;Acc:3050]	98.1935	2.38196	1.01467	2.34752	0.000298777	0.0327026
ENSG00000211951	IGHV2-26	immunoglobulin heavy variable 2-26 [Source:HGNC Symbol;Acc:5575]	989.793	2.34454	1.07075	2.18963	0.000743218	0.0584599
ENSG00000167653	PSCA	prostate stem cell antigen [Source:HGNC Symbol;Acc:9500]	479.621	2.31565	0.81908	2.82713	1.3295e-05	0.00357186
ENSG00000164932	CTHRC1	collagen triple helix repeat containing 1 [Source:HGNC Symbol;Acc:18831]	111.982	2.31128	0.942327	2.45274	0.000157812	0.0203275
ENSG00000144452	ABCA12	ATP-binding cassette, sub-family A (ABC1), member 12 [Source:HGNC Symbol;Acc:14637]	540.123	2.29522	0.862564	2.66093	4.14665e-05	0.00832832
ENSG00000180438	TPRXL	tetra-peptide repeat homeobox-like [Source:HGNC Symbol;Acc:32178]	17.9721	2.269	1.01296	2.23997	0.000559208	0.0494373
ENSG00000116690	PRG4	proteoglycan 4 [Source:HGNC Symbol;Acc:9364]	23.803	2.25268	0.98716	2.28198	0.000439101	0.0418603
ENSG00000152076	CCDC74B	coiled-coil domain containing 74B [Source:HGNC Symbol;Acc:25267]	9.76335	2.25113	1.30461	1.72552	0.00785667	0.221734
ENSG00000130600	H19	H19, imprinted maternally expressed transcript (non-protein coding) [Source:HGNC Symbol;Acc:4713]	483.35	2.24276	0.633031	3.54289	4.82013e-08	3.43842e-05
ENSG00000086548	CEACAM6	carcinoembryonic antigen-related cell adhesion molecule 6 (non-specific cross reacting antigen) [Source:HGNC Symbol;Acc:1818]	20124.3	2.23957	0.631813	3.54467	4.74648e-08	3.43842e-05
ENSG00000133328	HRASLS2	HRAS-like suppressor 2 [Source:HGNC Symbol;Acc:17824]	171.051	2.23908	0.862043	2.59742	6.29912e-05	0.0111933
ENSG00000198542	ITGBL1	integrin, beta-like 1 (with EGF-like repeat domains) [Source:HGNC Symbol;Acc:6164]	9.72113	2.22373	1.26167	1.76253	0.006624	0.20331
ENSG00000006606	CCL26	chemokine (C-C motif) ligand 26 [Source:HGNC Symbol;Acc:10625]	107.216	2.20772	0.753599	2.92956	6.39203e-06	0.00203434
ENSG00000149968	MMP3	matrix metallopeptidase 3 (stromelysin 1, progelatinase) [Source:HGNC Symbol;Acc:7173]	977.268	2.18839	1.13219	1.93288	0.00290511	0.125981
ENSG00000196611	MMP1	matrix metallopeptidase 1 (interstitial collagenase) [Source:HGNC Symbol;Acc:7155]	1059.86	2.17899	1.12223	1.94166	0.00277956	0.122865
ENSG00000183979	NPB	neuropeptide B [Source:HGNC Symbol;Acc:30099]	12.4437	2.17082	1.10468	1.96511	0.00246793	0.115507
ENSG00000006074	CCL18	chemokine (C-C motif) ligand 18 (pulmonary and activation-regulated) [Source:HGNC Symbol;Acc:10616]	2225.15	2.1531	0.926225	2.3246	0.000342233	0.0355768
ENSG00000175445	LPL	lipoprotein lipase [Source:HGNC Symbol;Acc:6677]	121.936	2.14641	0.875251	2.45234	0.000158202	0.0203275
ENSG00000136872	ALDOB	aldolase B, fructose-bisphosphate [Source:HGNC Symbol;Acc:417]	1763.92	2.1372	0.60052	3.55892	4.19326e-08	3.33638e-05
ENSG00000183844	FAM3B	family with sequence similarity 3, member B [Source:HGNC Symbol;Acc:1253]	35.1823	2.13701	1.23116	1.73578	0.00749607	0.21658
ENSG00000108821	COL1A1	collagen, type I, alpha 1 [Source:HGNC Symbol;Acc:2197]	26705.2	2.12934	0.744714	2.85927	1.05927e-05	0.0030018
ENSG00000110427	KIAA1549L	KIAA1549-like [Source:HGNC Symbol;Acc:24836]	36.3737	2.12804	1.03905	2.04807	0.00160474	0.0911163
ENSG00000206075	SERPINB5	serpin peptidase inhibitor, clade B (ovalbumin), member 5 [Source:HGNC Symbol;Acc:8949]	722.284	2.12792	0.830328	2.56275	7.88372e-05	0.0131525
ENSG00000166523	CLEC4E	C-type lectin domain family 4, member E [Source:HGNC Symbol;Acc:14555]	69.2872	2.10341	1.13988	1.84528	0.0044739	0.162656
ENSG00000119147	C2orf40	chromosome 2 open reading frame 40 [Source:HGNC Symbol;Acc:24642]	69.029	2.07998	0.822876	2.5277	9.86392e-05	0.0157037
ENSG00000115008	IL1A	interleukin 1, alpha [Source:HGNC Symbol;Acc:5991]	75.7866	2.07499	1.11509	1.86084	0.00414883	0.156163
ENSG00000105464	GRIN2D	glutamate receptor, ionotropic, N-methyl D-aspartate 2D [Source:HGNC Symbol;Acc:4588]	345.242	2.06825	0.683049	3.02797	3.09241e-06	0.00115711
ENSG00000132911	NMUR2	neuromedin U receptor 2 [Source:HGNC Symbol;Acc:16454]	85.7686	2.06699	1.08546	1.90426	0.00335152	0.136592
ENSG00000172752	COL6A5	collagen, type VI, alpha 5 [Source:HGNC Symbol;Acc:26674]	46.9698	2.05721	0.886135	2.32155	0.000348423	0.0358599
ENSG00000197614	MFAP5	microfibrillar associated protein 5 [Source:HGNC Symbol;Acc:29673]	90.8301	2.05689	0.751385	2.73747	2.47504e-05	0.00579902
ENSG00000269902			14.3549	2.04807	1.17443	1.74387	0.00722189	0.212215
ENSG00000064886	CHI3L2	chitinase 3-like 2 [Source:HGNC Symbol;Acc:1933]	146.463	2.04569	0.834654	2.45094	0.000159575	0.0203334
ENSG00000105825	TFPI2	tissue factor pathway inhibitor 2 [Source:HGNC Symbol;Acc:11761]	90.3112	2.02831	0.866318	2.3413	0.000310035	0.0332316
ENSG00000118777	ABCG2	ATP-binding cassette, sub-family G (WHITE), member 2 [Source:HGNC Symbol;Acc:74]	220.497	2.02386	0.968941	2.08873	0.00129229	0.0779408
ENSG00000138061	CYP1B1	cytochrome P450, family 1, subfamily B, polypeptide 1 [Source:HGNC Symbol;Acc:2597]	115.662	2.02318	0.560946	3.60673	2.75776e-08	2.48042e-05
ENSG00000175592	FOSL1	FOS-like antigen 1 [Source:HGNC Symbol;Acc:13718]	752.284	2.01727	0.646701	3.11933	1.54501e-06	0.000665869
ENSG00000167757	KLK11	kallikrein-related peptidase 11 [Source:HGNC Symbol;Acc:6359]	206.936	2.01572	0.808755	2.49238	0.000123282	0.0180875
ENSG00000198768	APCDD1L	adenomatosis polyposis coli down-regulated 1-like [Source:HGNC Symbol;Acc:26892]	19.558	2.00564	0.947607	2.11653	0.00111213	0.0716459
ENSG00000111432	FZD10	frizzled family receptor 10 [Source:HGNC Symbol;Acc:4039]	60.1535	1.99897	1.05189	1.90036	0.00341701	0.137789
ENSG00000138315	OIT3	oncoprotein induced transcript 3 [Source:HGNC Symbol;Acc:29953]	16.4705	1.9935	1.11048	1.79516	0.00568454	0.18666
ENSG00000169245	CXCL10	chemokine (C-X-C motif) ligand 10 [Source:HGNC Symbol;Acc:10637]	340.788	1.98357	0.877001	2.26176	0.000493528	0.0455786
ENSG00000138207	RBP4	retinol binding protein 4, plasma [Source:HGNC Symbol;Acc:9922]	157.291	1.96748	0.652182	3.01677	3.36263e-06	0.0012204
ENSG00000138075	ABCG5	ATP-binding cassette, sub-family G (WHITE), member 5 [Source:HGNC Symbol;Acc:13886]	20.6807	1.96081	1.07785	1.81918	0.00507166	0.174281
ENSG00000148848	ADAM12	ADAM metallopeptidase domain 12 [Source:HGNC Symbol;Acc:190]	153.895	1.9481	0.908072	2.14532	0.000950229	0.0677841
ENSG00000115009	CCL20	chemokine (C-C motif) ligand 20 [Source:HGNC Symbol;Acc:10619]	818.344	1.94421	0.608928	3.19284	8.71823e-07	0.000409895
ENSG00000101842	VSIG1	V-set and immunoglobulin domain containing 1 [Source:HGNC Symbol;Acc:28675]	221.824	1.93987	1.05483	1.83903	0.00461089	0.164259
ENSG00000142235	LMTK3	lemur tyrosine kinase 3 [Source:HGNC Symbol;Acc:19295]	95.2252	1.93244	0.776946	2.48723	0.000127326	0.0181681
ENSG00000138615	CILP	cartilage intermediate layer protein, nucleotide pyrophosphohydrolase [Source:HGNC Symbol;Acc:1980]	75.9161	1.92412	0.656368	2.93147	6.30404e-06	0.00203434
ENSG00000119681	LTBP2	latent transforming growth factor beta binding protein 2 [Source:HGNC Symbol;Acc:6715]	656.913	1.90176	0.709204	2.68154	3.6133e-05	0.00773422
ENSG00000169248	CXCL11	chemokine (C-X-C motif) ligand 11 [Source:HGNC Symbol;Acc:10638]	219.713	1.89309	0.831988	2.27537	0.000456244	0.0425149
ENSG00000168955	TM4SF20	transmembrane 4 L six family member 20 [Source:HGNC Symbol;Acc:26230]	416.797	1.87136	0.585681	3.19519	8.5586e-07	0.000409895
ENSG00000070193	FGF10	fibroblast growth factor 10 [Source:HGNC Symbol;Acc:3666]	46.9935	1.85811	0.94402	1.9683	0.00242813	0.114682
ENSG00000104415	WISP1	WNT1 inducible signaling pathway protein 1 [Source:HGNC Symbol;Acc:12769]	135.349	1.8549	1.0297	1.80139	0.0055194	0.183569
ENSG00000172061	LRRC15	leucine rich repeat containing 15 [Source:HGNC Symbol;Acc:20818]	102.451	1.85287	0.665442	2.78441	1.79171e-05	0.00444647
ENSG00000088882	CPXM1	carboxypeptidase X (M14 family), member 1 [Source:HGNC Symbol;Acc:15771]	402.281	1.84754	0.864581	2.13692	0.000995063	0.0691955
ENSG00000211934	IGHV1-2	immunoglobulin heavy variable 1-2 [Source:HGNC Symbol;Acc:5550]	4989.02	1.83484	0.868185	2.11342	0.00113107	0.0717133
ENSG00000021826	CPS1	carbamoyl-phosphate synthase 1, mitochondrial [Source:HGNC Symbol;Acc:2323]	33.0595	1.82895	0.914577	1.99978	0.0020654	0.10498
ENSG00000187288	CIDEC	cell death-inducing DFFA-like effector c [Source:HGNC Symbol;Acc:24229]	294.777	1.82479	0.640638	2.84839	1.14427e-05	0.00319886
ENSG00000186340	THBS2	thrombospondin 2 [Source:HGNC Symbol;Acc:11786]	325.349	1.81903	0.759915	2.39373	0.00022644	0.0266157
ENSG00000265485			27.8183	1.81849	0.840813	2.16278	0.000863009	0.064068
ENSG00000151388	ADAMTS12	ADAM metallopeptidase with thrombospondin type 1 motif, 12 [Source:HGNC Symbol;Acc:14605]	141.126	1.81577	1.00851	1.80045	0.00554405	0.184093
ENSG00000100453	GZMB	granzyme B (granzyme 2, cytotoxic T-lymphocyte-associated serine esterase 1) [Source:HGNC Symbol;Acc:4709]	262.456	1.81171	1.06253	1.70509	0.00862195	0.230442
ENSG00000184160	ADRA2C	adrenoceptor alpha 2C [Source:HGNC Symbol;Acc:283]	41.8324	1.80889	1.06402	1.70005	0.00882056	0.232743
ENSG00000021488	SLC7A9	solute carrier family 7 (amino acid transporter light chain, bo,+ system), member 9 [Source:HGNC Symbol;Acc:11067]	25.4528	1.80845	0.940978	1.92189	0.00306973	0.129335
ENSG00000138755	CXCL9	chemokine (C-X-C motif) ligand 9 [Source:HGNC Symbol;Acc:7098]	1386.59	1.80836	0.83528	2.16498	0.00085256	0.0636712
ENSG00000198574	SH2D1B	SH2 domain containing 1B [Source:HGNC Symbol;Acc:30416]	24.884	1.80482	1.02036	1.76881	0.0064332	0.200427
ENSG00000170891	CYTL1	cytokine-like 1 [Source:HGNC Symbol;Acc:24435]	24.7095	1.79407	0.85004	2.11057	0.00114867	0.0720709
ENSG00000182492	BGN	biglycan [Source:HGNC Symbol;Acc:1044]	2758.72	1.78924	0.893802	2.00183	0.00204367	0.104387
ENSG00000054938	CHRDL2	chordin-like 2 [Source:HGNC Symbol;Acc:24168]	607.068	1.78864	1.05928	1.68855	0.00928969	0.238728
ENSG00000171711	DEFB4A	defensin, beta 4A [Source:HGNC Symbol;Acc:2767]	243.668	1.78564	1.03792	1.72041	0.0080422	0.223039
ENSG00000164692	COL1A2	collagen, type I, alpha 2 [Source:HGNC Symbol;Acc:2198]	9154.47	1.78483	0.676442	2.63856	4.80939e-05	0.00921221
ENSG00000100003	SEC14L2	SEC14-like 2 (S. cerevisiae) [Source:HGNC Symbol;Acc:10699]	77.9924	1.78424	0.836966	2.13179	0.00102336	0.0698685
ENSG00000156466	GDF6	growth differentiation factor 6 [Source:HGNC Symbol;Acc:4221]	22.3262	1.76623	0.924387	1.9107	0.00324589	0.134296
ENSG00000113739	STC2	stanniocalcin 2 [Source:HGNC Symbol;Acc:11374]	39.9932	1.76274	0.819658	2.15058	0.000923127	0.0663407
ENSG00000123496	IL13RA2	interleukin 13 receptor, alpha 2 [Source:HGNC Symbol;Acc:5975]	60.1588	1.75693	1.03782	1.6929	0.00910978	0.236097
ENSG00000127863	TNFRSF19	tumor necrosis factor receptor superfamily, member 19 [Source:HGNC Symbol;Acc:11915]	19.6341	1.75145	0.895434	1.95598	0.00258517	0.118056
ENSG00000078098	FAP	fibroblast activation protein, alpha [Source:HGNC Symbol;Acc:3590]	101.318	1.74861	0.878235	1.99105	0.00216063	0.107146
ENSG00000156219	ART3	ADP-ribosyltransferase 3 [Source:HGNC Symbol;Acc:725]	101.597	1.744	0.650503	2.681	3.62653e-05	0.00773422
ENSG00000128606	LRRC17	leucine rich repeat containing 17 [Source:HGNC Symbol;Acc:16895]	28.9212	1.7294	0.871088	1.98534	0.00222517	0.107804
ENSG00000100234	TIMP3	TIMP metallopeptidase inhibitor 3 [Source:HGNC Symbol;Acc:11822]	4177.89	1.72851	0.534764	3.23229	6.38011e-07	0.000321916
ENSG00000112299	VNN1	vanin 1 [Source:HGNC Symbol;Acc:12705]	386.227	1.72714	0.815065	2.11902	0.00109718	0.0716004
ENSG00000135114	OASL	2'-5'-oligoadenylate synthetase-like [Source:HGNC Symbol;Acc:8090]	416.905	1.72453	0.840315	2.05224	0.00156973	0.0897916
ENSG00000211669	IGLV3-10	immunoglobulin lambda variable 3-10 [Source:HGNC Symbol;Acc:5897]	750.942	1.72358	0.780068	2.20952	0.000664645	0.0543459
ENSG00000115919	KYNU	kynureninase [Source:HGNC Symbol;Acc:6469]	283.897	1.72357	0.881798	1.95461	0.0026033	0.118362
ENSG00000120149	MSX2	msh homeobox 2 [Source:HGNC Symbol;Acc:7392]	88.223	1.72109	0.793494	2.16901	0.000833715	0.0630226
ENSG00000013297	CLDN11	claudin 11 [Source:HGNC Symbol;Acc:8514]	37.7805	1.71647	0.725203	2.36688	0.000266178	0.0299263
ENSG00000087116	ADAMTS2	ADAM metallopeptidase with thrombospondin type 1 motif, 2 [Source:HGNC Symbol;Acc:218]	381.209	1.70117	0.794684	2.14069	0.00097472	0.0683526
ENSG00000136231	IGF2BP3	insulin-like growth factor 2 mRNA binding protein 3 [Source:HGNC Symbol;Acc:28868]	59.107	1.69763	1.00519	1.68886	0.0092767	0.23869
ENSG00000240864	IGKV1-16	immunoglobulin kappa variable 1-16 [Source:HGNC Symbol;Acc:5732]	1826.51	1.69372	0.691506	2.44932	0.000161187	0.0203334
ENSG00000148346	LCN2	lipocalin 2 [Source:HGNC Symbol;Acc:6526]	32057	1.69291	0.835275	2.02677	0.00179478	0.0968105
ENSG00000102359	SRPX2	sushi-repeat containing protein, X-linked 2 [Source:HGNC Symbol;Acc:30668]	137.384	1.69286	0.928612	1.823	0.00497989	0.172273
ENSG00000124749	COL21A1	collagen, type XXI, alpha 1 [Source:HGNC Symbol;Acc:17025]	23.4176	1.6847	0.884153	1.90544	0.00333198	0.136223
ENSG00000163359	COL6A3	collagen, type VI, alpha 3 [Source:HGNC Symbol;Acc:2213]	9560.2	1.68303	0.810451	2.07665	0.00137866	0.0821909
ENSG00000102854	MSLN	mesothelin [Source:HGNC Symbol;Acc:7371]	607.97	1.68223	0.826423	2.03555	0.00171405	0.0950466
ENSG00000169908	TM4SF1	transmembrane 4 L six family member 1 [Source:HGNC Symbol;Acc:11853]	2545.14	1.67254	0.503237	3.32356	3.05625e-07	0.000175624
ENSG00000023445	BIRC3	baculoviral IAP repeat containing 3 [Source:HGNC Symbol;Acc:591]	2305.3	1.67075	0.52466	3.18443	9.31338e-07	0.000425605
ENSG00000170561	IRX2	iroquois homeobox 2 [Source:HGNC Symbol;Acc:14359]	62.3114	1.66537	0.949989	1.75304	0.00692232	0.207225
ENSG00000111341	MGP	matrix Gla protein [Source:HGNC Symbol;Acc:7060]	1109.19	1.66533	0.640464	2.60019	6.18626e-05	0.0111283
ENSG00000131459	GFPT2	glutamine-fructose-6-phosphate transaminase 2 [Source:HGNC Symbol;Acc:4242]	81.5088	1.6622	0.919269	1.80818	0.00534451	0.180068
ENSG00000185008	ROBO2	roundabout, axon guidance receptor, homolog 2 (Drosophila) [Source:HGNC Symbol;Acc:10250]	59.1614	1.66125	0.695264	2.38938	0.000232468	0.026717
ENSG00000106809	OGN	osteoglycin [Source:HGNC Symbol;Acc:8126]	276.537	1.65748	0.932029	1.77835	0.00615228	0.195099
ENSG00000272767	JMJD1C-AS1	JMJD1C antisense RNA 1 [Source:HGNC Symbol;Acc:28222]	31.208	1.65643	0.87931	1.88378	0.00370829	0.145016
ENSG00000167779	IGFBP6	insulin-like growth factor binding protein 6 [Source:HGNC Symbol;Acc:5475]	467.751	1.65339	0.629633	2.62596	5.22603e-05	0.00977471
ENSG00000168679	SLC16A4	solute carrier family 16, member 4 [Source:HGNC Symbol;Acc:10925]	82.8709	1.64314	0.788621	2.08356	0.00132863	0.0798991
ENSG00000188015	S100A3	S100 calcium binding protein A3 [Source:HGNC Symbol;Acc:10493]	34.36	1.63825	0.967541	1.69321	0.00909694	0.236097
ENSG00000107317	PTGDS	prostaglandin D2 synthase 21kDa (brain) [Source:HGNC Symbol;Acc:9592]	2147.83	1.63732	0.769255	2.12845	0.00104223	0.0700019
ENSG00000187134	AKR1C1	aldo-keto reductase family 1, member C1 [Source:HGNC Symbol;Acc:384]	125.088	1.63199	0.556259	2.93386	6.19541e-06	0.00203434
ENSG00000171476	HOPX	HOP homeobox [Source:HGNC Symbol;Acc:24961]	91.902	1.60858	0.876472	1.83529	0.00469481	0.165736
ENSG00000103044	HAS3	hyaluronan synthase 3 [Source:HGNC Symbol;Acc:4820]	364.575	1.60676	0.646343	2.48593	0.000128368	0.0181681
ENSG00000110944	IL23A	interleukin 23, alpha subunit p19 [Source:HGNC Symbol;Acc:15488]	87.4495	1.60595	0.933891	1.71963	0.0080709	0.223039
ENSG00000088836	SLC4A11	solute carrier family 4, sodium borate transporter, member 11 [Source:HGNC Symbol;Acc:16438]	99.268	1.60378	0.833221	1.92479	0.00302546	0.128517
ENSG00000154928	EPHB1	EPH receptor B1 [Source:HGNC Symbol;Acc:3392]	58.1469	1.59484	0.750512	2.125	0.00106201	0.0706427
ENSG00000104332	SFRP1	secreted frizzled-related protein 1 [Source:HGNC Symbol;Acc:10776]	264	1.59327	0.743456	2.14305	0.00096213	0.068163
ENSG00000174175	SELP	selectin P (granule membrane protein 140kDa, antigen CD62) [Source:HGNC Symbol;Acc:10721]	290.611	1.59211	0.541673	2.93924	5.95724e-06	0.00199837
ENSG00000241244	IGKV1D-16	immunoglobulin kappa variable 1D-16 [Source:HGNC Symbol;Acc:5748]	345.166	1.59149	0.786879	2.02253	0.00183507	0.0980931
ENSG00000261625			40.0597	1.59011	0.930267	1.70931	0.00845884	0.227959
ENSG00000073737	DHRS9	dehydrogenase/reductase (SDR family) member 9 [Source:HGNC Symbol;Acc:16888]	1921.64	1.58517	0.747336	2.12109	0.00108486	0.0712988
ENSG00000166033	HTRA1	HtrA serine peptidase 1 [Source:HGNC Symbol;Acc:9476]	574.344	1.57742	0.536809	2.93851	5.98923e-06	0.00199837
ENSG00000151790	TDO2	tryptophan 2,3-dioxygenase [Source:HGNC Symbol;Acc:11708]	152.684	1.57481	0.85493	1.84204	0.00454462	0.163565
ENSG00000117215	PLA2G2D	phospholipase A2, group IID [Source:HGNC Symbol;Acc:9033]	260.058	1.57224	0.915325	1.71769	0.0081426	0.2237
ENSG00000168542	COL3A1	collagen, type III, alpha 1 [Source:HGNC Symbol;Acc:2201]	15891.9	1.57033	0.641414	2.44823	0.000162275	0.0203454
ENSG00000176919	C8G	complement component 8, gamma polypeptide [Source:HGNC Symbol;Acc:1354]	55.3322	1.56723	0.631799	2.48058	0.000132732	0.0183055
ENSG00000154864	PIEZO2	piezo-type mechanosensitive ion channel component 2 [Source:HGNC Symbol;Acc:26270]	88.7371	1.56621	0.627275	2.49684	0.000119875	0.0179699
ENSG00000149090	PAMR1	peptidase domain containing associated with muscle regeneration 1 [Source:HGNC Symbol;Acc:24554]	69.2662	1.54815	0.664621	2.32937	0.000332732	0.0349402
ENSG00000261040			36.955	1.5466	0.771897	2.00363	0.00202465	0.104311
ENSG00000172602	RND1	Rho family GTPase 1 [Source:HGNC Symbol;Acc:18314]	243.649	1.541	0.658927	2.33865	0.000314948	0.0335842
ENSG00000170801	HTRA3	HtrA serine peptidase 3 [Source:HGNC Symbol;Acc:30406]	460.689	1.53074	0.781083	1.95977	0.00253588	0.116837
ENSG00000145777	TSLP	thymic stromal lymphopoietin [Source:HGNC Symbol;Acc:30743]	34.5594	1.52787	0.816564	1.8711	0.0039463	0.152024
ENSG00000247844	CCAT1	colon cancer associated transcript 1 (non-protein coding) [Source:HGNC Symbol;Acc:45128]	176.027	1.519	0.729911	2.08107	0.00134645	0.0806024
ENSG00000124102	PI3	peptidase inhibitor 3, skin-derived [Source:HGNC Symbol;Acc:8947]	22658	1.51881	0.851226	1.78426	0.00598404	0.191925
ENSG00000144837	PLA1A	phospholipase A1 member A [Source:HGNC Symbol;Acc:17661]	92.339	1.51557	0.693874	2.18421	0.000766054	0.0595765
ENSG00000204262	COL5A2	collagen, type V, alpha 2 [Source:HGNC Symbol;Acc:2210]	1934.64	1.51376	0.663978	2.27984	0.000444596	0.041997
ENSG00000135046	ANXA1	annexin A1 [Source:HGNC Symbol;Acc:533]	2475.06	1.50266	0.529066	2.84021	1.21244e-05	0.00332531
ENSG00000162493	PDPN	podoplanin [Source:HGNC Symbol;Acc:29602]	589.369	1.49686	0.847825	1.76553	0.0065322	0.20199
ENSG00000196890	HIST3H2BB	histone cluster 3, H2bb [Source:HGNC Symbol;Acc:20514]	46.6036	1.49652	0.796907	1.87791	0.00381682	0.148529
ENSG00000154096	THY1	Thy-1 cell surface antigen [Source:HGNC Symbol;Acc:11801]	2062.22	1.49404	0.756028	1.97617	0.0023323	0.111428
ENSG00000137203	TFAP2A	transcription factor AP-2 alpha (activating enhancer binding protein 2 alpha) [Source:HGNC Symbol;Acc:11742]	135.522	1.48979	0.698071	2.13416	0.0010102	0.0694286
ENSG00000144810	COL8A1	collagen, type VIII, alpha 1 [Source:HGNC Symbol;Acc:2215]	263.436	1.4873	0.742562	2.00293	0.00203207	0.104311
ENSG00000171017	LRRC8E	leucine rich repeat containing 8 family, member E [Source:HGNC Symbol;Acc:26272]	81.6285	1.4785	0.679679	2.17529	0.00080512	0.0619164
ENSG00000184985	SORCS2	sortilin-related VPS10 domain containing receptor 2 [Source:HGNC Symbol;Acc:16698]	186.938	1.47537	0.721189	2.04574	0.00162454	0.0914686
ENSG00000036448	MYOM2	myomesin 2 [Source:HGNC Symbol;Acc:7614]	24.5144	1.45954	0.844539	1.72821	0.0077606	0.220394
ENSG00000163347	CLDN1	claudin 1 [Source:HGNC Symbol;Acc:2032]	247.702	1.45659	0.747927	1.9475	0.00269869	0.121101
ENSG00000253522	MIR146A	microRNA 146a [Source:HGNC Symbol;Acc:31533]	74.5296	1.45542	0.766024	1.89997	0.00342357	0.137789
ENSG00000167618	LAIR2	leukocyte-associated immunoglobulin-like receptor 2 [Source:HGNC Symbol;Acc:6478]	174.533	1.44977	0.840658	1.72457	0.00789113	0.2221
ENSG00000041982	TNC	tenascin C [Source:HGNC Symbol;Acc:5318]	3708.6	1.44934	0.864668	1.67618	0.00981877	0.245099
ENSG00000196188	CTSE	cathepsin E [Source:HGNC Symbol;Acc:2530]	3801.82	1.44892	0.756662	1.91488	0.00317901	0.132322
ENSG00000113140	SPARC	secreted protein, acidic, cysteine-rich (osteonectin) [Source:HGNC Symbol;Acc:11219]	7526.86	1.43444	0.536248	2.67496	3.77595e-05	0.00791386
ENSG00000137809	ITGA11	integrin, alpha 11 [Source:HGNC Symbol;Acc:6136]	316.465	1.43415	0.564136	2.5422	8.99322e-05	0.0147653
ENSG00000204291	COL15A1	collagen, type XV, alpha 1 [Source:HGNC Symbol;Acc:2192]	1450.95	1.43207	0.530415	2.69991	3.19355e-05	0.00702819
ENSG00000143387	CTSK	cathepsin K [Source:HGNC Symbol;Acc:2536]	931.103	1.42914	0.670257	2.13223	0.00102093	0.0698685
ENSG00000123838	C4BPA	complement component 4 binding protein, alpha [Source:HGNC Symbol;Acc:1325]	258.178	1.41936	0.786787	1.804	0.00545171	0.181903
ENSG00000109255	NMU	neuromedin U [Source:HGNC Symbol;Acc:7859]	54.8473	1.41489	0.694282	2.03792	0.00169285	0.0941399
ENSG00000049540	ELN	elastin [Source:HGNC Symbol;Acc:3327]	505.34	1.39389	0.496801	2.80574	1.54458e-05	0.00389667
ENSG00000137033	IL33	interleukin 33 [Source:HGNC Symbol;Acc:16028]	277.901	1.39305	0.56036	2.48599	0.000128317	0.0181681
ENSG00000142156	COL6A1	collagen, type VI, alpha 1 [Source:HGNC Symbol;Acc:2211]	11697.6	1.39185	0.61746	2.25415	0.000515617	0.0467832
ENSG00000196154	S100A4	S100 calcium binding protein A4 [Source:HGNC Symbol;Acc:10494]	1765.66	1.38274	0.645008	2.14376	0.000958405	0.0681324
ENSG00000139725	RHOF	ras homolog family member F (in filopodia) [Source:HGNC Symbol;Acc:15703]	1875.9	1.38116	0.708087	1.95054	0.00265747	0.120296
ENSG00000176485	PLA2G16	phospholipase A2, group XVI [Source:HGNC Symbol;Acc:17825]	445.552	1.37553	0.620508	2.21677	0.000637972	0.0532166
ENSG00000188263	IL17REL	interleukin 17 receptor E-like [Source:HGNC Symbol;Acc:33808]	56.6813	1.37413	0.752713	1.82557	0.00491895	0.170736
ENSG00000106819	ASPN	asporin [Source:HGNC Symbol;Acc:14872]	148.788	1.36899	0.607193	2.25462	0.000514208	0.0467832
ENSG00000163817	SLC6A20	solute carrier family 6 (proline IMINO transporter), member 20 [Source:HGNC Symbol;Acc:30927]	286.544	1.36716	0.773722	1.76699	0.00648793	0.201223
ENSG00000090382	LYZ	lysozyme [Source:HGNC Symbol;Acc:6740]	11889.8	1.36192	0.580793	2.34494	0.000303404	0.0330343
ENSG00000134013	LOXL2	lysyl oxidase-like 2 [Source:HGNC Symbol;Acc:6666]	845.98	1.3607	0.686035	1.98343	0.00224711	0.108359
ENSG00000113083	LOX	lysyl oxidase [Source:HGNC Symbol;Acc:6664]	395.176	1.36066	0.669963	2.03095	0.00175597	0.095343
ENSG00000139329	LUM	lumican [Source:HGNC Symbol;Acc:6724]	3101.34	1.3566	0.608266	2.23027	0.000590966	0.0505178
ENSG00000249992	TMEM158	transmembrane protein 158 (gene/pseudogene) [Source:HGNC Symbol;Acc:30293]	333.49	1.35566	0.747351	1.81395	0.00519983	0.176632
ENSG00000164120	HPGD	hydroxyprostaglandin dehydrogenase 15-(NAD) [Source:HGNC Symbol;Acc:5154]	1209.27	1.3488	0.539826	2.49859	0.000118568	0.0179038
ENSG00000164736	SOX17	SRY (sex determining region Y)-box 17 [Source:HGNC Symbol;Acc:18122]	81.721	1.3487	0.66398	2.03123	0.00175336	0.095343
ENSG00000173267	SNCG	synuclein, gamma (breast cancer-specific protein 1) [Source:HGNC Symbol;Acc:11141]	83.7264	1.34627	0.585934	2.29765	0.000400854	0.0396769
ENSG00000176170	SPHK1	sphingosine kinase 1 [Source:HGNC Symbol;Acc:11240]	189.621	1.34393	0.756702	1.77603	0.00621951	0.196133
ENSG00000156535	CD109	CD109 molecule [Source:HGNC Symbol;Acc:21685]	205.458	1.34092	0.582617	2.30155	0.000391827	0.0391581
ENSG00000089723	OTUB2	OTU domain, ubiquitin aldehyde binding 2 [Source:HGNC Symbol;Acc:20351]	112.077	1.33407	0.671844	1.98569	0.00222111	0.107804
ENSG00000250536	ABHD17AP3	abhydrolase domain containing 17A pseudogene 3 [Source:HGNC Symbol;Acc:34041]	53.3046	1.33117	0.744121	1.78891	0.00585453	0.190042
ENSG00000185633	NDUFA4L2	NADH dehydrogenase (ubiquinone) 1 alpha subcomplex, 4-like 2 [Source:HGNC Symbol;Acc:29836]	133.967	1.33009	0.530233	2.5085	0.000111392	0.0170693
ENSG00000122711	SPINK4	serine peptidase inhibitor, Kazal type 4 [Source:HGNC Symbol;Acc:16646]	8613.58	1.32959	0.659597	2.01576	0.00190101	0.0999879
ENSG00000131746	TNS4	tensin 4 [Source:HGNC Symbol;Acc:24352]	3172.1	1.32604	0.540232	2.45458	0.000156029	0.0203005
ENSG00000111799	COL12A1	collagen, type XII, alpha 1 [Source:HGNC Symbol;Acc:2188]	1807.92	1.32471	0.722853	1.83261	0.00475562	0.167028
ENSG00000115414	FN1	fibronectin 1 [Source:HGNC Symbol;Acc:3778]	4732.55	1.32289	0.523871	2.52522	0.000100202	0.0157037
ENSG00000151632	AKR1C2	aldo-keto reductase family 1, member C2 [Source:HGNC Symbol;Acc:385]	128.516	1.31478	0.617221	2.13016	0.00103253	0.0700019
ENSG00000130635	COL5A1	collagen, type V, alpha 1 [Source:HGNC Symbol;Acc:2209]	3604.51	1.31009	0.5871	2.23147	0.000586959	0.0505178
ENSG00000152661	GJA1	gap junction protein, alpha 1, 43kDa [Source:HGNC Symbol;Acc:4274]	930.884	1.30969	0.518521	2.52582	9.98249e-05	0.0157037
ENSG00000138944	KIAA1644	KIAA1644 [Source:HGNC Symbol;Acc:29335]	120.702	1.30804	0.696598	1.87776	0.00381966	0.148529
ENSG00000133110	POSTN	periostin, osteoblast specific factor [Source:HGNC Symbol;Acc:16953]	3840.23	1.308	0.506177	2.58407	6.86967e-05	0.0119423
ENSG00000134193	REG4	regenerating islet-derived family, member 4 [Source:HGNC Symbol;Acc:22977]	12171.4	1.30622	0.635575	2.05517	0.00154558	0.0893113
ENSG00000087245	MMP2	matrix metallopeptidase 2 (gelatinase A, 72kDa gelatinase, 72kDa type IV collagenase) [Source:HGNC Symbol;Acc:7166]	5391.14	1.3062	0.611344	2.1366	0.000996774	0.0691955
ENSG00000144908	ALDH1L1	aldehyde dehydrogenase 1 family, member L1 [Source:HGNC Symbol;Acc:3978]	353.586	1.30583	0.540972	2.41387	0.00020036	0.0243698
ENSG00000164114	MAP9	microtubule-associated protein 9 [Source:HGNC Symbol;Acc:26118]	94.9074	1.30504	0.621358	2.1003	0.00121428	0.0747427
ENSG00000150630	VEGFC	vascular endothelial growth factor C [Source:HGNC Symbol;Acc:12682]	124.972	1.30488	0.506258	2.57749	7.16842e-05	0.0123578
ENSG00000117122	MFAP2	microfibrillar-associated protein 2 [Source:HGNC Symbol;Acc:7033]	114.998	1.29945	0.744761	1.74479	0.0071915	0.211622
ENSG00000124212	PTGIS	prostaglandin I2 (prostacyclin) synthase [Source:HGNC Symbol;Acc:9603]	112.502	1.29892	0.653006	1.98914	0.00218199	0.107218
ENSG00000151012	SLC7A11	solute carrier family 7 (anionic amino acid transporter light chain, xc- system), member 11 [Source:HGNC Symbol;Acc:11059]	301.553	1.29754	0.569112	2.27994	0.000444349	0.041997
ENSG00000170075	GPR37L1	G protein-coupled receptor 37 like 1 [Source:HGNC Symbol;Acc:14923]	42.0486	1.29748	0.718747	1.8052	0.00542074	0.181455
ENSG00000163762	TM4SF18	transmembrane 4 L six family member 18 [Source:HGNC Symbol;Acc:25181]	123.998	1.29686	0.597327	2.1711	0.000824061	0.0626865
ENSG00000159674	SPON2	spondin 2, extracellular matrix protein [Source:HGNC Symbol;Acc:11253]	1182.16	1.2954	0.700868	1.84828	0.00440949	0.161165
ENSG00000131389	SLC6A6	solute carrier family 6 (neurotransmitter transporter), member 6 [Source:HGNC Symbol;Acc:11052]	853.24	1.29491	0.609182	2.12565	0.00105827	0.070621
ENSG00000188153	COL4A5	collagen, type IV, alpha 5 [Source:HGNC Symbol;Acc:2207]	131.211	1.28778	0.51775	2.48726	0.000127306	0.0181681
ENSG00000198074	AKR1B10	aldo-keto reductase family 1, member B10 (aldose reductase) [Source:HGNC Symbol;Acc:382]	1474.43	1.28761	0.610125	2.11041	0.00114968	0.0720709
ENSG00000088320	REM1	RAS (RAD and GEM)-like GTP-binding 1 [Source:HGNC Symbol;Acc:15922]	41.9023	1.2822	0.701451	1.82792	0.00486397	0.169681
ENSG00000196352	CD55	CD55 molecule, decay accelerating factor for complement (Cromer blood group) [Source:HGNC Symbol;Acc:2665]	7070.35	1.28029	0.565597	2.2636	0.000488336	0.0453013
ENSG00000124787	RPP40	ribonuclease P/MRP 40kDa subunit [Source:HGNC Symbol;Acc:20992]	74.6222	1.2783	0.609032	2.09891	0.00122343	0.0748788
ENSG00000105974	CAV1	caveolin 1, caveolae protein, 22kDa [Source:HGNC Symbol;Acc:1527]	930.254	1.27178	0.480106	2.64895	4.48982e-05	0.0088458
ENSG00000225614	ZNF469	zinc finger protein 469 [Source:HGNC Symbol;Acc:23216]	245.436	1.27082	0.758519	1.67539	0.00985313	0.245099
ENSG00000110799	VWF	von Willebrand factor [Source:HGNC Symbol;Acc:12726]	1412.71	1.26902	0.462772	2.74221	2.39602e-05	0.0056973
ENSG00000205403	CFI	complement factor I [Source:HGNC Symbol;Acc:5394]	891.615	1.26867	0.664556	1.90905	0.00327279	0.134454
ENSG00000163520	FBLN2	fibulin 2 [Source:HGNC Symbol;Acc:3601]	493.498	1.2676	0.568837	2.2284	0.000597273	0.0507943
ENSG00000064989	CALCRL	calcitonin receptor-like [Source:HGNC Symbol;Acc:16709]	180.216	1.26574	0.498564	2.53878	9.19215e-05	0.0149731
ENSG00000182752	PAPPA	pregnancy-associated plasma protein A, pappalysin 1 [Source:HGNC Symbol;Acc:8602]	237.318	1.26129	0.748475	1.68515	0.00943233	0.240132
ENSG00000164294	GPX8	glutathione peroxidase 8 (putative) [Source:HGNC Symbol;Acc:33100]	172.751	1.25806	0.702559	1.79068	0.00580595	0.189862
ENSG00000184254	ALDH1A3	aldehyde dehydrogenase 1 family, member A3 [Source:HGNC Symbol;Acc:409]	268.217	1.25295	0.633065	1.97918	0.00229658	0.11023
ENSG00000235098	ANKRD65	ankyrin repeat domain 65 [Source:HGNC Symbol;Acc:42950]	66.2195	1.2517	0.620565	2.01704	0.00188843	0.0999879
ENSG00000133321	RARRES3	retinoic acid receptor responder (tazarotene induced) 3 [Source:HGNC Symbol;Acc:9869]	1719.84	1.24655	0.559529	2.22786	0.000599111	0.0507943
ENSG00000065833	ME1	malic enzyme 1, NADP(+)-dependent, cytosolic [Source:HGNC Symbol;Acc:6983]	656.964	1.24065	0.429054	2.89158	8.40956e-06	0.00255836
ENSG00000142173	COL6A2	collagen, type VI, alpha 2 [Source:HGNC Symbol;Acc:2212]	10546.5	1.23568	0.587844	2.10205	0.00120284	0.0745007
ENSG00000175183	CSRP2	cysteine and glycine-rich protein 2 [Source:HGNC Symbol;Acc:2470]	222.641	1.23185	0.673051	1.83024	0.00481002	0.168083
ENSG00000108001	EBF3	early B-cell factor 3 [Source:HGNC Symbol;Acc:19087]	42.9442	1.2059	0.689821	1.74814	0.00708115	0.209742
ENSG00000112541	PDE10A	phosphodiesterase 10A [Source:HGNC Symbol;Acc:8772]	95.3869	1.20453	0.562348	2.14197	0.000967857	0.0683347
ENSG00000164220	F2RL2	coagulation factor II (thrombin) receptor-like 2 [Source:HGNC Symbol;Acc:3539]	243.99	1.20444	0.655224	1.83821	0.00462925	0.164545
ENSG00000186474	KLK12	kallikrein-related peptidase 12 [Source:HGNC Symbol;Acc:6360]	98.8068	1.19739	0.649467	1.84365	0.00450939	0.163373
ENSG00000171724	VAT1L	vesicle amine transport 1-like [Source:HGNC Symbol;Acc:29315]	189.126	1.19445	0.545917	2.18796	0.000750167	0.058783
ENSG00000147872	PLIN2	perilipin 2 [Source:HGNC Symbol;Acc:248]	488.057	1.18736	0.426864	2.7816	1.82699e-05	0.00444647
ENSG00000167123	CERCAM	cerebral endothelial cell adhesion molecule [Source:HGNC Symbol;Acc:23723]	496.372	1.17505	0.658296	1.78499	0.00596352	0.191564
ENSG00000187513	GJA4	gap junction protein, alpha 4, 37kDa [Source:HGNC Symbol;Acc:4278]	121.989	1.16639	0.617049	1.89028	0.00359155	0.142845
ENSG00000074276	CDHR2	cadherin-related family member 2 [Source:HGNC Symbol;Acc:18231]	2347.03	1.16276	0.664263	1.75045	0.00700598	0.208837
ENSG00000143369	ECM1	extracellular matrix protein 1 [Source:HGNC Symbol;Acc:3153]	959.859	1.16253	0.61265	1.89754	0.00346507	0.138918
ENSG00000203883	SOX18	SRY (sex determining region Y)-box 18 [Source:HGNC Symbol;Acc:11194]	500.09	1.1622	0.627909	1.8509	0.00435389	0.160271
ENSG00000100031	GGT1	gamma-glutamyltransferase 1 [Source:HGNC Symbol;Acc:4250]	133.747	1.162	0.544383	2.13452	0.00100822	0.0694286
ENSG00000129009	ISLR	immunoglobulin superfamily containing leucine-rich repeat [Source:HGNC Symbol;Acc:6133]	501.746	1.16009	0.666527	1.74049	0.00733521	0.213723
ENSG00000213996	TM6SF2	transmembrane 6 superfamily member 2 [Source:HGNC Symbol;Acc:11861]	82.2502	1.15794	0.625988	1.84979	0.00437752	0.160722
ENSG00000134278	SPIRE1	spire-type actin nucleation factor 1 [Source:HGNC Symbol;Acc:30622]	254.789	1.1553	0.56805	2.0338	0.0017299	0.0950466
ENSG00000026508	CD44	CD44 molecule (Indian blood group) [Source:HGNC Symbol;Acc:1681]	9260.93	1.15423	0.545111	2.11743	0.00110669	0.0716459
ENSG00000139629	GALNT6	UDP-N-acetyl-alpha-D-galactosamine:polypeptide N-acetylgalactosaminyltransferase 6 (GalNAc-T6) [Source:HGNC Symbol;Acc:4128]	685.913	1.15392	0.436298	2.6448	4.61518e-05	0.00892283
ENSG00000185565	LSAMP	limbic system-associated membrane protein [Source:HGNC Symbol;Acc:6705]	217.841	1.15272	0.665332	1.73255	0.00760788	0.218188
ENSG00000138722	MMRN1	multimerin 1 [Source:HGNC Symbol;Acc:7178]	275.536	1.14942	0.669287	1.71738	0.00815413	0.223719
ENSG00000143248	RGS5	regulator of G-protein signaling 5 [Source:HGNC Symbol;Acc:10001]	2819.98	1.14802	0.595071	1.92922	0.00295908	0.126617
ENSG00000166147	FBN1	fibrillin 1 [Source:HGNC Symbol;Acc:3603]	918.33	1.14782	0.559349	2.05206	0.00157125	0.0897916
ENSG00000134198	TSPAN2	tetraspanin 2 [Source:HGNC Symbol;Acc:20659]	148.063	1.1421	0.591014	1.93244	0.00291155	0.125981
ENSG00000154175	ABI3BP	ABI family, member 3 (NESH) binding protein [Source:HGNC Symbol;Acc:17265]	2166.2	1.14066	0.593299	1.92257	0.0030593	0.129159
ENSG00000187955	COL14A1	collagen, type XIV, alpha 1 [Source:HGNC Symbol;Acc:2191]	1245.74	1.14014	0.571245	1.99588	0.00210747	0.106334
ENSG00000116285	ERRFI1	ERBB receptor feedback inhibitor 1 [Source:HGNC Symbol;Acc:18185]	1054.89	1.1377	0.487562	2.33345	0.000324795	0.0342808
ENSG00000174640	SLCO2A1	solute carrier organic anion transporter family, member 2A1 [Source:HGNC Symbol;Acc:10955]	1665.53	1.13551	0.587845	1.93165	0.00292313	0.125981
ENSG00000064692	SNCAIP	synuclein, alpha interacting protein [Source:HGNC Symbol;Acc:11139]	105.839	1.1257	0.664038	1.69524	0.00901429	0.235156
ENSG00000087842	PIR	pirin (iron-binding nuclear protein) [Source:HGNC Symbol;Acc:30048]	95.8767	1.12274	0.617108	1.81936	0.00506739	0.174281
ENSG00000137193	PIM1	pim-1 oncogene [Source:HGNC Symbol;Acc:8986]	877.541	1.11708	0.578275	1.93174	0.0029218	0.125981
ENSG00000157570	TSPAN18	tetraspanin 18 [Source:HGNC Symbol;Acc:20660]	372.796	1.11578	0.503817	2.21466	0.000645653	0.0534265
ENSG00000141756	FKBP10	FK506 binding protein 10, 65 kDa [Source:HGNC Symbol;Acc:18169]	436.866	1.11344	0.593243	1.87687	0.00383637	0.148899
ENSG00000179546	HTR1D	5-hydroxytryptamine (serotonin) receptor 1D, G protein-coupled [Source:HGNC Symbol;Acc:5289]	117.83	1.10819	0.599159	1.84958	0.00438185	0.160722
ENSG00000127920	GNG11	guanine nucleotide binding protein (G protein), gamma 11 [Source:HGNC Symbol;Acc:4403]	555.931	1.10254	0.510659	2.15905	0.000880982	0.0647223
ENSG00000174807	CD248	CD248 molecule, endosialin [Source:HGNC Symbol;Acc:18219]	730.864	1.10243	0.567363	1.94308	0.00275973	0.122775
ENSG00000122679	RAMP3	receptor (G protein-coupled) activity modifying protein 3 [Source:HGNC Symbol;Acc:9845]	384.592	1.10076	0.495348	2.22219	0.000618684	0.0519712
ENSG00000120708	TGFBI	transforming growth factor, beta-induced, 68kDa [Source:HGNC Symbol;Acc:11771]	4210.35	1.10066	0.649152	1.69554	0.00900216	0.235136
ENSG00000182667	NTM	neurotrimin [Source:HGNC Symbol;Acc:17941]	71.225	1.09747	0.641995	1.70946	0.00845289	0.227959
ENSG00000011465	DCN	decorin [Source:HGNC Symbol;Acc:2705]	4227.15	1.08931	0.562207	1.93755	0.00283769	0.124635
ENSG00000128656	CHN1	chimerin 1 [Source:HGNC Symbol;Acc:1943]	117.904	1.08888	0.599719	1.81566	0.00515771	0.17636
ENSG00000088756	ARHGAP28	Rho GTPase activating protein 28 [Source:HGNC Symbol;Acc:25509]	112.018	1.08751	0.558023	1.94885	0.00268032	0.120801
ENSG00000100097	LGALS1	lectin, galactoside-binding, soluble, 1 [Source:HGNC Symbol;Acc:6561]	3932.8	1.08651	0.561827	1.93389	0.00289044	0.125668
ENSG00000182621	PLCB1	phospholipase C, beta 1 (phosphoinositide-specific) [Source:HGNC Symbol;Acc:15917]	177.265	1.07939	0.493745	2.18612	0.000757945	0.0591684
ENSG00000178726	THBD	thrombomodulin [Source:HGNC Symbol;Acc:11784]	472.01	1.07597	0.548201	1.96274	0.00249789	0.115647
ENSG00000134817	APLNR	apelin receptor [Source:HGNC Symbol;Acc:339]	841.083	1.07529	0.446022	2.41086	0.000204074	0.0244308
ENSG00000108849	PPY	pancreatic polypeptide [Source:HGNC Symbol;Acc:9327]	146.544	1.07072	0.543115	1.97144	0.00238941	0.113371
ENSG00000011028	MRC2	mannose receptor, C type 2 [Source:HGNC Symbol;Acc:16875]	866.01	1.06999	0.606332	1.76469	0.0065578	0.202479
ENSG00000090530	LEPREL1	leprecan-like 1 [Source:HGNC Symbol;Acc:19317]	882.352	1.06478	0.541636	1.96586	0.00245849	0.115326
ENSG00000169403	PTAFR	platelet-activating factor receptor [Source:HGNC Symbol;Acc:9582]	551.961	1.06332	0.625764	1.69924	0.00885323	0.233248
ENSG00000166963	MAP1A	microtubule-associated protein 1A [Source:HGNC Symbol;Acc:6835]	308.656	1.06322	0.588637	1.80624	0.00539408	0.180855
ENSG00000145730	PAM	peptidylglycine alpha-amidating monooxygenase [Source:HGNC Symbol;Acc:8596]	1143.87	1.06276	0.49951	2.12761	0.001047	0.070095
ENSG00000174059	CD34	CD34 molecule [Source:HGNC Symbol;Acc:1662]	861.723	1.06088	0.429446	2.47035	0.000141477	0.0190391
ENSG00000179776	CDH5	cadherin 5, type 2 (vascular endothelium) [Source:HGNC Symbol;Acc:1764]	736.607	1.06068	0.462186	2.29492	0.000407279	0.0400708
ENSG00000140945	CDH13	cadherin 13 [Source:HGNC Symbol;Acc:1753]	134.33	1.05905	0.583417	1.81524	0.00516782	0.176414
ENSG00000240583	AQP1	aquaporin 1 (Colton blood group) [Source:HGNC Symbol;Acc:633]	1197.29	1.05714	0.4953	2.13434	0.00100918	0.0694286
ENSG00000182963	GJC1	gap junction protein, gamma 1, 45kDa [Source:HGNC Symbol;Acc:4280]	106.086	1.05644	0.565885	1.86689	0.0040283	0.154321
ENSG00000115602	IL1RL1	interleukin 1 receptor-like 1 [Source:HGNC Symbol;Acc:5998]	110.262	1.05305	0.602554	1.74765	0.00709718	0.209742
ENSG00000162618	ELTD1	EGF, latrophilin and seven transmembrane domain containing 1 [Source:HGNC Symbol;Acc:20822]	278.421	1.05175	0.473405	2.22167	0.000620529	0.0519712
ENSG00000131620	ANO1	anoctamin 1, calcium activated chloride channel [Source:HGNC Symbol;Acc:21625]	676.931	1.0444	0.421653	2.47691	0.000135811	0.0184836
ENSG00000176014	TUBB6	tubulin, beta 6 class V [Source:HGNC Symbol;Acc:20776]	659.644	1.04336	0.576816	1.80882	0.00532831	0.179815
ENSG00000166401	SERPINB8	serpin peptidase inhibitor, clade B (ovalbumin), member 8 [Source:HGNC Symbol;Acc:8952]	333.896	1.04209	0.559889	1.86124	0.00414063	0.156163
ENSG00000249751	ECSCR	endothelial cell surface expressed chemotaxis and apoptosis regulator [Source:HGNC Symbol;Acc:35454]	178.887	1.04022	0.526698	1.97499	0.0023465	0.111591
ENSG00000117525	F3	coagulation factor III (thromboplastin, tissue factor) [Source:HGNC Symbol;Acc:3541]	887.408	1.03962	0.511261	2.03343	0.00173323	0.0950466
ENSG00000161638	ITGA5	integrin, alpha 5 (fibronectin receptor, alpha polypeptide) [Source:HGNC Symbol;Acc:6141]	953.3	1.03916	0.604343	1.71948	0.00807639	0.223039
ENSG00000066629	EML1	echinoderm microtubule associated protein like 1 [Source:HGNC Symbol;Acc:3330]	263.888	1.03507	0.605213	1.71026	0.00842214	0.227959
ENSG00000137962	ARHGAP29	Rho GTPase activating protein 29 [Source:HGNC Symbol;Acc:30207]	157.171	1.032	0.515574	2.00166	0.00204544	0.104387
ENSG00000172183	ISG20	interferon stimulated exonuclease gene 20kDa [Source:HGNC Symbol;Acc:6130]	2205.73	1.03142	0.598483	1.72339	0.00793369	0.222692
ENSG00000026025	VIM	vimentin [Source:HGNC Symbol;Acc:12692]	11539.4	1.03114	0.525569	1.96196	0.00250783	0.115803
ENSG00000126785	RHOJ	ras homolog family member J [Source:HGNC Symbol;Acc:688]	205.515	1.03107	0.55171	1.86886	0.00398968	0.153254
ENSG00000185761	ADAMTSL5	ADAMTS-like 5 [Source:HGNC Symbol;Acc:27912]	94.0772	1.02838	0.557596	1.8443	0.00449518	0.163143
ENSG00000099260	PALMD	palmdelphin [Source:HGNC Symbol;Acc:15846]	184.202	1.02793	0.525491	1.95614	0.00258313	0.118056
ENSG00000137267	TUBB2A	tubulin, beta 2A class IIa [Source:HGNC Symbol;Acc:12412]	587.05	1.02604	0.422681	2.42745	0.000184396	0.0225716
ENSG00000104435	STMN2	stathmin-like 2 [Source:HGNC Symbol;Acc:10577]	390.217	1.01996	0.508583	2.0055	0.00200517	0.103703
ENSG00000005102	MEOX1	mesenchyme homeobox 1 [Source:HGNC Symbol;Acc:7013]	214.894	1.01663	0.575076	1.76782	0.00646298	0.200756
ENSG00000164035	EMCN	endomucin [Source:HGNC Symbol;Acc:16041]	215.362	1.01569	0.473351	2.14574	0.000948048	0.0677841
ENSG00000140545	MFGE8	milk fat globule-EGF factor 8 protein [Source:HGNC Symbol;Acc:7036]	1499.02	1.01493	0.589954	1.72035	0.00804439	0.223039
ENSG00000024422	EHD2	EH-domain containing 2 [Source:HGNC Symbol;Acc:3243]	1962.97	1.00931	0.533679	1.89123	0.0035748	0.142489
ENSG00000107819	SFXN3	sideroflexin 3 [Source:HGNC Symbol;Acc:16087]	475.605	1.00616	0.541217	1.85907	0.00418465	0.156163
ENSG00000002587	HS3ST1	heparan sulfate (glucosamine) 3-O-sulfotransferase 1 [Source:HGNC Symbol;Acc:5194]	383.289	1.00472	0.547909	1.83374	0.00472986	0.166406
ENSG00000131477	RAMP2	receptor (G protein-coupled) activity modifying protein 2 [Source:HGNC Symbol;Acc:9844]	691.36	1.00468	0.530295	1.89457	0.00351624	0.140697
ENSG00000154736	ADAMTS5	ADAM metallopeptidase with thrombospondin type 1 motif, 5 [Source:HGNC Symbol;Acc:221]	130.288	1.00236	0.578233	1.73349	0.00757519	0.218188
ENSG00000105388	CEACAM5	carcinoembryonic antigen-related cell adhesion molecule 5 [Source:HGNC Symbol;Acc:1817]	129155	0.999601	0.502817	1.988	0.00219488	0.107342
ENSG00000086062	B4GALT1	UDP-Gal:betaGlcNAc beta 1,4- galactosyltransferase, polypeptide 1 [Source:HGNC Symbol;Acc:924]	5025.86	0.997266	0.539893	1.84716	0.0044336	0.161475
ENSG00000131941	RHPN2	rhophilin, Rho GTPase binding protein 2 [Source:HGNC Symbol;Acc:19974]	1488.3	0.995912	0.526954	1.88994	0.00359753	0.142845
ENSG00000167772	ANGPTL4	angiopoietin-like 4 [Source:HGNC Symbol;Acc:16039]	134.447	0.994234	0.565181	1.75914	0.00672914	0.204855
ENSG00000130234	ACE2	angiotensin I converting enzyme 2 [Source:HGNC Symbol;Acc:13557]	492.935	0.992167	0.567704	1.74768	0.00709599	0.209742
ENSG00000128052	KDR	kinase insert domain receptor (a type III receptor tyrosine kinase) [Source:HGNC Symbol;Acc:6307]	394.822	0.990371	0.535972	1.84781	0.0044197	0.161253
ENSG00000187653	TMSB4XP8	thymosin beta 4, X-linked pseudogene 8 [Source:HGNC Symbol;Acc:11885]	2526.84	0.988024	0.455704	2.16813	0.000837782	0.0630226
ENSG00000173706	HEG1	heart development protein with EGF-like domains 1 [Source:HGNC Symbol;Acc:29227]	1475.9	0.98529	0.460601	2.13914	0.000983006	0.0687008
ENSG00000013588	GPRC5A	G protein-coupled receptor, family C, group 5, member A [Source:HGNC Symbol;Acc:9836]	10089.7	0.982146	0.533656	1.84041	0.00458038	0.16421
ENSG00000156384	SFR1	SWI5-dependent recombination repair 1 [Source:HGNC Symbol;Acc:29574]	81.6886	0.976141	0.550615	1.77282	0.00631374	0.197792
ENSG00000270069			229.243	0.97466	0.54197	1.79837	0.00559908	0.185113
ENSG00000133710	SPINK5	serine peptidase inhibitor, Kazal type 5 [Source:HGNC Symbol;Acc:15464]	860.4	0.971146	0.569919	1.70401	0.00866432	0.230978
ENSG00000184916	JAG2	jagged 2 [Source:HGNC Symbol;Acc:6189]	158.973	0.969753	0.481282	2.01494	0.00190918	0.0999879
ENSG00000168502	SOGA2	SOGA family member 2 [Source:HGNC Symbol;Acc:29121]	348.213	0.969652	0.539875	1.79607	0.00566023	0.186335
ENSG00000085063	CD59	CD59 molecule, complement regulatory protein [Source:HGNC Symbol;Acc:1689]	5534.57	0.959569	0.466682	2.05615	0.00153758	0.0893113
ENSG00000139289	PHLDA1	pleckstrin homology-like domain, family A, member 1 [Source:HGNC Symbol;Acc:8933]	2916.22	0.952475	0.558155	1.70647	0.0085683	0.229304
ENSG00000134871	COL4A2	collagen, type IV, alpha 2 [Source:HGNC Symbol;Acc:2203]	4737.66	0.950691	0.559096	1.70041	0.00880651	0.232743
ENSG00000120156	TEK	TEK tyrosine kinase, endothelial [Source:HGNC Symbol;Acc:11724]	209.065	0.932269	0.484284	1.92505	0.00302158	0.128517
ENSG00000105971	CAV2	caveolin 2 [Source:HGNC Symbol;Acc:1528]	351.158	0.930616	0.488744	1.9041	0.00335421	0.136592
ENSG00000066056	TIE1	tyrosine kinase with immunoglobulin-like and EGF-like domains 1 [Source:HGNC Symbol;Acc:11809]	259.82	0.93007	0.505034	1.8416	0.00455423	0.163565
ENSG00000150687	PRSS23	protease, serine, 23 [Source:HGNC Symbol;Acc:14370]	1007.02	0.928788	0.478907	1.93939	0.00281149	0.123747
ENSG00000112210	RAB23	RAB23, member RAS oncogene family [Source:HGNC Symbol;Acc:14263]	194.659	0.928208	0.46956	1.97676	0.00232526	0.111349
ENSG00000099866	MADCAM1	mucosal vascular addressin cell adhesion molecule 1 [Source:HGNC Symbol;Acc:6765]	637.219	0.925282	0.421074	2.19744	0.000711402	0.0570418
ENSG00000146072	TNFRSF21	tumor necrosis factor receptor superfamily, member 21 [Source:HGNC Symbol;Acc:13469]	2738.1	0.924637	0.413737	2.23484	0.000575791	0.0505178
ENSG00000123243	ITIH5	inter-alpha-trypsin inhibitor heavy chain family, member 5 [Source:HGNC Symbol;Acc:21449]	757.686	0.922479	0.506321	1.82193	0.00500557	0.17287
ENSG00000173376	NDNF	neuron-derived neurotrophic factor [Source:HGNC Symbol;Acc:26256]	169.613	0.919764	0.528197	1.74133	0.00730711	0.213506
ENSG00000161281	COX7A1	cytochrome c oxidase subunit VIIa polypeptide 1 (muscle) [Source:HGNC Symbol;Acc:2287]	183.143	0.919593	0.514119	1.78868	0.005861	0.190042
ENSG00000069122	GPR116	G protein-coupled receptor 116 [Source:HGNC Symbol;Acc:19030]	375.835	0.917442	0.49973	1.83588	0.00468154	0.16555
ENSG00000087085	ACHE	acetylcholinesterase (Yt blood group) [Source:HGNC Symbol;Acc:108]	702.531	0.912914	0.513409	1.77814	0.00615845	0.195099
ENSG00000145287	PLAC8	placenta-specific 8 [Source:HGNC Symbol;Acc:19254]	8384.25	0.911441	0.48607	1.87512	0.0038693	0.149896
ENSG00000169439	SDC2	syndecan 2 [Source:HGNC Symbol;Acc:10659]	609.246	0.907186	0.541073	1.67664	0.00979835	0.245099
ENSG00000267107			154.977	0.903353	0.514991	1.75411	0.00688805	0.207225
ENSG00000108828	VAT1	vesicle amine transport 1 [Source:HGNC Symbol;Acc:16919]	1069.94	0.900508	0.429273	2.09775	0.00123107	0.0749033
ENSG00000181019	NQO1	NAD(P)H dehydrogenase, quinone 1 [Source:HGNC Symbol;Acc:2874]	2716.69	0.900479	0.46649	1.93033	0.00294266	0.126559
ENSG00000126368	NR1D1	nuclear receptor subfamily 1, group D, member 1 [Source:HGNC Symbol;Acc:7962]	705.917	0.895078	0.481509	1.8589	0.00418812	0.156163
ENSG00000125810	CD93	CD93 molecule [Source:HGNC Symbol;Acc:15855]	1344.9	0.88957	0.516976	1.72072	0.00803092	0.223039
ENSG00000110080	ST3GAL4	ST3 beta-galactoside alpha-2,3-sialyltransferase 4 [Source:HGNC Symbol;Acc:10864]	1836.04	0.889246	0.432659	2.0553	0.00154449	0.0893113
ENSG00000099864	PALM	paralemmin [Source:HGNC Symbol;Acc:8594]	234.443	0.888816	0.463713	1.91674	0.00314977	0.131902
ENSG00000182809	CRIP2	cysteine-rich protein 2 [Source:HGNC Symbol;Acc:2361]	1006.47	0.881865	0.426446	2.06794	0.00144424	0.0851197
ENSG00000177469	PTRF	polymerase I and transcript release factor [Source:HGNC Symbol;Acc:9688]	2498.93	0.874214	0.510672	1.71189	0.00836018	0.226961
ENSG00000071539	TRIP13	thyroid hormone receptor interactor 13 [Source:HGNC Symbol;Acc:12307]	139.726	0.868479	0.495315	1.75339	0.00691127	0.207225
ENSG00000067113	PPAP2A	phosphatidic acid phosphatase type 2A [Source:HGNC Symbol;Acc:9228]	1394.54	0.862159	0.42841	2.01247	0.0019339	0.101027
ENSG00000196230	TUBB	tubulin, beta class I [Source:HGNC Symbol;Acc:20778]	379.143	0.860404	0.494453	1.74011	0.00734811	0.213798
ENSG00000065618	COL17A1	collagen, type XVII, alpha 1 [Source:HGNC Symbol;Acc:2194]	3518.53	0.853977	0.423416	2.01688	0.00188998	0.0999879
ENSG00000124570	SERPINB6	serpin peptidase inhibitor, clade B (ovalbumin), member 6 [Source:HGNC Symbol;Acc:8950]	2880.68	0.849123	0.410743	2.06728	0.00144929	0.0851748
ENSG00000142798	HSPG2	heparan sulfate proteoglycan 2 [Source:HGNC Symbol;Acc:5273]	6538.31	0.846457	0.486324	1.74052	0.0073343	0.213723
ENSG00000173269	MMRN2	multimerin 2 [Source:HGNC Symbol;Acc:19888]	297.728	0.842035	0.451267	1.86594	0.00404705	0.154467
ENSG00000042493	CAPG	capping protein (actin filament), gelsolin-like [Source:HGNC Symbol;Acc:1474]	2465.05	0.833854	0.482385	1.7286	0.00774673	0.220394
ENSG00000240682	ISY1	ISY1 splicing factor homolog (S. cerevisiae) [Source:HGNC Symbol;Acc:29201]	142.946	0.832461	0.495556	1.67985	0.00965873	0.243078
ENSG00000172037	LAMB2	laminin, beta 2 (laminin S) [Source:HGNC Symbol;Acc:6487]	1275.62	0.831953	0.493486	1.68587	0.00940205	0.240132
ENSG00000118503	TNFAIP3	tumor necrosis factor, alpha-induced protein 3 [Source:HGNC Symbol;Acc:11896]	1547.38	0.821673	0.427295	1.92297	0.00305324	0.129159
ENSG00000170786	SDR16C5	short chain dehydrogenase/reductase family 16C, member 5 [Source:HGNC Symbol;Acc:30311]	385.443	0.821373	0.457369	1.79587	0.00566563	0.186335
ENSG00000159228	CBR1	carbonyl reductase 1 [Source:HGNC Symbol;Acc:1548]	1690.29	0.819627	0.410927	1.99458	0.00212165	0.106667
ENSG00000117394	SLC2A1	solute carrier family 2 (facilitated glucose transporter), member 1 [Source:HGNC Symbol;Acc:11005]	1998.47	0.812296	0.464739	1.74785	0.00709041	0.209742
ENSG00000168398	BDKRB2	bradykinin receptor B2 [Source:HGNC Symbol;Acc:1030]	447.029	0.805249	0.426399	1.88849	0.0036234	0.143048
ENSG00000105327	BBC3	BCL2 binding component 3 [Source:HGNC Symbol;Acc:17868]	286.78	0.798434	0.455856	1.7515	0.00697177	0.208117
ENSG00000164741	DLC1	deleted in liver cancer 1 [Source:HGNC Symbol;Acc:2897]	522.096	0.785988	0.466452	1.68504	0.00943719	0.240132
ENSG00000101000	PROCR	protein C receptor, endothelial [Source:HGNC Symbol;Acc:9452]	645.597	0.784633	0.463203	1.69393	0.00906763	0.235656
ENSG00000145824	CXCL14	chemokine (C-X-C motif) ligand 14 [Source:HGNC Symbol;Acc:10640]	7555.19	0.779647	0.455197	1.71277	0.00832691	0.226656
ENSG00000050344	NFE2L3	nuclear factor, erythroid 2-like 3 [Source:HGNC Symbol;Acc:7783]	461.92	0.766396	0.453436	1.6902	0.00922107	0.238148
ENSG00000125378	BMP4	bone morphogenetic protein 4 [Source:HGNC Symbol;Acc:1071]	701.814	0.761245	0.445427	1.70902	0.00846969	0.227959
ENSG00000127324	TSPAN8	tetraspanin 8 [Source:HGNC Symbol;Acc:11855]	19503.4	0.743974	0.399842	1.86067	0.00415218	0.156163
ENSG00000117399	CDC20	cell division cycle 20 [Source:HGNC Symbol;Acc:1723]	523.849	0.739382	0.436812	1.69268	0.00911885	0.236097
ENSG00000173692	PSMD1	proteasome (prosome, macropain) 26S subunit, non-ATPase, 1 [Source:HGNC Symbol;Acc:9554]	1875.93	0.738921	0.41933	1.76215	0.00663585	0.203372
ENSG00000139318	DUSP6	dual specificity phosphatase 6 [Source:HGNC Symbol;Acc:3072]	1548.65	0.724574	0.410951	1.76317	0.00660448	0.20331
ENSG00000112378	PERP	PERP, TP53 apoptosis effector [Source:HGNC Symbol;Acc:17637]	2999.34	0.724443	0.413306	1.7528	0.00693002	0.207225
ENSG00000117450	PRDX1	peroxiredoxin 1 [Source:HGNC Symbol;Acc:9352]	5389.25	0.722577	0.429065	1.68407	0.00947805	0.240285
ENSG00000197956	S100A6	S100 calcium binding protein A6 [Source:HGNC Symbol;Acc:10496]	51127	0.71453	0.393739	1.81473	0.00518055	0.176557
ENSG00000160888	IER2	immediate early response 2 [Source:HGNC Symbol;Acc:28871]	3513.92	-0.696196	0.398122	-1.7487	0.00706282	0.209742
ENSG00000198719	DLL1	delta-like 1 (Drosophila) [Source:HGNC Symbol;Acc:2908]	355.529	-0.737642	0.440171	-1.67581	0.00983503	0.245099
ENSG00000177606	JUN	jun proto-oncogene [Source:HGNC Symbol;Acc:6204]	3611.04	-0.759007	0.443279	-1.71226	0.00834635	0.226887
ENSG00000243716	NPIPB5	nuclear pore complex interacting protein family, member B5 [Source:HGNC Symbol;Acc:37233]	367.649	-0.761243	0.448765	-1.69631	0.00897099	0.234915
ENSG00000183087	GAS6	growth arrest-specific 6 [Source:HGNC Symbol;Acc:4168]	1927.9	-0.76951	0.41349	-1.86101	0.00414528	0.156163
ENSG00000117983	MUC5B	mucin 5B, oligomeric mucus/gel-forming [Source:HGNC Symbol;Acc:7516]	39149	-0.811878	0.461615	-1.75878	0.00674064	0.204855
ENSG00000252010	SCARNA5	small Cajal body-specific RNA 5 [Source:HGNC Symbol;Acc:32561]	439.358	-0.816623	0.460364	-1.77386	0.00628298	0.197232
ENSG00000123607	TTC21B	tetratricopeptide repeat domain 21B [Source:HGNC Symbol;Acc:25660]	193.502	-0.828999	0.466914	-1.77549	0.00623548	0.196337
ENSG00000087074	PPP1R15A	protein phosphatase 1, regulatory subunit 15A [Source:HGNC Symbol;Acc:14375]	1938.24	-0.851422	0.433781	-1.96279	0.0024972	0.115647
ENSG00000184730	APOBR	apolipoprotein B receptor [Source:HGNC Symbol;Acc:24087]	4108.7	-0.865032	0.512954	-1.68637	0.00938077	0.240132
ENSG00000160226	C21orf2	chromosome 21 open reading frame 2 [Source:HGNC Symbol;Acc:1260]	164.437	-0.872372	0.518636	-1.68205	0.00956433	0.241584
ENSG00000184465	WDR27	WD repeat domain 27 [Source:HGNC Symbol;Acc:21248]	246.021	-0.878509	0.474478	-1.85153	0.00434077	0.160271
ENSG00000246596			113.773	-0.879406	0.512797	-1.71492	0.00824591	0.225245
ENSG00000260565	ERVK13-1	endogenous retrovirus group K13, member 1 [Source:HGNC Symbol;Acc:27548]	154.237	-0.884786	0.527917	-1.67599	0.00982678	0.245099
ENSG00000269821	KCNQ1OT1	KCNQ1 opposite strand/antisense transcript 1 (non-protein coding) [Source:HGNC Symbol;Acc:6295]	573.399	-0.907643	0.50707	-1.78997	0.00582535	0.190042
ENSG00000212464	SNORA12	small nucleolar RNA, H/ACA box 12 [Source:HGNC Symbol;Acc:32600]	148.464	-0.931869	0.486563	-1.91521	0.00317386	0.132322
ENSG00000203326	ZNF525	zinc finger protein 525 [Source:HGNC Symbol;Acc:29423]	84.6866	-0.932845	0.545977	-1.70858	0.00848683	0.227959
ENSG00000154265	ABCA5	ATP-binding cassette, sub-family A (ABC1), member 5 [Source:HGNC Symbol;Acc:35]	441.206	-0.942464	0.550631	-1.71161	0.00837102	0.226961
ENSG00000237298	TTN-AS1	TTN antisense RNA 1 [Source:HGNC Symbol;Acc:44124]	134.784	-0.944549	0.530725	-1.77973	0.00611265	0.194617
ENSG00000115590	IL1R2	interleukin 1 receptor, type II [Source:HGNC Symbol;Acc:5994]	738.912	-0.945283	0.421509	-2.24262	0.000550805	0.0491143
ENSG00000005187	ACSM3	acyl-CoA synthetase medium-chain family member 3 [Source:HGNC Symbol;Acc:10522]	433.453	-0.958631	0.556132	-1.72375	0.00792077	0.222632
ENSG00000131067	GGT7	gamma-glutamyltransferase 7 [Source:HGNC Symbol;Acc:4259]	228.891	-0.961813	0.497167	-1.93459	0.0028803	0.125668
ENSG00000165113	GKAP1	G kinase anchoring protein 1 [Source:HGNC Symbol;Acc:17496]	75.1617	-0.969411	0.569704	-1.7016	0.00875901	0.232223
ENSG00000172296	SPTLC3	serine palmitoyltransferase, long chain base subunit 3 [Source:HGNC Symbol;Acc:16253]	144.215	-0.975118	0.557457	-1.74922	0.00704567	0.209718
ENSG00000108984	MAP2K6	mitogen-activated protein kinase kinase 6 [Source:HGNC Symbol;Acc:6846]	516.485	-0.980452	0.47344	-2.07091	0.00142158	0.0845063
ENSG00000148842	CNNM2	cyclin M2 [Source:HGNC Symbol;Acc:103]	536.982	-0.988616	0.511052	-1.93447	0.00288199	0.125668
ENSG00000266019	MIR3609	microRNA 3609 [Source:HGNC Symbol;Acc:38956]	101.987	-0.998673	0.575033	-1.73672	0.00746354	0.216196
ENSG00000139631	CSAD	cysteine sulfinic acid decarboxylase [Source:HGNC Symbol;Acc:18966]	191.709	-1.00172	0.478135	-2.09506	0.00124905	0.0757742
ENSG00000155066	PROM2	prominin 2 [Source:HGNC Symbol;Acc:20685]	711.05	-1.00565	0.597131	-1.68413	0.00947548	0.240285
ENSG00000106526	ACTR3C	ARP3 actin-related protein 3 homolog C (yeast) [Source:HGNC Symbol;Acc:37282]	113.898	-1.0079	0.597335	-1.68732	0.00934092	0.239746
ENSG00000171223	JUNB	jun B proto-oncogene [Source:HGNC Symbol;Acc:6205]	8808.19	-1.0155	0.509437	-1.99338	0.00213486	0.106676
ENSG00000238741	SCARNA7	small Cajal body-specific RNA 7 [Source:HGNC Symbol;Acc:32563]	1338.49	-1.03184	0.427622	-2.41299	0.000201443	0.0243698
ENSG00000188206	HNRNPU-AS1	HNRNPU antisense RNA 1 [Source:HGNC Symbol;Acc:27651]	380.704	-1.04768	0.444383	-2.35761	0.000281353	0.0314599
ENSG00000213339	QTRT1	queuine tRNA-ribosyltransferase 1 [Source:HGNC Symbol;Acc:23797]	633.367	-1.0538	0.448115	-2.35162	0.000291574	0.032084
ENSG00000169242	EFNA1	ephrin-A1 [Source:HGNC Symbol;Acc:3221]	691.531	-1.06244	0.474065	-2.24112	0.000555531	0.049323
ENSG00000223745			125.963	-1.07479	0.560903	-1.91617	0.00315867	0.132007
ENSG00000104177	MYEF2	myelin expression factor 2 [Source:HGNC Symbol;Acc:17940]	113.23	-1.07809	0.539598	-1.99795	0.00208506	0.10572
ENSG00000215158			75.6753	-1.07915	0.570009	-1.89321	0.00353998	0.141374
ENSG00000269837			57.3106	-1.07983	0.624887	-1.72805	0.00776656	0.220394
ENSG00000163803	PLB1	phospholipase B1 [Source:HGNC Symbol;Acc:30041]	87.2396	-1.08862	0.640844	-1.69873	0.00887351	0.233248
ENSG00000203709	C1orf132	chromosome 1 open reading frame 132 [Source:HGNC Symbol;Acc:32018]	480.245	-1.08932	0.455864	-2.38956	0.000232213	0.026717
ENSG00000135960	EDAR	ectodysplasin A receptor [Source:HGNC Symbol;Acc:2895]	103.422	-1.09521	0.635986	-1.72206	0.00798196	0.223039
ENSG00000181619	GPR135	G protein-coupled receptor 135 [Source:HGNC Symbol;Acc:19991]	48.3364	-1.10454	0.653299	-1.69071	0.0091999	0.237898
ENSG00000177380	PPFIA3	protein tyrosine phosphatase, receptor type, f polypeptide (PTPRF), interacting protein (liprin), alpha 3 [Source:HGNC Symbol;Acc:9247]	196.647	-1.11195	0.603655	-1.84204	0.00454462	0.163565
ENSG00000109743	BST1	bone marrow stromal cell antigen 1 [Source:HGNC Symbol;Acc:1118]	125.366	-1.11223	0.544126	-2.04407	0.00163898	0.0917498
ENSG00000254911	SCARNA9	small Cajal body-specific RNA 9 [Source:HGNC Symbol;Acc:32566]	248.339	-1.11979	0.451284	-2.48134	0.000132104	0.0183055
ENSG00000212283	SNORD89	small nucleolar RNA, C/D box 89 [Source:HGNC Symbol;Acc:32750]	421.255	-1.12487	0.489384	-2.29854	0.000398771	0.0396605
ENSG00000272216			142.485	-1.13113	0.513054	-2.2047	0.000682937	0.0554036
ENSG00000111846	GCNT2	glucosaminyl (N-acetyl) transferase 2, I-branching enzyme (I blood group) [Source:HGNC Symbol;Acc:4204]	124.938	-1.13151	0.563379	-2.00843	0.00197488	0.102649
ENSG00000128000	ZNF780B	zinc finger protein 780B [Source:HGNC Symbol;Acc:33109]	139.561	-1.15216	0.502179	-2.29432	0.000408708	0.0400708
ENSG00000230882			108.849	-1.15261	0.686453	-1.67908	0.0096924	0.243333
ENSG00000235703	LINC00894	long intergenic non-protein coding RNA 894 [Source:HGNC Symbol;Acc:48579]	116.463	-1.15525	0.671153	-1.72129	0.00801009	0.223039
ENSG00000110076	NRXN2	neurexin 2 [Source:HGNC Symbol;Acc:8009]	111.454	-1.15606	0.670133	-1.72511	0.00787144	0.221848
ENSG00000089199	CHGB	chromogranin B (secretogranin 1) [Source:HGNC Symbol;Acc:1930]	534.908	-1.16267	0.636364	-1.82705	0.00488432	0.170104
ENSG00000213901	SLC23A3	solute carrier family 23, member 3 [Source:HGNC Symbol;Acc:20601]	87.8106	-1.16631	0.690534	-1.689	0.00927071	0.23869
ENSG00000246922	UBAP1L	ubiquitin associated protein 1-like [Source:HGNC Symbol;Acc:40028]	79.6918	-1.17797	0.596418	-1.97507	0.0023455	0.111591
ENSG00000133460	SLC2A11	solute carrier family 2 (facilitated glucose transporter), member 11 [Source:HGNC Symbol;Acc:14239]	163.149	-1.1785	0.588853	-2.00135	0.00204868	0.104387
ENSG00000135407	AVIL	advillin [Source:HGNC Symbol;Acc:14188]	143.911	-1.19377	0.514051	-2.32228	0.000346936	0.0358599
ENSG00000226471			61.6733	-1.21024	0.607817	-1.99113	0.0021598	0.107146
ENSG00000112294	ALDH5A1	aldehyde dehydrogenase 5 family, member A1 [Source:HGNC Symbol;Acc:408]	266.735	-1.21076	0.482123	-2.51131	0.000109431	0.016894
ENSG00000142178	SIK1	salt-inducible kinase 1 [Source:HGNC Symbol;Acc:11142]	1761.24	-1.21153	0.719322	-1.68426	0.00947005	0.240285
ENSG00000162772	ATF3	activating transcription factor 3 [Source:HGNC Symbol;Acc:785]	1424.06	-1.21519	0.57843	-2.10085	0.00121069	0.0747427
ENSG00000141338	ABCA8	ATP-binding cassette, sub-family A (ABC1), member 8 [Source:HGNC Symbol;Acc:38]	207.709	-1.22423	0.665409	-1.83982	0.00459345	0.16421
ENSG00000109819	PPARGC1A	peroxisome proliferator-activated receptor gamma, coactivator 1 alpha [Source:HGNC Symbol;Acc:9237]	475.422	-1.22453	0.714128	-1.71472	0.00825328	0.225245
ENSG00000260417			59.1293	-1.22529	0.702192	-1.74495	0.00718598	0.211622
ENSG00000120049	KCNIP2	Kv channel interacting protein 2 [Source:HGNC Symbol;Acc:15522]	40.5854	-1.22544	0.690698	-1.7742	0.00627305	0.19722
ENSG00000230724	LINC01001	long intergenic non-protein coding RNA 1001 [Source:HGNC Symbol;Acc:38540]	65.3144	-1.23583	0.641375	-1.92685	0.00299443	0.127723
ENSG00000179299	NSUN7	NOP2/Sun domain family, member 7 [Source:HGNC Symbol;Acc:25857]	93.1461	-1.23671	0.661807	-1.86869	0.00399303	0.153254
ENSG00000242028	HYPK	huntingtin interacting protein K [Source:HGNC Symbol;Acc:18418]	47.4861	-1.23752	0.668212	-1.85199	0.00433095	0.160271
ENSG00000161960	EIF4A1	eukaryotic translation initiation factor 4A1 [Source:HGNC Symbol;Acc:3282]	53.9611	-1.24395	0.655013	-1.89912	0.00343795	0.138099
ENSG00000170382	LRRN2	leucine rich repeat neuronal 2 [Source:HGNC Symbol;Acc:16914]	113.03	-1.24643	0.710627	-1.75399	0.00689204	0.207225
ENSG00000128242	GAL3ST1	galactose-3-O-sulfotransferase 1 [Source:HGNC Symbol;Acc:24240]	116.304	-1.26707	0.72728	-1.7422	0.00727771	0.213249
ENSG00000123358	NR4A1	nuclear receptor subfamily 4, group A, member 1 [Source:HGNC Symbol;Acc:7980]	5936.15	-1.26861	0.74237	-1.70887	0.00847565	0.227959
ENSG00000130675	MNX1	motor neuron and pancreas homeobox 1 [Source:HGNC Symbol;Acc:4979]	225.947	-1.26876	0.732847	-1.73128	0.0076524	0.218352
ENSG00000153234	NR4A2	nuclear receptor subfamily 4, group A, member 2 [Source:HGNC Symbol;Acc:7981]	1254.69	-1.27196	0.667175	-1.90648	0.00331476	0.135787
ENSG00000091262	ABCC6	ATP-binding cassette, sub-family C (CFTR/MRP), member 6 [Source:HGNC Symbol;Acc:57]	132.93	-1.28616	0.653945	-1.96678	0.002447	0.11531
ENSG00000238961	SNORA47	small nucleolar RNA, H/ACA box 47 [Source:HGNC Symbol;Acc:32640]	703.494	-1.31291	0.588234	-2.23195	0.000585348	0.0505178
ENSG00000174514	MFSD4	major facilitator superfamily domain containing 4 [Source:HGNC Symbol;Acc:25433]	457.674	-1.31535	0.785144	-1.67529	0.00985753	0.245099
ENSG00000136883	KIF12	kinesin family member 12 [Source:HGNC Symbol;Acc:21495]	210.933	-1.32924	0.751106	-1.76971	0.00640598	0.19988
ENSG00000241294	IGKV2-24	immunoglobulin kappa variable 2-24 [Source:HGNC Symbol;Acc:5781]	555.601	-1.34015	0.638232	-2.09979	0.00121759	0.0747427
ENSG00000272079			68.74	-1.34476	0.738237	-1.82158	0.00501387	0.17287
ENSG00000164266	SPINK1	serine peptidase inhibitor, Kazal type 1 [Source:HGNC Symbol;Acc:11244]	9420.59	-1.35192	0.397078	-3.40466	1.56389e-07	9.51533e-05
ENSG00000049283	EPN3	epsin 3 [Source:HGNC Symbol;Acc:18235]	443.569	-1.35345	0.66169	-2.04544	0.00162713	0.0914686
ENSG00000139540	SLC39A5	solute carrier family 39 (zinc transporter), member 5 [Source:HGNC Symbol;Acc:20502]	801.965	-1.35813	0.786538	-1.72672	0.00781388	0.22113
ENSG00000157388	CACNA1D	calcium channel, voltage-dependent, L type, alpha 1D subunit [Source:HGNC Symbol;Acc:1391]	160.023	-1.36712	0.708721	-1.929	0.00296238	0.126617
ENSG00000146950	SHROOM2	shroom family member 2 [Source:HGNC Symbol;Acc:630]	231.311	-1.37849	0.50378	-2.7363	2.49487e-05	0.00579902
ENSG00000225880	LINC00115	long intergenic non-protein coding RNA 115 [Source:HGNC Symbol;Acc:26211]	51.039	-1.3796	0.651333	-2.11811	0.00110258	0.0716459
ENSG00000237424	FOXD2-AS1	FOXD2 antisense RNA 1 (head to head) [Source:HGNC Symbol;Acc:44256]	132.424	-1.39453	0.827235	-1.68577	0.00940621	0.240132
ENSG00000151490	PTPRO	protein tyrosine phosphatase, receptor type, O [Source:HGNC Symbol;Acc:9678]	247.094	-1.42169	0.671879	-2.116	0.00111534	0.0716459
ENSG00000175147	TMEM51-AS1	TMEM51 antisense RNA 1 [Source:HGNC Symbol;Acc:26301]	31.3712	-1.43126	0.791977	-1.8072	0.0053696	0.180583
ENSG00000272533	SNORA28	small nucleolar RNA, H/ACA box 28 [Source:HGNC Symbol;Acc:32618]	42.6949	-1.4335	0.696682	-2.05761	0.0015257	0.0891585
ENSG00000197208	SLC22A4	solute carrier family 22 (organic cation/zwitterion transporter), member 4 [Source:HGNC Symbol;Acc:10968]	45.253	-1.44274	0.773194	-1.86595	0.00404672	0.154467
ENSG00000224023			22.4886	-1.44613	0.841669	-1.71817	0.00812476	0.223507
ENSG00000203739			30.3662	-1.44759	0.796088	-1.81838	0.00509102	0.174657
ENSG00000163221	S100A12	S100 calcium binding protein A12 [Source:HGNC Symbol;Acc:10489]	82.6024	-1.45141	0.858882	-1.68989	0.00923389	0.238181
ENSG00000104140	RHOV	ras homolog family member V [Source:HGNC Symbol;Acc:18313]	94.2992	-1.46048	0.720469	-2.02713	0.00179149	0.0968105
ENSG00000130701	RBBP8NL	RBBP8 N-terminal like [Source:HGNC Symbol;Acc:16144]	114.863	-1.46311	0.745472	-1.96266	0.00249888	0.115647
ENSG00000007402	CACNA2D2	calcium channel, voltage-dependent, alpha 2/delta subunit 2 [Source:HGNC Symbol;Acc:1400]	120.266	-1.46451	0.693691	-2.11119	0.00114481	0.0720709
ENSG00000157005	SST	somatostatin [Source:HGNC Symbol;Acc:11329]	786.082	-1.46942	0.802086	-1.832	0.0047696	0.167235
ENSG00000236008			39.2234	-1.46956	0.7387	-1.98939	0.00217926	0.107218
ENSG00000229622	MTND5P2	MT-ND5 pseudogene 2 [Source:HGNC Symbol;Acc:41919]	22.8275	-1.47659	0.867711	-1.70171	0.00875475	0.232223
ENSG00000207344		Small nucleolar RNA SNORA22 [Source:RFAM;Acc:RF00414]	153.236	-1.48831	0.623382	-2.38748	0.000235155	0.0268765
ENSG00000230124			74.7437	-1.49209	0.604071	-2.47006	0.000141733	0.0190391
ENSG00000180881	CAPS2	calcyphosine 2 [Source:HGNC Symbol;Acc:16471]	22.1483	-1.49332	0.865097	-1.72619	0.00783286	0.221364
ENSG00000179362	HMGN2P46	high mobility group nucleosomal binding domain 2 pseudogene 46 [Source:HGNC Symbol;Acc:26817]	68.561	-1.49334	0.803205	-1.85922	0.00418158	0.156163
ENSG00000130294	KIF1A	kinesin family member 1A [Source:HGNC Symbol;Acc:888]	32.956	-1.49555	0.83741	-1.78593	0.00593745	0.191564
ENSG00000246090			37.0681	-1.50329	0.727706	-2.0658	0.00146082	0.0856092
ENSG00000271553			23.5616	-1.50579	0.846122	-1.77964	0.00611531	0.194617
ENSG00000127249	ATP13A4	ATPase type 13A4 [Source:HGNC Symbol;Acc:25422]	62.783	-1.51212	0.747945	-2.0217	0.00184305	0.0982659
ENSG00000272512			20.2783	-1.51382	0.847971	-1.78523	0.005957	0.191564
ENSG00000254369	HOXA-AS3	HOXA cluster antisense RNA 3 [Source:HGNC Symbol;Acc:43748]	84.2028	-1.51415	0.882667	-1.71542	0.00822705	0.225123
ENSG00000054356	PTPRN	protein tyrosine phosphatase, receptor type, N [Source:HGNC Symbol;Acc:9676]	27.1175	-1.52368	0.868754	-1.75387	0.00689591	0.207225
ENSG00000170482	SLC23A1	solute carrier family 23 (ascorbic acid transporter), member 1 [Source:HGNC Symbol;Acc:10974]	27.9015	-1.52916	0.821538	-1.86134	0.00413874	0.156163
ENSG00000271824			97.4337	-1.54645	0.794974	-1.94528	0.00272919	0.121941
ENSG00000186352	ANKRD37	ankyrin repeat domain 37 [Source:HGNC Symbol;Acc:29593]	268.417	-1.55624	0.552347	-2.81751	1.42247e-05	0.00372488
ENSG00000108551	RASD1	RAS, dexamethasone-induced 1 [Source:HGNC Symbol;Acc:15828]	342.587	-1.56622	0.543166	-2.88351	8.91088e-06	0.00263342
ENSG00000120129	DUSP1	dual specificity phosphatase 1 [Source:HGNC Symbol;Acc:3064]	3459.89	-1.56975	0.576126	-2.72467	2.70051e-05	0.00620728
ENSG00000135406	PRPH	peripherin [Source:HGNC Symbol;Acc:9461]	40.8879	-1.5701	0.803994	-1.95287	0.00262627	0.119144
ENSG00000173404	INSM1	insulinoma-associated 1 [Source:HGNC Symbol;Acc:6090]	120.062	-1.57396	0.768836	-2.04721	0.00161205	0.0911163
ENSG00000253007		Small nucleolar RNA SNORA76 [Source:RFAM;Acc:RF00598]	33.882	-1.57714	0.883434	-1.78524	0.0059565	0.191564
ENSG00000154263	ABCA10	ATP-binding cassette, sub-family A (ABC1), member 10 [Source:HGNC Symbol;Acc:30]	43.8878	-1.57924	0.707906	-2.23087	0.000588962	0.0505178
ENSG00000196553	LINC00238	long intergenic non-protein coding RNA 238 [Source:HGNC Symbol;Acc:20100]	36.1262	-1.59379	0.922868	-1.72699	0.00780407	0.22113
ENSG00000095917	TPSD1	tryptase delta 1 [Source:HGNC Symbol;Acc:14118]	122.656	-1.59385	0.775236	-2.05596	0.00153914	0.0893113
ENSG00000196169	KIF19	kinesin family member 19 [Source:HGNC Symbol;Acc:26735]	105.824	-1.59576	0.711139	-2.24394	0.000546645	0.0489543
ENSG00000165323	FAT3	FAT atypical cadherin 3 [Source:HGNC Symbol;Acc:23112]	21.5883	-1.60852	0.917714	-1.75274	0.00693189	0.207225
ENSG00000213145	CRIP1	cysteine-rich protein 1 (intestinal) [Source:HGNC Symbol;Acc:2360]	61.7397	-1.61317	0.700766	-2.302	0.000390777	0.0391581
ENSG00000152292	SH2D6	SH2 domain containing 6 [Source:HGNC Symbol;Acc:30439]	99.9023	-1.61689	0.942483	-1.71556	0.00822198	0.225123
ENSG00000185303	SFTPA2	surfactant protein A2 [Source:HGNC Symbol;Acc:10799]	72.8993	-1.61792	0.768648	-2.10489	0.00118454	0.0735876
ENSG00000184925	LCN12	lipocalin 12 [Source:HGNC Symbol;Acc:28733]	38.4755	-1.62694	0.751402	-2.16521	0.000851439	0.0636712
ENSG00000165548	TMEM63C	transmembrane protein 63C [Source:HGNC Symbol;Acc:23787]	75.0421	-1.63294	0.8203	-1.99066	0.00216498	0.107146
ENSG00000273478			16.8287	-1.65959	0.945902	-1.7545	0.00687564	0.207225
ENSG00000101443	WFDC2	WAP four-disulfide core domain 2 [Source:HGNC Symbol;Acc:15939]	1982	-1.66254	0.843967	-1.96992	0.00240814	0.113998
ENSG00000241359	SYNPR-AS1	SYNPR antisense RNA 1 [Source:HGNC Symbol;Acc:40774]	29.9598	-1.66336	0.96684	-1.72041	0.00804225	0.223039
ENSG00000241360	PDXP	pyridoxal (pyridoxine, vitamin B6) phosphatase [Source:HGNC Symbol;Acc:30259]	24.2605	-1.66572	0.906378	-1.83778	0.0046388	0.164602
ENSG00000188373	C10orf99	chromosome 10 open reading frame 99 [Source:HGNC Symbol;Acc:31428]	6012.84	-1.67002	0.770036	-2.16876	0.000834878	0.0630226
ENSG00000159588	CCDC17	coiled-coil domain containing 17 [Source:HGNC Symbol;Acc:26574]	55.2345	-1.67111	0.850029	-1.96594	0.00245744	0.115326
ENSG00000131096	PYY	peptide YY [Source:HGNC Symbol;Acc:9748]	3974.87	-1.67308	0.626216	-2.67172	3.85864e-05	0.00791386
ENSG00000239704	CDRT4	CMT1A duplicated region transcript 4 [Source:HGNC Symbol;Acc:14383]	15.5976	-1.67983	1.00444	-1.67241	0.00998526	0.247977
ENSG00000154165	GPR15	G protein-coupled receptor 15 [Source:HGNC Symbol;Acc:4469]	49.2187	-1.68107	0.733969	-2.29038	0.000418188	0.0408068
ENSG00000197991	PCDH20	protocadherin 20 [Source:HGNC Symbol;Acc:14257]	98.5296	-1.68203	0.937889	-1.79342	0.00573146	0.187903
ENSG00000159409	CELF3	CUGBP, Elav-like family member 3 [Source:HGNC Symbol;Acc:11967]	41.381	-1.68594	0.906728	-1.85937	0.00417861	0.156163
ENSG00000241316			23.4336	-1.68811	0.916554	-1.8418	0.00454977	0.163565
ENSG00000257660			36.7739	-1.69277	0.848961	-1.99393	0.00212881	0.106667
ENSG00000271997			18.0439	-1.69347	0.920511	-1.83971	0.004596	0.16421
ENSG00000156966	B3GNT7	UDP-GlcNAc:betaGal beta-1,3-N-acetylglucosaminyltransferase 7 [Source:HGNC Symbol;Acc:18811]	4346.81	-1.69964	0.761252	-2.23269	0.000582889	0.0505178
ENSG00000261437			27.2112	-1.71896	0.979281	-1.75532	0.00684949	0.207225
ENSG00000151834	GABRA2	gamma-aminobutyric acid (GABA) A receptor, alpha 2 [Source:HGNC Symbol;Acc:4076]	41.9518	-1.72155	0.714137	-2.41067	0.000204309	0.0244308
ENSG00000147488	ST18	suppression of tumorigenicity 18 (breast carcinoma) (zinc finger protein) [Source:HGNC Symbol;Acc:18695]	31.5766	-1.72461	0.868644	-1.9854	0.00222443	0.107804
ENSG00000120738	EGR1	early growth response 1 [Source:HGNC Symbol;Acc:3238]	15537.8	-1.73499	0.673904	-2.57454	7.30673e-05	0.0123695
ENSG00000238005			33.377	-1.7452	0.803358	-2.17238	0.000818249	0.0626865
ENSG00000163884	KLF15	Kruppel-like factor 15 [Source:HGNC Symbol;Acc:14536]	24.7662	-1.79277	0.949206	-1.88871	0.00361945	0.143048
ENSG00000119121	TRPM6	transient receptor potential cation channel, subfamily M, member 6 [Source:HGNC Symbol;Acc:17995]	435.029	-1.80498	0.99894	-1.8069	0.00537725	0.180583
ENSG00000164270	HTR4	5-hydroxytryptamine (serotonin) receptor 4, G protein-coupled [Source:HGNC Symbol;Acc:5299]	56.6818	-1.80798	0.983169	-1.83893	0.00461325	0.164259
ENSG00000170956	CEACAM3	carcinoembryonic antigen-related cell adhesion molecule 3 [Source:HGNC Symbol;Acc:1815]	97.3657	-1.81488	0.64303	-2.82239	1.37453e-05	0.0036455
ENSG00000173253	DMRT2	doublesex and mab-3 related transcription factor 2 [Source:HGNC Symbol;Acc:2935]	43.7032	-1.81504	1.04762	-1.73253	0.00760859	0.218188
ENSG00000170345	FOS	FBJ murine osteosarcoma viral oncogene homolog [Source:HGNC Symbol;Acc:3796]	8386.91	-1.84496	0.617536	-2.98762	4.1761e-06	0.0014895
ENSG00000198125	MB	myoglobin [Source:HGNC Symbol;Acc:6915]	146.213	-1.85733	0.9848	-1.886	0.00366809	0.144154
ENSG00000180616	SSTR2	somatostatin receptor 2 [Source:HGNC Symbol;Acc:11331]	27.3965	-1.8803	0.917473	-2.04943	0.00159322	0.0907962
ENSG00000158486	DNAH3	dynein, axonemal, heavy chain 3 [Source:HGNC Symbol;Acc:2949]	34.6361	-1.88388	0.751549	-2.50667	0.000112686	0.0171408
ENSG00000273237			24.9126	-1.88824	0.858975	-2.19825	0.000708168	0.0570034
ENSG00000262294			26.2917	-1.90672	0.908763	-2.09815	0.00122839	0.0749033
ENSG00000172803	SNX32	sorting nexin 32 [Source:HGNC Symbol;Acc:26423]	15.4076	-1.90811	0.971379	-1.96433	0.00247774	0.115547
ENSG00000170835	CEL	carboxyl ester lipase [Source:HGNC Symbol;Acc:1848]	13.8388	-1.91207	1.06987	-1.7872	0.00590182	0.190767
ENSG00000102109	PCSK1N	proprotein convertase subtilisin/kexin type 1 inhibitor [Source:HGNC Symbol;Acc:17301]	390.684	-1.9169	0.768566	-2.49412	0.000121941	0.0180185
ENSG00000163497	FEV	FEV (ETS oncogene family) [Source:HGNC Symbol;Acc:18562]	114.978	-1.93244	0.971116	-1.98992	0.00217331	0.107218
ENSG00000234705	HMGA1P4	high mobility group AT-hook 1 pseudogene 4 [Source:HGNC Symbol;Acc:39093]	17.9688	-1.93281	0.99525	-1.94204	0.00277426	0.122865
ENSG00000259562			13.3852	-1.937	1.12522	-1.72144	0.0080046	0.223039
ENSG00000234899	SOX9-AS1	SOX9 antisense RNA 1 [Source:HGNC Symbol;Acc:49321]	17.6028	-1.9404	1.09763	-1.76781	0.00646315	0.200756
ENSG00000127588	GNG13	guanine nucleotide binding protein (G protein), gamma 13 [Source:HGNC Symbol;Acc:14131]	68.7603	-1.94634	1.07593	-1.80898	0.0053242	0.179815
ENSG00000215346			17.283	-1.94742	0.980237	-1.98668	0.00220983	0.107804
ENSG00000197816	CCDC180	coiled-coil domain containing 180 [Source:HGNC Symbol;Acc:29303]	16.0248	-1.95087	1.05402	-1.8509	0.00435406	0.160271
ENSG00000250606	PRSS3P2	protease, serine, 3 pseudogene 2 [Source:HGNC Symbol;Acc:43788]	110.257	-1.9526	0.96375	-2.02604	0.00180167	0.0968105
ENSG00000109101	FOXN1	forkhead box N1 [Source:HGNC Symbol;Acc:12765]	24.0541	-1.95344	1.02044	-1.91431	0.0031881	0.132434
ENSG00000236914			15.5064	-1.95988	1.02146	-1.9187	0.003119	0.130878
ENSG00000267519	MIR24-2	microRNA 24-2 [Source:HGNC Symbol;Acc:31608]	479.399	-1.9775	0.734154	-2.69357	3.33288e-05	0.0072576
ENSG00000121454	LHX4	LIM homeobox 4 [Source:HGNC Symbol;Acc:21734]	17.2257	-1.97939	0.976975	-2.02604	0.00180171	0.0968105
ENSG00000211899	IGHM	immunoglobulin heavy constant mu [Source:HGNC Symbol;Acc:5541]	34797.2	-1.98149	0.633826	-3.12624	1.46492e-06	0.000644782
ENSG00000272690			10.7269	-1.9986	1.16283	-1.71874	0.00810359	0.223221
ENSG00000233006			32.006	-1.99882	0.877745	-2.27722	0.000451404	0.0422543
ENSG00000256039			14.6154	-2.00037	1.07329	-1.86378	0.0040898	0.155525
ENSG00000272054			12.1305	-2.00248	1.12464	-1.78055	0.00608914	0.194392
ENSG00000187323	DCC	deleted in colorectal carcinoma [Source:HGNC Symbol;Acc:2701]	27.0188	-2.00725	0.932082	-2.15351	0.000908317	0.0661333
ENSG00000168447	SCNN1B	sodium channel, non-voltage-gated 1, beta subunit [Source:HGNC Symbol;Acc:10600]	1253.79	-2.00833	0.848141	-2.36792	0.000264511	0.0299013
ENSG00000114113	RBP2	retinol binding protein 2, cellular [Source:HGNC Symbol;Acc:9920]	14.7849	-2.02456	1.03951	-1.94761	0.00269729	0.121101
ENSG00000100604	CHGA	chromogranin A (parathyroid secretory protein 1) [Source:HGNC Symbol;Acc:1929]	4893.14	-2.03135	0.785156	-2.5872	6.73177e-05	0.0118017
ENSG00000260740			26.2451	-2.03243	0.876466	-2.31889	0.000353933	0.036068
ENSG00000254777			12.6717	-2.03887	1.12376	-1.81432	0.00519072	0.176613
ENSG00000240498	CDKN2B-AS1	CDKN2B antisense RNA 1 [Source:HGNC Symbol;Acc:34341]	282.129	-2.05417	0.858756	-2.39203	0.000228779	0.026717
ENSG00000106006	HOXA6	homeobox A6 [Source:HGNC Symbol;Acc:5107]	47.3858	-2.06088	1.01279	-2.03486	0.00172032	0.0950466
ENSG00000148600	CDHR1	cadherin-related family member 1 [Source:HGNC Symbol;Acc:14550]	1103.2	-2.0843	1.00716	-2.06949	0.00143239	0.0846622
ENSG00000169432	SCN9A	sodium channel, voltage-gated, type IX, alpha subunit [Source:HGNC Symbol;Acc:10597]	120.056	-2.12267	0.562188	-3.77573	6.00916e-09	6.54272e-06
ENSG00000145198	VWA5B2	von Willebrand factor A domain containing 5B2 [Source:HGNC Symbol;Acc:25144]	37.0296	-2.12279	0.888093	-2.39028	0.000231213	0.026717
ENSG00000271795			17.4141	-2.12678	0.970816	-2.19071	0.000738738	0.0584599
ENSG00000225953	SATB2-AS1	SATB2 antisense RNA 1 [Source:HGNC Symbol;Acc:26490]	202.011	-2.13005	0.987563	-2.15688	0.000891622	0.0651766
ENSG00000167749	KLK4	kallikrein-related peptidase 4 [Source:HGNC Symbol;Acc:6365]	16.797	-2.13865	1.26919	-1.68506	0.00943626	0.240132
ENSG00000101850	GPR143	G protein-coupled receptor 143 [Source:HGNC Symbol;Acc:20145]	14.6521	-2.13991	1.11252	-1.92349	0.0030453	0.129094
ENSG00000204623	ZNRD1-AS1	ZNRD1 antisense RNA 1 [Source:HGNC Symbol;Acc:13924]	10.4425	-2.14752	1.20041	-1.78899	0.00585245	0.190042
ENSG00000174483	BBS1	Bardet-Biedl syndrome 1 [Source:HGNC Symbol;Acc:966]	18.8204	-2.1675	0.982752	-2.20555	0.000679697	0.0553578
ENSG00000155850	SLC26A2	solute carrier family 26 (anion exchanger), member 2 [Source:HGNC Symbol;Acc:10994]	3132.85	-2.17361	0.934715	-2.32542	0.000340568	0.0355768
ENSG00000249459	ZNF286B	zinc finger protein 286B [Source:HGNC Symbol;Acc:33241]	13.5957	-2.17551	1.1244	-1.93481	0.00287713	0.125668
ENSG00000250069			43.4062	-2.17625	0.836424	-2.60185	6.11981e-05	0.0111053
ENSG00000116031	CD207	CD207 molecule, langerin [Source:HGNC Symbol;Acc:17935]	13.2236	-2.1905	1.24933	-1.75334	0.00691284	0.207225
ENSG00000004848	ARX	aristaless related homeobox [Source:HGNC Symbol;Acc:18060]	25.1913	-2.19467	0.99289	-2.21039	0.000661398	0.054295
ENSG00000132915	PDE6A	phosphodiesterase 6A, cGMP-specific, rod, alpha [Source:HGNC Symbol;Acc:8785]	36.9186	-2.19585	1.03399	-2.12367	0.00106976	0.0709301
ENSG00000164199	GPR98	G protein-coupled receptor 98 [Source:HGNC Symbol;Acc:17416]	45.3086	-2.20952	0.92621	-2.38555	0.000237912	0.0270422
ENSG00000087250	MT3	metallothionein 3 [Source:HGNC Symbol;Acc:7408]	20.6829	-2.21548	1.32196	-1.6759	0.00983072	0.245099
ENSG00000210100	MT-TI	mitochondrially encoded tRNA isoleucine [Source:HGNC Symbol;Acc:7488]	19.0775	-2.22003	1.02255	-2.17107	0.000824225	0.0626865
ENSG00000178473	UCN3	urocortin 3 [Source:HGNC Symbol;Acc:17781]	28.2607	-2.22419	0.895848	-2.48277	0.000130926	0.0183004
ENSG00000231154	MORF4L2-AS1	MORF4L2 antisense RNA 1 [Source:HGNC Symbol;Acc:27991]	9.27293	-2.24084	1.32257	-1.69431	0.00905198	0.235651
ENSG00000188660	LINC00319	long intergenic non-protein coding RNA 319 [Source:HGNC Symbol;Acc:19730]	9.39715	-2.24909	1.26401	-1.77932	0.0061244	0.194617
ENSG00000006128	TAC1	tachykinin, precursor 1 [Source:HGNC Symbol;Acc:11517]	8.49086	-2.25493	1.30068	-1.73365	0.00756953	0.218188
ENSG00000185267	CDNF	cerebral dopamine neurotrophic factor [Source:HGNC Symbol;Acc:24913]	17.0698	-2.25974	1.21597	-1.85839	0.00419848	0.156212
ENSG00000273319			20.0262	-2.26223	1.1357	-1.99192	0.00215102	0.107146
ENSG00000144057	ST6GAL2	ST6 beta-galactosamide alpha-2,6-sialyltranferase 2 [Source:HGNC Symbol;Acc:10861]	33.3945	-2.29139	1.23934	-1.84888	0.0043968	0.160985
ENSG00000262877			33.7694	-2.29211	0.935819	-2.44931	0.000161196	0.0203334
ENSG00000259921			16.091	-2.32888	1.19466	-1.94942	0.00267267	0.12072
ENSG00000204950	LRRC10B	leucine rich repeat containing 10B [Source:HGNC Symbol;Acc:37215]	11.365	-2.33863	1.21192	-1.92969	0.00295207	0.126617
ENSG00000261386			9.03608	-2.3454	1.3326	-1.76001	0.00670201	0.204792
ENSG00000228043			11.3245	-2.34593	1.3542	-1.73234	0.00761528	0.218188
ENSG00000163009	C2orf48	chromosome 2 open reading frame 48 [Source:HGNC Symbol;Acc:26322]	8.25333	-2.3534	1.31638	-1.78777	0.00588606	0.190555
ENSG00000163499	CRYBA2	crystallin, beta A2 [Source:HGNC Symbol;Acc:2395]	40.088	-2.36867	0.84199	-2.81318	1.4662e-05	0.00378714
ENSG00000125740	FOSB	FBJ murine osteosarcoma viral oncogene homolog B [Source:HGNC Symbol;Acc:3797]	3102.7	-2.38078	0.97808	-2.43413	0.00017699	0.021794
ENSG00000107807	TLX1	T-cell leukemia homeobox 1 [Source:HGNC Symbol;Acc:5056]	11.2744	-2.38111	1.23926	-1.9214	0.0030773	0.129391
ENSG00000230461	PROX1-AS1	PROX1 antisense RNA 1 [Source:HGNC Symbol;Acc:43656]	9.21125	-2.39716	1.42447	-1.68284	0.00953053	0.241025
ENSG00000185290	NUPR1L	nuclear protein, transcriptional regulator, 1-like [Source:HGNC Symbol;Acc:44164]	23.4274	-2.39731	0.963505	-2.48812	0.000126621	0.0181681
ENSG00000165794	SLC39A2	solute carrier family 39 (zinc transporter), member 2 [Source:HGNC Symbol;Acc:17127]	12.9226	-2.42222	1.37575	-1.76066	0.00668196	0.204482
ENSG00000160224	AIRE	autoimmune regulator [Source:HGNC Symbol;Acc:360]	13.2179	-2.46859	1.15308	-2.14086	0.000973783	0.0683526
ENSG00000105663	KMT2B	lysine (K)-specific methyltransferase 2B [Source:HGNC Symbol;Acc:15840]	14.7167	-2.47066	1.14888	-2.15049	0.000923582	0.0663407
ENSG00000236438	FAM157A	family with sequence similarity 157, member A [Source:HGNC Symbol;Acc:34079]	10.5127	-2.48662	1.15498	-2.15296	0.000911104	0.0661333
ENSG00000207780	MIR648	microRNA 648 [Source:HGNC Symbol;Acc:32904]	10.303	-2.50569	1.37386	-1.82383	0.00496009	0.171875
ENSG00000271178	IGHV3OR16-13	immunoglobulin heavy variable 3/OR16-13 (non-functional) [Source:HGNC Symbol;Acc:5637]	31.5555	-2.51472	1.15299	-2.18104	0.000779748	0.0604144
ENSG00000259867			9.23897	-2.55465	1.3694	-1.86553	0.00405513	0.154491
ENSG00000078814	MYH7B	myosin, heavy chain 7B, cardiac muscle, beta [Source:HGNC Symbol;Acc:15906]	18.05	-2.57103	0.969331	-2.65237	4.38919e-05	0.0087307
ENSG00000267968			15.8767	-2.57387	1.19632	-2.15149	0.000918498	0.0663407
ENSG00000256690			9.74005	-2.58412	1.28659	-2.00849	0.00197422	0.102649
ENSG00000262026			7.91239	-2.64397	1.42535	-1.85496	0.00426906	0.158553
ENSG00000259735			12.0786	-2.66905	1.2587	-2.12049	0.00108845	0.0712988
ENSG00000036828	CASR	calcium-sensing receptor [Source:HGNC Symbol;Acc:1514]	13.0073	-2.67474	1.30235	-2.05379	0.00155694	0.089717
ENSG00000245750			30.6102	-2.67627	1.26216	-2.12039	0.00108899	0.0712988
ENSG00000147606	SLC26A7	solute carrier family 26 (anion exchanger), member 7 [Source:HGNC Symbol;Acc:14467]	12.4277	-2.67704	1.40824	-1.90098	0.0034065	0.137637
ENSG00000254645			9.96468	-2.67794	1.51903	-1.76292	0.00661192	0.20331
ENSG00000178171	AMER3	APC membrane recruitment protein 3 [Source:HGNC Symbol;Acc:26771]	9.59981	-2.69338	1.583	-1.70144	0.00876563	0.232223
ENSG00000164488	DACT2	dishevelled-binding antagonist of beta-catenin 2 [Source:HGNC Symbol;Acc:21231]	22.2826	-2.70109	1.27388	-2.12037	0.00108911	0.0712988
ENSG00000149654	CDH22	cadherin 22, type 2 [Source:HGNC Symbol;Acc:13251]	11.1739	-2.76728	1.53392	-1.80406	0.00545008	0.181903
ENSG00000258593			14.0017	-2.76982	1.38729	-1.99657	0.00210001	0.106217
ENSG00000255185			6.09012	-2.78938	1.64474	-1.69595	0.0089855	0.234997
ENSG00000255176			7.9067	-2.81557	1.57371	-1.78913	0.00584861	0.190042
ENSG00000218416		Uncharacterized protein [Source:UniProtKB/TrEMBL;Acc:B5MC12]	10.1587	-2.82898	1.63545	-1.72979	0.00770481	0.219545
ENSG00000229196			7.22752	-2.83917	1.52369	-1.86335	0.00409843	0.155567
ENSG00000152785	BMP3	bone morphogenetic protein 3 [Source:HGNC Symbol;Acc:1070]	99.7876	-2.85134	1.29697	-2.19847	0.000707301	0.0570034
ENSG00000267586	LINC00907	long intergenic non-protein coding RNA 907 [Source:HGNC Symbol;Acc:44327]	7.01006	-2.85799	1.56548	-1.82563	0.00491774	0.170736
ENSG00000269510			8.52942	-2.87461	1.62365	-1.77045	0.00638389	0.199492
ENSG00000109272	PF4V1	platelet factor 4 variant 1 [Source:HGNC Symbol;Acc:8862]	10.6196	-2.88761	1.6028	-1.8016	0.00551395	0.183569
ENSG00000174576	NPAS4	neuronal PAS domain protein 4 [Source:HGNC Symbol;Acc:18983]	6.88686	-2.89034	1.56882	-1.84236	0.00453751	0.163565
ENSG00000137875	BCL2L10	BCL2-like 10 (apoptosis facilitator) [Source:HGNC Symbol;Acc:993]	26.1869	-2.8953	0.881761	-3.28354	4.23037e-07	0.000224394
ENSG00000241832	CECR3	cat eye syndrome chromosome region, candidate 3 (non-protein coding) [Source:HGNC Symbol;Acc:1841]	5.92856	-2.91276	1.65554	-1.7594	0.00672118	0.204855
ENSG00000235916			6.40671	-2.91743	1.69377	-1.72244	0.00796801	0.223039
ENSG00000237927			6.44435	-2.93398	1.69394	-1.73205	0.00762555	0.218188
ENSG00000007216	SLC13A2	solute carrier family 13 (sodium-dependent dicarboxylate transporter), member 2 [Source:HGNC Symbol;Acc:10917]	126.498	-3.0105	1.07075	-2.81157	1.48285e-05	0.00378714
ENSG00000255545			103.088	-3.04293	1.05396	-2.88713	8.6827e-06	0.00260317
ENSG00000262265			5.0965	-3.05469	1.76439	-1.7313	0.00765174	0.218352
ENSG00000141668	CBLN2	cerebellin 2 precursor [Source:HGNC Symbol;Acc:1544]	19.3106	-3.08687	1.17966	-2.61676	5.55143e-05	0.0102538
ENSG00000188089	PLA2G4E	phospholipase A2, group IVE [Source:HGNC Symbol;Acc:24791]	11.1319	-3.08869	1.51962	-2.03255	0.00174132	0.0950466
ENSG00000226629	LINC00974	long intergenic non-protein coding RNA 974 [Source:HGNC Symbol;Acc:27105]	13.841	-3.09526	1.53296	-2.01914	0.00186786	0.0993326
ENSG00000106331	PAX4	paired box 4 [Source:HGNC Symbol;Acc:8618]	9.6208	-3.09785	1.52971	-2.02512	0.00181039	0.0970249
ENSG00000207730	MIR200B	microRNA 200b [Source:HGNC Symbol;Acc:31579]	16.3922	-3.10703	1.74361	-1.78196	0.00604919	0.193415
ENSG00000165496	RPL10L	ribosomal protein L10-like [Source:HGNC Symbol;Acc:17976]	17.2439	-3.13803	1.37322	-2.28515	0.000431101	0.0416738
ENSG00000122756	CNTFR	ciliary neurotrophic factor receptor [Source:HGNC Symbol;Acc:2170]	57.0548	-3.15953	1.22723	-2.57451	7.30776e-05	0.0123695
ENSG00000187783	TMEM72	transmembrane protein 72 [Source:HGNC Symbol;Acc:31658]	103.153	-3.16842	1.23707	-2.56124	7.96047e-05	0.0131743
ENSG00000265517			6.87441	-3.17274	1.57389	-2.01586	0.00189999	0.0999879
ENSG00000047662	FAM184B	family with sequence similarity 184, member B [Source:HGNC Symbol;Acc:29235]	8.26319	-3.1787	1.75526	-1.81096	0.00527432	0.178576
ENSG00000171790	SLFNL1	schlafen-like 1 [Source:HGNC Symbol;Acc:26313]	7.16338	-3.26644	1.66303	-1.96415	0.00247996	0.115547
ENSG00000203403			4.41238	-3.27989	1.93079	-1.69873	0.00887332	0.233248
ENSG00000227356	LINC00866	long intergenic non-protein coding RNA 866 [Source:HGNC Symbol;Acc:45232]	7.72051	-3.27999	1.91998	-1.70834	0.00849598	0.227959
ENSG00000230943			7.0438	-3.29692	1.74539	-1.88893	0.00361549	0.143048
ENSG00000196689	TRPV1	transient receptor potential cation channel, subfamily V, member 1 [Source:HGNC Symbol;Acc:12716]	5.60436	-3.30589	1.70314	-1.94105	0.00278808	0.122979
ENSG00000188573	FBLL1	fibrillarin-like 1 [Source:HGNC Symbol;Acc:35458]	8.44018	-3.3315	1.52122	-2.19003	0.000741566	0.0584599
ENSG00000184185	KCNJ12	potassium inwardly-rectifying channel, subfamily J, member 12 [Source:HGNC Symbol;Acc:6258]	20.1521	-3.33575	1.16651	-2.85958	1.05694e-05	0.0030018
ENSG00000231170			4.85036	-3.38408	1.989	-1.7014	0.00876714	0.232223
ENSG00000163746	PLSCR2	phospholipid scramblase 2 [Source:HGNC Symbol;Acc:16494]	9.72746	-3.4005	1.87614	-1.8125	0.00523582	0.177563
ENSG00000213062			5.65313	-3.42944	1.90708	-1.79827	0.00560163	0.185113
ENSG00000213225			38.5629	-3.48437	0.917189	-3.79897	4.84798e-09	5.83242e-06
ENSG00000238273			4.27255	-3.51482	2.0929	-1.6794	0.00967839	0.243277
ENSG00000176406	RIMS2	regulating synaptic membrane exocytosis 2 [Source:HGNC Symbol;Acc:17283]	8.51735	-3.55481	1.55319	-2.28872	0.000422255	0.0410103
ENSG00000165078	CPA6	carboxypeptidase A6 [Source:HGNC Symbol;Acc:17245]	50.3274	-3.56701	0.952263	-3.74582	7.90687e-09	8.17847e-06
ENSG00000259687			4.30923	-3.65926	1.86889	-1.95799	0.00255898	0.117639
ENSG00000135638	EMX1	empty spiracles homeobox 1 [Source:HGNC Symbol;Acc:3340]	6.5518	-3.74317	1.77149	-2.11301	0.00113357	0.0717133
ENSG00000236915			6.74844	-3.76466	2.18975	-1.71922	0.00808621	0.223039
ENSG00000269942			6.79991	-3.78258	1.61937	-2.33584	0.00032024	0.0339733
ENSG00000150893	FREM2	FRAS1 related extracellular matrix protein 2 [Source:HGNC Symbol;Acc:25396]	7.0727	-3.78473	1.60831	-2.35323	0.000288799	0.0319486
ENSG00000187889	C1orf168	chromosome 1 open reading frame 168 [Source:HGNC Symbol;Acc:27295]	6.0501	-3.79653	1.94	-1.95698	0.00257218	0.117984
ENSG00000174358	SLC6A19	solute carrier family 6 (neutral amino acid transporter), member 19 [Source:HGNC Symbol;Acc:27960]	23.7497	-3.80557	1.2407	-3.06727	2.29973e-06	0.000914893
ENSG00000184809	C21orf88	chromosome 21 open reading frame 88 [Source:HGNC Symbol;Acc:16424]	260.814	-3.81938	1.09132	-3.49978	6.99083e-08	4.82065e-05
ENSG00000232282	MTND1P32	MT-ND1 pseudogene 32 [Source:HGNC Symbol;Acc:42081]	4.94707	-3.82336	2.19354	-1.74301	0.00725075	0.212761
ENSG00000165917	RAPSN	receptor-associated protein of the synapse [Source:HGNC Symbol;Acc:9863]	7.07911	-3.84914	1.66913	-2.30608	0.000381573	0.0386941
ENSG00000249746			6.88207	-3.93905	2.325	-1.69421	0.00905605	0.235651
ENSG00000244474	UGT1A4	UDP glucuronosyltransferase 1 family, polypeptide A4 [Source:HGNC Symbol;Acc:12536]	4.49246	-3.95894	2.16183	-1.83129	0.00478597	0.167525
ENSG00000241566	IGKV2D-24	immunoglobulin kappa variable 2D-24 (non-functional) [Source:HGNC Symbol;Acc:5797]	67.2791	-3.97173	0.842645	-4.7134	3.84359e-13	2.65041e-09
ENSG00000258646			5.63637	-3.97514	1.86753	-2.12856	0.00104162	0.0700019
ENSG00000273108			8.05574	-3.99877	1.8491	-2.16255	0.000864068	0.064068
ENSG00000177459	C8orf47	chromosome 8 open reading frame 47 [Source:HGNC Symbol;Acc:26823]	16.1221	-4.01042	1.48432	-2.70185	3.15194e-05	0.0070112
ENSG00000250240			5.85452	-4.02924	2.11935	-1.90117	0.00340327	0.137637
ENSG00000273139			4.61248	-4.05827	2.38696	-1.70018	0.00881558	0.232743
ENSG00000250506	CDK3	cyclin-dependent kinase 3 [Source:HGNC Symbol;Acc:1772]	4.26023	-4.07036	2.38414	-1.70727	0.00853729	0.228771
ENSG00000251323			5.52125	-4.07681	2.40186	-1.69735	0.00892874	0.234402
ENSG00000269781		CDNA FLJ20306 fis, clone HEP06881; Putative uncharacterized protein FLJ20306; Uncharacterized protein [Source:UniProtKB/TrEMBL;Acc:Q9NXD8]	5.12355	-4.12983	2.3298	-1.77261	0.00631994	0.197792
ENSG00000188107	EYS	eyes shut homolog (Drosophila) [Source:HGNC Symbol;Acc:21555]	7.42991	-4.1553	1.94991	-2.13102	0.00102771	0.0699353
ENSG00000231615			5.50331	-4.22128	2.12879	-1.98295	0.00225262	0.108372
ENSG00000258471			10.0375	-4.25351	1.88306	-2.25883	0.000501942	0.0461497
ENSG00000232724			4.92413	-4.2843	2.19122	-1.95521	0.00259533	0.118259
ENSG00000228839			4.80112	-4.29965	2.34089	-1.83676	0.00466177	0.165134
ENSG00000211944	IGHV3-16	immunoglobulin heavy variable 3-16 (non-functional) [Source:HGNC Symbol;Acc:5583]	13.1538	-4.34415	1.92684	-2.25455	0.000514432	0.0467832
ENSG00000271228			4.29711	-4.48581	2.52548	-1.77622	0.00621406	0.196133
ENSG00000266911			4.5968	-4.51953	2.37474	-1.90317	0.0033697	0.136743
ENSG00000243005	RN7SL16P	RNA, 7SL, cytoplasmic 16, pseudogene [Source:HGNC Symbol;Acc:46032]	4.7766	-4.60781	2.28663	-2.01511	0.00190748	0.0999879
ENSG00000259237			10.5624	-4.70844	2.08962	-2.25326	0.000518251	0.0468169
ENSG00000218274			8.44947	-5.01513	2.01031	-2.4947	0.000121498	0.0180185
ENSG00000264584	RN7SL600P	RNA, 7SL, cytoplasmic 600, pseudogene [Source:HGNC Symbol;Acc:46616]	7.88283	-5.31227	2.02341	-2.62541	5.2448e-05	0.00977471
ENSG00000265369		Small nucleolar RNA U3 [Source:RFAM;Acc:RF00012]	5.26149	-5.46314	3.19511	-1.70984	0.00843824	0.227959
ENSG00000225421			6.48317	-5.6289	3.18653	-1.76647	0.00650378	0.201413
ENSG00000211979	IGHV7-81	immunoglobulin heavy variable 7-81 (non-functional) [Source:HGNC Symbol;Acc:5669]	4.06013	-5.92878	3.36355	-1.76266	0.0066202	0.20331
ENSG00000249453			4.22259	-6.25818	3.22055	-1.9432	0.00275802	0.122775
ENSG00000241278	ENPP7P4	ectonucleotide pyrophosphatase/phosphodiesterase 7 pseudogene 4 [Source:HGNC Symbol;Acc:48687]	4.69069	-6.55231	3.65938	-1.79055	0.00580958	0.189862
ENSG00000182366	FAM87A	family with sequence similarity 87, member A [Source:HGNC Symbol;Acc:27233]	4.38925	-6.57717	3.79548	-1.73289	0.00759592	0.218188
ENSG00000257803			4.63256	-6.70082	3.55552	-1.88462	0.00369299	0.144691
ENSG00000272046			10.7531	-7.23903	2.7097	-2.67152	3.86378e-05	0.00791386
ENSG00000269356			6.73192	-7.39082	3.57077	-2.06981	0.00142993	0.0846622
ENSG00000235049	LINC00940	long intergenic non-protein coding RNA 940 [Source:HGNC Symbol;Acc:48634]	8.66124	-7.53986	3.08438	-2.44453	0.000166022	0.0205658
ENSG00000233878			6.90723	-7.70729	3.38268	-2.27846	0.000448177	0.0421429
ENSG00000255495	FAM85A	family with sequence similarity 85, member A [Source:HGNC Symbol;Acc:17606]	4.90895	-7.79741	3.68373	-2.11672	0.00111098	0.0716459
ENSG00000204872			5.94988	-7.81804	3.56437	-2.19339	0.000727733	0.0579023
ENSG00000101638	ST8SIA5	ST8 alpha-N-acetyl-neuraminide alpha-2,8-sialyltransferase 5 [Source:HGNC Symbol;Acc:17827]	4.26322	-8.06572	3.62299	-2.22626	0.000604574	0.0510483
ENSG00000265121			7.11923	-8.15465	3.51548	-2.31964	0.000352377	0.036068
ENSG00000257842	NOVA1-AS1	NOVA1 antisense RNA 1 (head to head) [Source:HGNC Symbol;Acc:19827]	14.011	-8.17798	3.31544	-2.46664	0.000144782	0.0193233
ENSG00000156284	CLDN8	claudin 8 [Source:HGNC Symbol;Acc:2050]	71.9281	-8.38537	2.86765	-2.92413	6.64939e-06	0.00208418
