# Supplementary material for: Effects of Anti-Integrin Treatment With Vedolizumab on Immune Pathways and Cytokines in Inflammatory Bowel Diseases
Source: Front Immunol. 2018 Jul 31;9:1700. doi: 10.3389/fimmu.2018.01700 (PMC6090141; doi:10.3389/fimmu.2018.01700)
Supplement: Table S8 — UC Remitter Genes before and after VDZ. [file Table_8.xls]

## Sheet: UC_resp_after_vs_before
ensembl	hgnc_symbol	description	baseMean	log2FoldChange	lfcSE	stat	pvalue	padj
ENSG00000250829			51.3346	5.96533	1.54655	3.85719	3.64801e-10	2.39587e-07
ENSG00000156284	CLDN8	claudin 8 [Source:HGNC Symbol;Acc:2050]	71.9281	3.74307	1.40856	2.65737	1.57056e-05	0.00245339
ENSG00000146469	VIP	vasoactive intestinal peptide [Source:HGNC Symbol;Acc:12693]	69.4635	3.4915	1.02779	3.39709	3.377e-08	1.45549e-05
ENSG00000128714	HOXD13	homeobox D13 [Source:HGNC Symbol;Acc:5136]	148.322	3.164	1.14431	2.76498	7.00894e-06	0.0012288
ENSG00000154277	UCHL1	ubiquitin carboxyl-terminal esterase L1 (ubiquitin thiolesterase) [Source:HGNC Symbol;Acc:12513]	53.2342	2.91783	1.22434	2.38318	0.000107526	0.0109852
ENSG00000211961	IGHV1-45	immunoglobulin heavy variable 1-45 [Source:HGNC Symbol;Acc:5553]	52.7622	2.67598	1.09038	2.45416	6.65466e-05	0.00798665
ENSG00000155966	AFF2	AF4/FMR2 family, member 2 [Source:HGNC Symbol;Acc:3776]	50.0737	2.49649	0.958278	2.60518	2.2985e-05	0.00333694
ENSG00000133800	LYVE1	lymphatic vessel endothelial hyaluronan receptor 1 [Source:HGNC Symbol;Acc:14687]	177.602	2.30578	0.617105	3.73645	1.26188e-09	6.96155e-07
ENSG00000128713	HOXD11	homeobox D11 [Source:HGNC Symbol;Acc:5134]	72.1994	2.21347	0.935144	2.36698	0.000119754	0.0117975
ENSG00000125657	TNFSF9	tumor necrosis factor (ligand) superfamily, member 9 [Source:HGNC Symbol;Acc:11939]	101.589	2.21209	1.11008	1.99273	0.00120194	0.0594162
ENSG00000012223	LTF	lactotransferrin [Source:HGNC Symbol;Acc:6720]	187.543	2.16983	1.04344	2.07949	0.000726378	0.0405596
ENSG00000211685	IGLC7	immunoglobulin lambda constant 7 [Source:HGNC Symbol;Acc:5861]	2136.14	2.13688	0.872906	2.448	6.94113e-05	0.00816717
ENSG00000153234	NR4A2	nuclear receptor subfamily 4, group A, member 2 [Source:HGNC Symbol;Acc:7981]	1254.69	2.07695	0.667598	3.11108	4.28416e-07	0.000125717
ENSG00000095752	IL11	interleukin 11 [Source:HGNC Symbol;Acc:5966]	148.378	2.06131	1.13854	1.81049	0.00325822	0.127301
ENSG00000179914	ITLN1	intelectin 1 (galactofuranose binding) [Source:HGNC Symbol;Acc:18259]	17653.2	1.99897	0.669713	2.98481	1.23042e-06	0.000287626
ENSG00000232216	IGHV3-43	immunoglobulin heavy variable 3-43 [Source:HGNC Symbol;Acc:5604]	1396.46	1.92556	1.11264	1.73062	0.00491635	0.167743
ENSG00000124875	CXCL6	chemokine (C-X-C motif) ligand 6 [Source:HGNC Symbol;Acc:10643]	155.576	1.91897	1.19144	1.61063	0.0088587	0.241461
ENSG00000128710	HOXD10	homeobox D10 [Source:HGNC Symbol;Acc:5133]	58.7432	1.90749	0.779513	2.44703	6.98757e-05	0.00816717
ENSG00000241244	IGKV1D-16	immunoglobulin kappa variable 1D-16 [Source:HGNC Symbol;Acc:5748]	345.166	1.86627	0.781239	2.38886	0.000103526	0.0107387
ENSG00000198125	MB	myoglobin [Source:HGNC Symbol;Acc:6915]	146.213	1.86173	1.00513	1.85222	0.00261173	0.109155
ENSG00000179915	NRXN1	neurexin 1 [Source:HGNC Symbol;Acc:8008]	112.796	1.85554	0.843577	2.19961	0.000350726	0.0245207
ENSG00000130513	GDF15	growth differentiation factor 15 [Source:HGNC Symbol;Acc:30142]	1134.1	1.84704	0.840111	2.19857	0.000352994	0.0245207
ENSG00000119508	NR4A3	nuclear receptor subfamily 4, group A, member 3 [Source:HGNC Symbol;Acc:7982]	558.795	1.82613	0.732993	2.49133	5.14997e-05	0.00660905
ENSG00000113249	HAVCR1	hepatitis A virus cellular receptor 1 [Source:HGNC Symbol;Acc:17866]	50.0422	1.81583	1.06076	1.71182	0.00540387	0.178465
ENSG00000124216	SNAI1	snail family zinc finger 1 [Source:HGNC Symbol;Acc:11128]	134.975	1.80529	0.832662	2.1681	0.000426018	0.0278466
ENSG00000154734	ADAMTS1	ADAM metallopeptidase with thrombospondin type 1 motif, 1 [Source:HGNC Symbol;Acc:217]	763.502	1.80102	0.656364	2.74394	8.22563e-06	0.00140878
ENSG00000073756	PTGS2	prostaglandin-endoperoxide synthase 2 (prostaglandin G/H synthase and cyclooxygenase) [Source:HGNC Symbol;Acc:9605]	402.661	1.77341	0.949729	1.86728	0.00240889	0.102226
ENSG00000144476	ACKR3	atypical chemokine receptor 3 [Source:HGNC Symbol;Acc:23692]	317.799	1.76768	0.653542	2.70476	1.10486e-05	0.00184413
ENSG00000142178	SIK1	salt-inducible kinase 1 [Source:HGNC Symbol;Acc:11142]	1761.24	1.75322	0.719406	2.43703	7.48021e-05	0.00861552
ENSG00000090104	RGS1	regulator of G-protein signaling 1 [Source:HGNC Symbol;Acc:9991]	864.695	1.74965	0.964853	1.81339	0.00320906	0.125737
ENSG00000148053	NTRK2	neurotrophic tyrosine kinase, receptor, type 2 [Source:HGNC Symbol;Acc:8032]	213.804	1.73331	0.832414	2.08227	0.000714538	0.0402241
ENSG00000240382	IGKV1-17	immunoglobulin kappa variable 1-17 [Source:HGNC Symbol;Acc:5733]	1808.78	1.72436	0.976778	1.76536	0.00411877	0.149097
ENSG00000163221	S100A12	S100 calcium binding protein A12 [Source:HGNC Symbol;Acc:10489]	82.6024	1.6976	0.967564	1.75451	0.00435432	0.153767
ENSG00000211942	IGHV3-13	immunoglobulin heavy variable 3-13 [Source:HGNC Symbol;Acc:5581]	381.962	1.66608	0.683736	2.43672	7.4961e-05	0.00861552
ENSG00000188536	HBA2	hemoglobin, alpha 2 [Source:HGNC Symbol;Acc:4824]	332.601	1.62589	0.788497	2.06201	0.000805155	0.0438921
ENSG00000157368	IL34	interleukin 34 [Source:HGNC Symbol;Acc:28529]	49.962	1.61642	0.763819	2.11624	0.000583557	0.0353001
ENSG00000109255	NMU	neuromedin U [Source:HGNC Symbol;Acc:7859]	54.8473	1.61557	0.747608	2.16099	0.00044497	0.0288123
ENSG00000123358	NR4A1	nuclear receptor subfamily 4, group A, member 1 [Source:HGNC Symbol;Acc:7980]	5936.15	1.56531	0.742482	2.10821	0.000612327	0.0366722
ENSG00000213741	RPS29	ribosomal protein S29 [Source:HGNC Symbol;Acc:10419]	9367.77	1.5522	0.49725	3.12156	3.91775e-07	0.000117464
ENSG00000163873	GRIK3	glutamate receptor, ionotropic, kainate 3 [Source:HGNC Symbol;Acc:4581]	71.6897	1.54133	0.942643	1.63511	0.00787808	0.22311
ENSG00000187513	GJA4	gap junction protein, alpha 4, 37kDa [Source:HGNC Symbol;Acc:4278]	121.989	1.53587	0.638379	2.40589	9.23483e-05	0.0101085
ENSG00000254395	IGHV4-55	immunoglobulin heavy variable 4-55 (pseudogene) [Source:HGNC Symbol;Acc:5653]	69.5525	1.53056	0.863675	1.77215	0.00397729	0.145305
ENSG00000174562	KLK15	kallikrein-related peptidase 15 [Source:HGNC Symbol;Acc:20453]	86.0873	1.50963	0.890228	1.69577	0.00585424	0.188209
ENSG00000130844	ZNF331	zinc finger protein 331 [Source:HGNC Symbol;Acc:15489]	241.363	1.50055	0.74979	2.00129	0.00114462	0.0569915
ENSG00000138722	MMRN1	multimerin 1 [Source:HGNC Symbol;Acc:7178]	275.536	1.4841	0.673262	2.20434	0.000340561	0.0241901
ENSG00000211625	IGKV3D-20	immunoglobulin kappa variable 3D-20 [Source:HGNC Symbol;Acc:5825]	433.819	1.47532	0.842742	1.75061	0.00444174	0.155484
ENSG00000241351	IGKV3-11	immunoglobulin kappa variable 3-11 [Source:HGNC Symbol;Acc:5815]	7622.36	1.46866	0.891806	1.64683	0.00744392	0.215604
ENSG00000174236	REP15	RAB15 effector protein [Source:HGNC Symbol;Acc:33748]	386.596	1.4461	0.816691	1.77068	0.00400753	0.145836
ENSG00000179388	EGR3	early growth response 3 [Source:HGNC Symbol;Acc:3240]	833.712	1.43582	0.891728	1.61016	0.00887842	0.241521
ENSG00000184588	PDE4B	phosphodiesterase 4B, cAMP-specific [Source:HGNC Symbol;Acc:8781]	530.649	1.42728	0.784971	1.81826	0.00312776	0.124676
ENSG00000127533	F2RL3	coagulation factor II (thrombin) receptor-like 3 [Source:HGNC Symbol;Acc:3540]	84.3714	1.42356	0.580382	2.45279	6.71731e-05	0.00798665
ENSG00000038295	TLL1	tolloid-like 1 [Source:HGNC Symbol;Acc:11843]	58.9336	1.40704	0.65262	2.15598	0.000458799	0.0295689
ENSG00000106511	MEOX2	mesenchyme homeobox 2 [Source:HGNC Symbol;Acc:7014]	64.8106	1.40553	0.774561	1.81461	0.0031884	0.125283
ENSG00000163536	SERPINI1	serpin peptidase inhibitor, clade I (neuroserpin), member 1 [Source:HGNC Symbol;Acc:8943]	53.4127	1.40367	0.82745	1.69638	0.00583654	0.188078
ENSG00000112936	C7	complement component 7 [Source:HGNC Symbol;Acc:1346]	122.346	1.40332	0.623145	2.25199	0.000252462	0.0197839
ENSG00000151468	CCDC3	coiled-coil domain containing 3 [Source:HGNC Symbol;Acc:23813]	284.205	1.39373	0.741133	1.88054	0.00224229	0.0981766
ENSG00000105894	PTN	pleiotrophin [Source:HGNC Symbol;Acc:9630]	84.2189	1.38924	0.702117	1.97865	0.00130201	0.0634532
ENSG00000135643	KCNMB4	potassium large conductance calcium-activated channel, subfamily M, beta member 4 [Source:HGNC Symbol;Acc:6289]	84.2755	1.38482	0.773787	1.78967	0.00363255	0.137261
ENSG00000101443	WFDC2	WAP four-disulfide core domain 2 [Source:HGNC Symbol;Acc:15939]	1982	1.38264	0.843697	1.63879	0.00773953	0.221456
ENSG00000143590	EFNA3	ephrin-A3 [Source:HGNC Symbol;Acc:3223]	250.306	1.36836	0.682668	2.00444	0.00112419	0.0561769
ENSG00000106852	LHX6	LIM homeobox 6 [Source:HGNC Symbol;Acc:21735]	85.707	1.36554	0.584891	2.33468	0.000148157	0.013714
ENSG00000137860	SLC28A2	solute carrier family 28 (concentrative nucleoside transporter), member 2 [Source:HGNC Symbol;Acc:11002]	222.126	1.354	0.631137	2.14533	0.000489534	0.03097
ENSG00000148204	CRB2	crumbs homolog 2 (Drosophila) [Source:HGNC Symbol;Acc:18688]	69.825	1.34626	0.729025	1.84666	0.00269061	0.111774
ENSG00000211940	IGHV3-9	immunoglobulin heavy variable 3-9 [Source:HGNC Symbol;Acc:5628]	1751.98	1.34215	0.734459	1.8274	0.00298049	0.120778
ENSG00000137203	TFAP2A	transcription factor AP-2 alpha (activating enhancer binding protein 2 alpha) [Source:HGNC Symbol;Acc:11742]	135.522	1.31993	0.750861	1.75788	0.00427976	0.152788
ENSG00000135736	CCDC102A	coiled-coil domain containing 102A [Source:HGNC Symbol;Acc:28097]	104.999	1.30787	0.73357	1.78288	0.00376278	0.14064
ENSG00000132970	WASF3	WAS protein family, member 3 [Source:HGNC Symbol;Acc:12734]	100.823	1.29873	0.638867	2.03286	0.000954385	0.0492422
ENSG00000120885	CLU	clusterin [Source:HGNC Symbol;Acc:2095]	2580.82	1.28451	0.769579	1.6691	0.00667797	0.20207
ENSG00000100033	PRODH	proline dehydrogenase (oxidase) 1 [Source:HGNC Symbol;Acc:9453]	50.8583	1.28418	0.696774	1.84303	0.00274314	0.113274
ENSG00000132465	IGJ	immunoglobulin J polypeptide, linker protein for immunoglobulin alpha and mu polypeptides [Source:HGNC Symbol;Acc:5713]	83811.8	1.27965	0.586302	2.18258	0.000389724	0.0262199
ENSG00000240583	AQP1	aquaporin 1 (Colton blood group) [Source:HGNC Symbol;Acc:633]	1197.29	1.2737	0.49662	2.56474	3.07266e-05	0.00423781
ENSG00000116741	RGS2	regulator of G-protein signaling 2, 24kDa [Source:HGNC Symbol;Acc:9998]	1134.6	1.27184	0.710647	1.7897	0.00363194	0.137261
ENSG00000124785	NRN1	neuritin 1 [Source:HGNC Symbol;Acc:17972]	127.263	1.27032	0.625996	2.02928	0.000974386	0.0499581
ENSG00000116194	ANGPTL1	angiopoietin-like 1 [Source:HGNC Symbol;Acc:489]	109.673	1.26221	0.672954	1.87562	0.00230285	0.0996211
ENSG00000181409	AATK	apoptosis-associated tyrosine kinase [Source:HGNC Symbol;Acc:21]	174.142	1.26107	0.664175	1.8987	0.00203137	0.090104
ENSG00000188158	NHS	Nance-Horan syndrome (congenital cataracts and dental anomalies) [Source:HGNC Symbol;Acc:7820]	163.77	1.25898	0.551733	2.28187	0.000208642	0.0176539
ENSG00000163515	RETNLB	resistin like beta [Source:HGNC Symbol;Acc:20388]	725.646	1.23117	0.774077	1.5905	0.00974499	0.25321
ENSG00000267534	S1PR2	sphingosine-1-phosphate receptor 2 [Source:HGNC Symbol;Acc:3169]	80.3654	1.22988	0.754836	1.62933	0.00810038	0.227537
ENSG00000144619	CNTN4	contactin 4 [Source:HGNC Symbol;Acc:2174]	59.6181	1.22527	0.679153	1.80412	0.00336884	0.130514
ENSG00000146233	CYP39A1	cytochrome P450, family 39, subfamily A, polypeptide 1 [Source:HGNC Symbol;Acc:17449]	70.1264	1.22305	0.667297	1.83284	0.00289587	0.118516
ENSG00000198908	BHLHB9	basic helix-loop-helix domain containing, class B, 9 [Source:HGNC Symbol;Acc:29353]	53.6944	1.21832	0.619836	1.96556	0.00140188	0.0671344
ENSG00000050555	LAMC3	laminin, gamma 3 [Source:HGNC Symbol;Acc:6494]	226.827	1.21742	0.723333	1.68308	0.00623423	0.193225
ENSG00000211895	IGHA1	immunoglobulin heavy constant alpha 1 [Source:HGNC Symbol;Acc:5478]	448715	1.19927	0.543037	2.20845	0.000331958	0.0238457
ENSG00000046889	PREX2	phosphatidylinositol-3,4,5-trisphosphate-dependent Rac exchange factor 2 [Source:HGNC Symbol;Acc:22950]	147.674	1.19183	0.521812	2.28403	0.000205777	0.0176278
ENSG00000169418	NPR1	natriuretic peptide receptor A/guanylate cyclase A (atrionatriuretic peptide receptor A) [Source:HGNC Symbol;Acc:7943]	94.2622	1.18379	0.55199	2.14458	0.000491765	0.03097
ENSG00000184113	CLDN5	claudin 5 [Source:HGNC Symbol;Acc:2047]	631.836	1.16488	0.529924	2.1982	0.000353801	0.0245207
ENSG00000154035	C17orf103	chromosome 17 open reading frame 103 [Source:HGNC Symbol;Acc:30770]	140.392	1.1575	0.588757	1.96601	0.0013983	0.0671344
ENSG00000003137	CYP26B1	cytochrome P450, family 26, subfamily B, polypeptide 1 [Source:HGNC Symbol;Acc:20581]	95.3949	1.15051	0.548851	2.09621	0.00065778	0.0382789
ENSG00000143147	GPR161	G protein-coupled receptor 161 [Source:HGNC Symbol;Acc:23694]	81.2324	1.12784	0.658922	1.71164	0.00540883	0.178465
ENSG00000108849	PPY	pancreatic polypeptide [Source:HGNC Symbol;Acc:9327]	146.544	1.11649	0.580688	1.9227	0.00178032	0.082121
ENSG00000198719	DLL1	delta-like 1 (Drosophila) [Source:HGNC Symbol;Acc:2908]	355.529	1.10868	0.443104	2.50207	4.77928e-05	0.00621848
ENSG00000106571	GLI3	GLI family zinc finger 3 [Source:HGNC Symbol;Acc:4319]	378.127	1.10399	0.612923	1.80118	0.00342096	0.131605
ENSG00000234797	RPS3AP6	ribosomal protein S3A pseudogene 6 [Source:HGNC Symbol;Acc:18630]	153.8	1.09661	0.491128	2.23285	0.000284914	0.0214729
ENSG00000228223	HCG11	HLA complex group 11 (non-protein coding) [Source:HGNC Symbol;Acc:17707]	100.407	1.08857	0.647314	1.68167	0.00627777	0.193266
ENSG00000197496	SLC2A10	solute carrier family 2 (facilitated glucose transporter), member 10 [Source:HGNC Symbol;Acc:13444]	247.083	1.07413	0.551002	1.94942	0.00153471	0.0722412
ENSG00000125798	FOXA2	forkhead box A2 [Source:HGNC Symbol;Acc:5022]	732.051	1.06577	0.667013	1.59782	0.00941384	0.249205
ENSG00000149534	MS4A2	membrane-spanning 4-domains, subfamily A, member 2 [Source:HGNC Symbol;Acc:7316]	73.1869	1.06331	0.638366	1.66567	0.00679107	0.204377
ENSG00000168497	SDPR	serum deprivation response [Source:HGNC Symbol;Acc:10690]	210.971	1.06281	0.591745	1.79606	0.0035136	0.134237
ENSG00000152932	RAB3C	RAB3C, member RAS oncogene family [Source:HGNC Symbol;Acc:30269]	68.6137	1.05063	0.622319	1.68826	0.00607657	0.191715
ENSG00000112541	PDE10A	phosphodiesterase 10A [Source:HGNC Symbol;Acc:8772]	95.3869	1.05009	0.597968	1.75609	0.00431911	0.153529
ENSG00000099260	PALMD	palmdelphin [Source:HGNC Symbol;Acc:15846]	184.202	1.0406	0.53557	1.94298	0.00159084	0.074376
ENSG00000122176	FMOD	fibromodulin [Source:HGNC Symbol;Acc:3774]	1040.39	1.03344	0.412555	2.50498	4.68326e-05	0.00615158
ENSG00000182963	GJC1	gap junction protein, gamma 1, 45kDa [Source:HGNC Symbol;Acc:4280]	106.086	1.03092	0.587398	1.75506	0.0043421	0.153767
ENSG00000162738	VANGL2	VANGL planar cell polarity protein 2 [Source:HGNC Symbol;Acc:15511]	286.328	1.02349	0.591528	1.73024	0.00492574	0.167743
ENSG00000173530	TNFRSF10D	tumor necrosis factor receptor superfamily, member 10d, decoy with truncated death domain [Source:HGNC Symbol;Acc:11907]	293.561	1.02343	0.485569	2.1077	0.000614216	0.0366722
ENSG00000047457	CP	ceruloplasmin (ferroxidase) [Source:HGNC Symbol;Acc:2295]	178.6	1.0195	0.549906	1.85396	0.00258761	0.1087
ENSG00000154721	JAM2	junctional adhesion molecule 2 [Source:HGNC Symbol;Acc:14686]	517.186	1.01486	0.49595	2.04629	0.000882719	0.0461154
ENSG00000006468	ETV1	ets variant 1 [Source:HGNC Symbol;Acc:3490]	118.488	1.01445	0.602761	1.683	0.00623669	0.193225
ENSG00000185585	OLFML2A	olfactomedin-like 2A [Source:HGNC Symbol;Acc:27270]	673.667	1.0028	0.440851	2.2747	0.000218458	0.0182533
ENSG00000128709	HOXD9	homeobox D9 [Source:HGNC Symbol;Acc:5140]	67.6589	1.0004	0.594361	1.68314	0.00623214	0.193225
ENSG00000185010	F8	coagulation factor VIII, procoagulant component [Source:HGNC Symbol;Acc:3546]	78.4327	0.997608	0.59947	1.66415	0.00684194	0.204377
ENSG00000168874	ATOH8	atonal homolog 8 (Drosophila) [Source:HGNC Symbol;Acc:24126]	107.126	0.995181	0.589175	1.68911	0.00605103	0.191715
ENSG00000118407	FILIP1	filamin A interacting protein 1 [Source:HGNC Symbol;Acc:21015]	86.8252	0.984647	0.583149	1.6885	0.00606928	0.191715
ENSG00000104435	STMN2	stathmin-like 2 [Source:HGNC Symbol;Acc:10577]	390.217	0.983658	0.512305	1.92006	0.00180648	0.0830499
ENSG00000037280	FLT4	fms-related tyrosine kinase 4 [Source:HGNC Symbol;Acc:3767]	187.8	0.982654	0.614812	1.5983	0.00939249	0.249118
ENSG00000140543	DET1	de-etiolated homolog 1 (Arabidopsis) [Source:HGNC Symbol;Acc:25477]	68.7423	0.971257	0.594473	1.63381	0.00792755	0.224051
ENSG00000165633	VSTM4	V-set and transmembrane domain containing 4 [Source:HGNC Symbol;Acc:26470]	255.108	0.952466	0.572914	1.6625	0.00689748	0.205022
ENSG00000170961	HAS2	hyaluronan synthase 2 [Source:HGNC Symbol;Acc:4819]	139.042	0.951041	0.5262	1.80737	0.00331191	0.129034
ENSG00000118946	PCDH17	protocadherin 17 [Source:HGNC Symbol;Acc:14267]	305.908	0.950973	0.571331	1.66449	0.00683062	0.204377
ENSG00000197253	TPSB2	tryptase beta 2 (gene/pseudogene) [Source:HGNC Symbol;Acc:14120]	1466.38	0.94818	0.501905	1.88916	0.00213978	0.0942868
ENSG00000115380	EFEMP1	EGF containing fibulin-like extracellular matrix protein 1 [Source:HGNC Symbol;Acc:3218]	631.57	0.942559	0.560197	1.68255	0.0062505	0.193225
ENSG00000171435	KSR2	kinase suppressor of ras 2 [Source:HGNC Symbol;Acc:18610]	157.704	0.933494	0.564821	1.65273	0.00723395	0.210932
ENSG00000272758			77.0183	0.931484	0.585577	1.59071	0.0097352	0.25321
ENSG00000066735	KIF26A	kinesin family member 26A [Source:HGNC Symbol;Acc:20226]	167.863	0.928073	0.559129	1.65985	0.00698701	0.206279
ENSG00000118507	AKAP7	A kinase (PRKA) anchor protein 7 [Source:HGNC Symbol;Acc:377]	246.877	0.92274	0.570675	1.61693	0.0085964	0.237598
ENSG00000007255	TRAPPC6A	trafficking protein particle complex 6A [Source:HGNC Symbol;Acc:23069]	325.765	0.919765	0.48941	1.87933	0.00225706	0.0985105
ENSG00000176435	CLEC14A	C-type lectin domain family 14, member A [Source:HGNC Symbol;Acc:19832]	341.512	0.916787	0.57597	1.59173	0.00968871	0.25321
ENSG00000134121	CHL1	cell adhesion molecule L1-like [Source:HGNC Symbol;Acc:1939]	127.398	0.908021	0.52749	1.7214	0.0051503	0.17283
ENSG00000137962	ARHGAP29	Rho GTPase activating protein 29 [Source:HGNC Symbol;Acc:30207]	157.171	0.903478	0.523709	1.72515	0.00505389	0.170337
ENSG00000178695	KCTD12	potassium channel tetramerization domain containing 12 [Source:HGNC Symbol;Acc:14678]	2772.11	0.895175	0.466649	1.91831	0.00182405	0.083579
ENSG00000163815	CLEC3B	C-type lectin domain family 3, member B [Source:HGNC Symbol;Acc:11891]	141.245	0.889631	0.540444	1.64611	0.00747005	0.215604
ENSG00000001617	SEMA3F	sema domain, immunoglobulin domain (Ig), short basic domain, secreted, (semaphorin) 3F [Source:HGNC Symbol;Acc:10728]	355.761	0.885293	0.503034	1.75991	0.00423565	0.15213
ENSG00000211890	IGHA2	immunoglobulin heavy constant alpha 2 (A2m marker) [Source:HGNC Symbol;Acc:5479]	112824	0.883906	0.531023	1.66453	0.0068291	0.204377
ENSG00000141034	GID4	GID complex subunit 4 [Source:HGNC Symbol;Acc:28453]	190.762	0.872329	0.497724	1.75264	0.00439613	0.154672
ENSG00000161281	COX7A1	cytochrome c oxidase subunit VIIa polypeptide 1 (muscle) [Source:HGNC Symbol;Acc:2287]	183.143	0.871397	0.520492	1.67418	0.00651359	0.199192
ENSG00000153140	CETN3	centrin, EF-hand protein, 3 [Source:HGNC Symbol;Acc:1868]	240.129	0.864303	0.529431	1.63251	0.00797735	0.224997
ENSG00000134028	ADAMDEC1	ADAM-like, decysin 1 [Source:HGNC Symbol;Acc:16299]	3615.74	0.864169	0.520772	1.6594	0.0070026	0.206279
ENSG00000107562	CXCL12	chemokine (C-X-C motif) ligand 12 [Source:HGNC Symbol;Acc:10672]	1571.75	0.862579	0.542713	1.58938	0.00979627	0.25321
ENSG00000131711	MAP1B	microtubule-associated protein 1B [Source:HGNC Symbol;Acc:6836]	753.176	0.859497	0.48185	1.78374	0.00374599	0.140393
ENSG00000167244	IGF2	insulin-like growth factor 2 (somatomedin A) [Source:HGNC Symbol;Acc:5466]	2682.3	0.846405	0.49007	1.72711	0.00500423	0.169163
ENSG00000197852	FAM212B	family with sequence similarity 212, member B [Source:HGNC Symbol;Acc:28045]	120.279	0.838195	0.525061	1.59638	0.00947826	0.249951
ENSG00000105974	CAV1	caveolin 1, caveolae protein, 22kDa [Source:HGNC Symbol;Acc:1527]	930.254	0.835953	0.482215	1.73357	0.00484357	0.16659
ENSG00000174059	CD34	CD34 molecule [Source:HGNC Symbol;Acc:1662]	861.723	0.828528	0.432426	1.916	0.00184742	0.0838433
ENSG00000185477	GPRIN3	GPRIN family member 3 [Source:HGNC Symbol;Acc:27733]	1051.6	0.815823	0.471	1.73211	0.00487949	0.167408
ENSG00000152268	SPON1	spondin 1, extracellular matrix protein [Source:HGNC Symbol;Acc:11252]	1428.55	0.808003	0.483774	1.67021	0.00664183	0.201771
ENSG00000135218	CD36	CD36 molecule (thrombospondin receptor) [Source:HGNC Symbol;Acc:1663]	322.649	0.799862	0.443986	1.80155	0.00341445	0.131605
ENSG00000140280	LYSMD2	LysM, putative peptidoglycan-binding, domain containing 2 [Source:HGNC Symbol;Acc:28571]	181.795	0.79359	0.490652	1.61742	0.00857626	0.237518
ENSG00000065154	OAT	ornithine aminotransferase [Source:HGNC Symbol;Acc:8091]	576.742	0.779702	0.478274	1.63024	0.00806497	0.227004
ENSG00000114796	KLHL24	kelch-like family member 24 [Source:HGNC Symbol;Acc:25947]	553.879	0.767504	0.477033	1.60891	0.00893133	0.242482
ENSG00000121440	PDZRN3	PDZ domain containing ring finger 3 [Source:HGNC Symbol;Acc:17704]	479.024	0.760091	0.478237	1.58936	0.00979739	0.25321
ENSG00000136160	EDNRB	endothelin receptor type B [Source:HGNC Symbol;Acc:3180]	403.25	0.756052	0.451877	1.67314	0.00654707	0.199332
ENSG00000160094	ZNF362	zinc finger protein 362 [Source:HGNC Symbol;Acc:18079]	396.59	0.752268	0.462924	1.62503	0.00826922	0.230402
ENSG00000110799	VWF	von Willebrand factor [Source:HGNC Symbol;Acc:12726]	1412.71	0.751693	0.465076	1.61628	0.00862303	0.237858
ENSG00000140044	JDP2	Jun dimerization protein 2 [Source:HGNC Symbol;Acc:17546]	534.76	0.715513	0.445333	1.60669	0.00902607	0.243616
ENSG00000112514	CUTA	cutA divalent cation tolerance homolog (E. coli) [Source:HGNC Symbol;Acc:21101]	1061.43	0.703412	0.434863	1.61755	0.00857087	0.237518
ENSG00000250722	SEPP1	selenoprotein P, plasma, 1 [Source:HGNC Symbol;Acc:10751]	11540.8	-0.635767	0.393614	-1.6152	0.0086675	0.238251
ENSG00000135926	TMBIM1	transmembrane BAX inhibitor motif containing 1 [Source:HGNC Symbol;Acc:23410]	4581.6	-0.672201	0.420175	-1.59981	0.0093255	0.247818
ENSG00000139318	DUSP6	dual specificity phosphatase 6 [Source:HGNC Symbol;Acc:3072]	1548.65	-0.676218	0.410461	-1.64746	0.00742143	0.215487
ENSG00000069956	MAPK6	mitogen-activated protein kinase 6 [Source:HGNC Symbol;Acc:6879]	1379.83	-0.682024	0.409974	-1.66358	0.00686099	0.204377
ENSG00000117226	GBP3	guanylate binding protein 3 [Source:HGNC Symbol;Acc:4184]	1799.35	-0.686994	0.43143	-1.59237	0.00965955	0.25321
ENSG00000160179	ABCG1	ATP-binding cassette, sub-family G (WHITE), member 1 [Source:HGNC Symbol;Acc:73]	705.963	-0.688343	0.423349	-1.62595	0.00823305	0.229859
ENSG00000171345	KRT19	keratin 19 [Source:HGNC Symbol;Acc:6436]	26909.4	-0.694331	0.39955	-1.73778	0.00474135	0.163482
ENSG00000101844	ATG4A	autophagy related 4A, cysteine peptidase [Source:HGNC Symbol;Acc:16489]	312.982	-0.696027	0.437811	-1.58979	0.00977764	0.25321
ENSG00000129084	PSMA1	proteasome (prosome, macropain) subunit, alpha type, 1 [Source:HGNC Symbol;Acc:9530]	446.888	-0.702956	0.442061	-1.59018	0.00975958	0.25321
ENSG00000171940	ZNF217	zinc finger protein 217 [Source:HGNC Symbol;Acc:13009]	1475.16	-0.704616	0.4343	-1.62242	0.00837366	0.232842
ENSG00000067082	KLF6	Kruppel-like factor 6 [Source:HGNC Symbol;Acc:2235]	4382.86	-0.716458	0.437777	-1.63658	0.00782235	0.222445
ENSG00000152952	PLOD2	procollagen-lysine, 2-oxoglutarate 5-dioxygenase 2 [Source:HGNC Symbol;Acc:9082]	1034.71	-0.723237	0.4115	-1.75756	0.00428684	0.152788
ENSG00000167315	ACAA2	acetyl-CoA acyltransferase 2 [Source:HGNC Symbol;Acc:83]	1931.28	-0.733083	0.456983	-1.60418	0.00913433	0.245099
ENSG00000110080	ST3GAL4	ST3 beta-galactoside alpha-2,3-sialyltransferase 4 [Source:HGNC Symbol;Acc:10864]	1836.04	-0.73537	0.431969	-1.70237	0.00566529	0.184718
ENSG00000181019	NQO1	NAD(P)H dehydrogenase, quinone 1 [Source:HGNC Symbol;Acc:2874]	2716.69	-0.741834	0.467051	-1.58834	0.00984473	0.253318
ENSG00000196139	AKR1C3	aldo-keto reductase family 1, member C3 [Source:HGNC Symbol;Acc:386]	1801.5	-0.743106	0.464108	-1.60115	0.00926665	0.247206
ENSG00000101782	RIOK3	RIO kinase 3 [Source:HGNC Symbol;Acc:11451]	1593.72	-0.747978	0.464285	-1.61103	0.00884162	0.241461
ENSG00000111331	OAS3	2'-5'-oligoadenylate synthetase 3, 100kDa [Source:HGNC Symbol;Acc:8088]	1033.12	-0.750107	0.472417	-1.58781	0.00986927	0.253477
ENSG00000143153	ATP1B1	ATPase, Na+/K+ transporting, beta 1 polypeptide [Source:HGNC Symbol;Acc:804]	9101.33	-0.751341	0.436923	-1.71962	0.00519663	0.173961
ENSG00000135002	RFK	riboflavin kinase [Source:HGNC Symbol;Acc:30324]	722.072	-0.758472	0.460783	-1.64605	0.00747236	0.215604
ENSG00000148737	TCF7L2	transcription factor 7-like 2 (T-cell specific, HMG-box) [Source:HGNC Symbol;Acc:11641]	5551.66	-0.758714	0.447928	-1.69383	0.00591102	0.189153
ENSG00000104695	PPP2CB	protein phosphatase 2, catalytic subunit, beta isozyme [Source:HGNC Symbol;Acc:9300]	1389.64	-0.761612	0.423181	-1.79973	0.00344704	0.13206
ENSG00000128016	ZFP36	ZFP36 ring finger protein [Source:HGNC Symbol;Acc:12862]	9074.05	-0.767475	0.447303	-1.71578	0.0052977	0.176488
ENSG00000127324	TSPAN8	tetraspanin 8 [Source:HGNC Symbol;Acc:11855]	19503.4	-0.774567	0.399784	-1.93746	0.00164051	0.0764389
ENSG00000072609	CHFR	checkpoint with forkhead and ring finger domains, E3 ubiquitin protein ligase [Source:HGNC Symbol;Acc:20455]	550.106	-0.784342	0.428336	-1.83114	0.00292212	0.118884
ENSG00000136059	VILL	villin-like [Source:HGNC Symbol;Acc:30906]	1333.14	-0.788549	0.445029	-1.7719	0.0039824	0.145305
ENSG00000166949	SMAD3	SMAD family member 3 [Source:HGNC Symbol;Acc:6769]	1614.51	-0.790933	0.424397	-1.86366	0.0024563	0.103918
ENSG00000007384	RHBDF1	rhomboid 5 homolog 1 (Drosophila) [Source:HGNC Symbol;Acc:20561]	513.029	-0.791588	0.463581	-1.70755	0.00552062	0.181287
ENSG00000239305	RNF103	ring finger protein 103 [Source:HGNC Symbol;Acc:12859]	938.016	-0.793943	0.421177	-1.88506	0.00218808	0.0961082
ENSG00000172594	SMPDL3A	sphingomyelin phosphodiesterase, acid-like 3A [Source:HGNC Symbol;Acc:17389]	1091.46	-0.795953	0.501598	-1.58683	0.00991456	0.254167
ENSG00000251562	MALAT1	metastasis associated lung adenocarcinoma transcript 1 (non-protein coding) [Source:HGNC Symbol;Acc:29665]	157547	-0.796282	0.445631	-1.78687	0.00368578	0.138892
ENSG00000211459	MT-RNR1	mitochondrially encoded 12S RNA [Source:HGNC Symbol;Acc:7470]	122176	-0.796996	0.453471	-1.75754	0.0042872	0.152788
ENSG00000251992	SCARNA17	small Cajal body-specific RNA 17 [Source:HGNC Symbol;Acc:32574]	604.047	-0.798186	0.419697	-1.90181	0.00199702	0.0895646
ENSG00000160570	DEDD2	death effector domain containing 2 [Source:HGNC Symbol;Acc:24450]	1014.34	-0.802325	0.489711	-1.63836	0.00775546	0.221456
ENSG00000065618	COL17A1	collagen, type XVII, alpha 1 [Source:HGNC Symbol;Acc:2194]	3518.53	-0.803891	0.423629	-1.89763	0.00204322	0.090321
ENSG00000215193	PEX26	peroxisomal biogenesis factor 26 [Source:HGNC Symbol;Acc:22965]	1995.58	-0.80425	0.493975	-1.62812	0.00814764	0.228399
ENSG00000188112	C6orf132	chromosome 6 open reading frame 132 [Source:HGNC Symbol;Acc:21288]	1888.56	-0.809744	0.423111	-1.91378	0.00187006	0.084287
ENSG00000185499	MUC1	mucin 1, cell surface associated [Source:HGNC Symbol;Acc:7508]	13615.8	-0.809963	0.509926	-1.58839	0.00984211	0.253318
ENSG00000136273	HUS1	HUS1 checkpoint homolog (S. pombe) [Source:HGNC Symbol;Acc:5309]	287.094	-0.814356	0.486332	-1.67448	0.0065038	0.199192
ENSG00000113924	HGD	homogentisate 1,2-dioxygenase [Source:HGNC Symbol;Acc:4892]	596.573	-0.816238	0.458956	-1.77847	0.00384972	0.143151
ENSG00000059728	MXD1	MAX dimerization protein 1 [Source:HGNC Symbol;Acc:6761]	4331.22	-0.834893	0.478705	-1.74406	0.00459243	0.159544
ENSG00000204634	TBC1D8	TBC1 domain family, member 8 (with GRAM domain) [Source:HGNC Symbol;Acc:17791]	249.789	-0.838752	0.448998	-1.86805	0.00239891	0.102117
ENSG00000198113	TOR4A	torsin family 4, member A [Source:HGNC Symbol;Acc:25981]	1608.98	-0.842059	0.500581	-1.68216	0.00626244	0.193225
ENSG00000169894	MUC3A	mucin 3A, cell surface associated [Source:HGNC Symbol;Acc:7513]	14327.3	-0.842893	0.498825	-1.68976	0.00603163	0.191678
ENSG00000006555	TTC22	tetratricopeptide repeat domain 22 [Source:HGNC Symbol;Acc:26067]	1042.84	-0.843416	0.506001	-1.66683	0.00675286	0.203797
ENSG00000067057	PFKP	phosphofructokinase, platelet [Source:HGNC Symbol;Acc:8878]	2348.47	-0.848815	0.434006	-1.95577	0.00148111	0.0706835
ENSG00000115641	FHL2	four and a half LIM domains 2 [Source:HGNC Symbol;Acc:3703]	2191.58	-0.849529	0.487742	-1.74176	0.00464658	0.161019
ENSG00000127666	TICAM1	toll-like receptor adaptor molecule 1 [Source:HGNC Symbol;Acc:18348]	927.562	-0.850393	0.529657	-1.60555	0.00907497	0.244116
ENSG00000159399	HK2	hexokinase 2 [Source:HGNC Symbol;Acc:4923]	4621.55	-0.852942	0.514638	-1.65736	0.00707247	0.20754
ENSG00000073605	GSDMB	gasdermin B [Source:HGNC Symbol;Acc:23690]	1802.99	-0.854631	0.494251	-1.72914	0.00495312	0.167846
ENSG00000187608	ISG15	ISG15 ubiquitin-like modifier [Source:HGNC Symbol;Acc:4053]	1019.69	-0.855322	0.506748	-1.68786	0.00608841	0.191715
ENSG00000189325	C6orf222	chromosome 6 open reading frame 222 [Source:HGNC Symbol;Acc:33769]	192.412	-0.857508	0.531645	-1.61293	0.00876182	0.240245
ENSG00000198142	SOWAHC	sosondowah ankyrin repeat domain family member C [Source:HGNC Symbol;Acc:26149]	823.233	-0.863452	0.472739	-1.82649	0.00299492	0.120778
ENSG00000188993	LRRC66	leucine rich repeat containing 66 [Source:HGNC Symbol;Acc:34299]	374.838	-0.866746	0.484129	-1.79032	0.00362028	0.137261
ENSG00000140950	TLDC1	TBC/LysM-associated domain containing 1 [Source:HGNC Symbol;Acc:29325]	268.993	-0.86796	0.478301	-1.81467	0.00318739	0.125283
ENSG00000245532	NEAT1	nuclear paraspeckle assembly transcript 1 (non-protein coding) [Source:HGNC Symbol;Acc:30815]	14252	-0.869564	0.512388	-1.69708	0.00581632	0.187866
ENSG00000076685	NT5C2	5'-nucleotidase, cytosolic II [Source:HGNC Symbol;Acc:8022]	959.326	-0.877577	0.457793	-1.91697	0.00183753	0.0838433
ENSG00000172375	C2CD2L	C2CD2-like [Source:HGNC Symbol;Acc:29000]	625.905	-0.881782	0.460312	-1.91562	0.00185128	0.0838433
ENSG00000167106	FAM102A	family with sequence similarity 102, member A [Source:HGNC Symbol;Acc:31419]	2001.2	-0.884128	0.447759	-1.97456	0.00133243	0.0647075
ENSG00000163898	LIPH	lipase, member H [Source:HGNC Symbol;Acc:18483]	1347.21	-0.88445	0.55207	-1.60206	0.00922661	0.246615
ENSG00000184163	FAM132A	family with sequence similarity 132, member A [Source:HGNC Symbol;Acc:32308]	190.259	-0.886417	0.485592	-1.82544	0.00301161	0.121096
ENSG00000153714	LURAP1L	leucine rich adaptor protein 1-like [Source:HGNC Symbol;Acc:31452]	301.473	-0.886423	0.534296	-1.65905	0.00701457	0.206279
ENSG00000171219	CDC42BPG	CDC42 binding protein kinase gamma (DMPK-like) [Source:HGNC Symbol;Acc:29829]	701.8	-0.890407	0.551302	-1.6151	0.00867185	0.238251
ENSG00000173166	RAPH1	Ras association (RalGDS/AF-6) and pleckstrin homology domains 1 [Source:HGNC Symbol;Acc:14436]	2854.84	-0.891248	0.460957	-1.93348	0.00167724	0.0776258
ENSG00000167702	KIFC2	kinesin family member C2 [Source:HGNC Symbol;Acc:29530]	601.072	-0.892213	0.506282	-1.76228	0.00418432	0.150679
ENSG00000249669	MIR143HG	MIR143 host gene (non-protein coding) [Source:HGNC Symbol;Acc:42872]	313.057	-0.894095	0.543942	-1.64373	0.00755675	0.217584
ENSG00000185015	CA13	carbonic anhydrase XIII [Source:HGNC Symbol;Acc:14914]	156.309	-0.89527	0.562602	-1.5913	0.00970806	0.25321
ENSG00000106608	URGCP	upregulator of cell proliferation [Source:HGNC Symbol;Acc:30890]	696.714	-0.896583	0.500195	-1.79247	0.00358008	0.136399
ENSG00000270804			87.778	-0.898502	0.552513	-1.62621	0.00822266	0.229859
ENSG00000148339	SLC25A25	solute carrier family 25 (mitochondrial carrier; phosphate carrier), member 25 [Source:HGNC Symbol;Acc:20663]	547.465	-0.898963	0.421315	-2.13371	0.000525264	0.0326326
ENSG00000138434	SSFA2	sperm specific antigen 2 [Source:HGNC Symbol;Acc:11319]	3401.68	-0.901902	0.535075	-1.68556	0.00615817	0.193225
ENSG00000158125	XDH	xanthine dehydrogenase [Source:HGNC Symbol;Acc:12805]	1306.57	-0.905208	0.496608	-1.82278	0.00305409	0.122224
ENSG00000166900	STX3	syntaxin 3 [Source:HGNC Symbol;Acc:11438]	1211.79	-0.905345	0.542444	-1.66901	0.00668097	0.20207
ENSG00000183421	RIPK4	receptor-interacting serine-threonine kinase 4 [Source:HGNC Symbol;Acc:496]	176.363	-0.90691	0.523973	-1.73083	0.00491104	0.167743
ENSG00000181826	RELL1	RELT-like 1 [Source:HGNC Symbol;Acc:27379]	360.006	-0.90696	0.536029	-1.692	0.005965	0.190438
ENSG00000196141	SPATS2L	spermatogenesis associated, serine-rich 2-like [Source:HGNC Symbol;Acc:24574]	2472.01	-0.909278	0.513738	-1.76993	0.00402315	0.146019
ENSG00000137757	CASP5	caspase 5, apoptosis-related cysteine peptidase [Source:HGNC Symbol;Acc:1506]	799.526	-0.911554	0.504697	-1.80614	0.00333336	0.129503
ENSG00000224259	LINC01133	long intergenic non-protein coding RNA 1133 [Source:HGNC Symbol;Acc:49447]	730.931	-0.913231	0.452621	-2.01765	0.00104205	0.0524523
ENSG00000065357	DGKA	diacylglycerol kinase, alpha 80kDa [Source:HGNC Symbol;Acc:2849]	1256.34	-0.913801	0.4361	-2.09539	0.000660997	0.0383045
ENSG00000089127	OAS1	2'-5'-oligoadenylate synthetase 1, 40/46kDa [Source:HGNC Symbol;Acc:8086]	2073.98	-0.9146	0.450007	-2.03241	0.000956853	0.0492422
ENSG00000150782	IL18	interleukin 18 (interferon-gamma-inducing factor) [Source:HGNC Symbol;Acc:5986]	1000.9	-0.916912	0.446601	-2.05309	0.000848348	0.0448292
ENSG00000203485	INF2	inverted formin, FH2 and WH2 domain containing [Source:HGNC Symbol;Acc:23791]	3488.57	-0.917244	0.502107	-1.82679	0.00299012	0.120778
ENSG00000100065	CARD10	caspase recruitment domain family, member 10 [Source:HGNC Symbol;Acc:16422]	804.488	-0.91743	0.569316	-1.61146	0.00882355	0.241457
ENSG00000181751	C5orf30	chromosome 5 open reading frame 30 [Source:HGNC Symbol;Acc:25052]	626.887	-0.919021	0.555168	-1.65539	0.00714071	0.209097
ENSG00000204959	ARHGEF34P	Rho guanine nucleotide exchange factor (GEF) 34, pseudogene [Source:HGNC Symbol;Acc:38086]	129.347	-0.923258	0.51945	-1.77738	0.00387146	0.143151
ENSG00000178209	PLEC	plectin [Source:HGNC Symbol;Acc:9069]	17927.7	-0.923783	0.548948	-1.68282	0.00624199	0.193225
ENSG00000034152	MAP2K3	mitogen-activated protein kinase kinase 3 [Source:HGNC Symbol;Acc:6843]	2125.18	-0.926019	0.478673	-1.93455	0.00166723	0.0774223
ENSG00000151689	INPP1	inositol polyphosphate-1-phosphatase [Source:HGNC Symbol;Acc:6071]	1109.97	-0.932467	0.569563	-1.63716	0.00780048	0.222281
ENSG00000134755	DSC2	desmocollin 2 [Source:HGNC Symbol;Acc:3036]	3788.06	-0.933654	0.587492	-1.58922	0.0098038	0.25321
ENSG00000090530	LEPREL1	leprecan-like 1 [Source:HGNC Symbol;Acc:19317]	882.352	-0.935276	0.540809	-1.7294	0.00494671	0.167846
ENSG00000147883	CDKN2B	cyclin-dependent kinase inhibitor 2B (p15, inhibits CDK4) [Source:HGNC Symbol;Acc:1788]	927.009	-0.936137	0.531105	-1.76262	0.0041771	0.150679
ENSG00000265666			74.3251	-0.938117	0.564619	-1.6615	0.00693094	0.205573
ENSG00000267322			274.041	-0.940226	0.454648	-2.06803	0.00077718	0.0428755
ENSG00000160145	KALRN	kalirin, RhoGEF kinase [Source:HGNC Symbol;Acc:4814]	862.55	-0.945521	0.531812	-1.77792	0.00386054	0.143151
ENSG00000166401	SERPINB8	serpin peptidase inhibitor, clade B (ovalbumin), member 8 [Source:HGNC Symbol;Acc:8952]	333.896	-0.948131	0.557449	-1.70084	0.00570864	0.185692
ENSG00000164099	PRSS12	protease, serine, 12 (neurotrypsin, motopsin) [Source:HGNC Symbol;Acc:9477]	508.728	-0.95069	0.462343	-2.05625	0.000832838	0.0447387
ENSG00000213977	TAX1BP3	Tax1 (human T-cell leukemia virus type I) binding protein 3 [Source:HGNC Symbol;Acc:30684]	317.034	-0.952715	0.565413	-1.68499	0.0061756	0.193225
ENSG00000161328	LRRC56	leucine rich repeat containing 56 [Source:HGNC Symbol;Acc:25430]	82.5177	-0.953243	0.595815	-1.5999	0.00932164	0.247818
ENSG00000189120	SP6	Sp6 transcription factor [Source:HGNC Symbol;Acc:14530]	102.619	-0.954751	0.526051	-1.81494	0.00318291	0.125283
ENSG00000226210			229.753	-0.954982	0.574033	-1.66364	0.00685908	0.204377
ENSG00000173702	MUC13	mucin 13, cell surface associated [Source:HGNC Symbol;Acc:7511]	25854.2	-0.956228	0.481784	-1.98476	0.00125762	0.0619469
ENSG00000124171	PARD6B	par-6 family cell polarity regulator beta [Source:HGNC Symbol;Acc:16245]	335.1	-0.956712	0.531234	-1.80092	0.00342563	0.131605
ENSG00000165637	VDAC2	voltage-dependent anion channel 2 [Source:HGNC Symbol;Acc:12672]	1458.48	-0.957889	0.490146	-1.95429	0.0014934	0.0710241
ENSG00000137267	TUBB2A	tubulin, beta 2A class IIa [Source:HGNC Symbol;Acc:12412]	587.05	-0.96412	0.421893	-2.28522	0.000204203	0.0176278
ENSG00000099866	MADCAM1	mucosal vascular addressin cell adhesion molecule 1 [Source:HGNC Symbol;Acc:6765]	637.219	-0.967684	0.426293	-2.27	0.000225123	0.0185667
ENSG00000103089	FA2H	fatty acid 2-hydroxylase [Source:HGNC Symbol;Acc:21197]	1346.78	-0.969823	0.546121	-1.77584	0.00390232	0.143906
ENSG00000136044	APPL2	adaptor protein, phosphotyrosine interaction, PH domain and leucine zipper containing 2 [Source:HGNC Symbol;Acc:18242]	1236.29	-0.970449	0.523556	-1.85357	0.00259298	0.1087
ENSG00000129465	RIPK3	receptor-interacting serine-threonine kinase 3 [Source:HGNC Symbol;Acc:10021]	434.492	-0.97165	0.490338	-1.98159	0.00128044	0.0628465
ENSG00000205413	SAMD9	sterile alpha motif domain containing 9 [Source:HGNC Symbol;Acc:1348]	1362.75	-0.977568	0.576962	-1.69434	0.00589621	0.189117
ENSG00000119125	GDA	guanine deaminase [Source:HGNC Symbol;Acc:4212]	524.876	-0.977801	0.589348	-1.65912	0.00701198	0.206279
ENSG00000185033	SEMA4B	sema domain, immunoglobulin domain (Ig), transmembrane domain (TM) and short cytoplasmic domain, (semaphorin) 4B [Source:HGNC Symbol;Acc:10730]	2675.55	-0.985955	0.483401	-2.03962	0.000917639	0.0477588
ENSG00000178826	TMEM139	transmembrane protein 139 [Source:HGNC Symbol;Acc:22058]	331.898	-0.987884	0.474209	-2.08323	0.000710508	0.0401612
ENSG00000117472	TSPAN1	tetraspanin 1 [Source:HGNC Symbol;Acc:20657]	17740.9	-0.989163	0.474352	-2.08529	0.00070186	0.0400002
ENSG00000118515	SGK1	serum/glucocorticoid regulated kinase 1 [Source:HGNC Symbol;Acc:10810]	1771.32	-0.995849	0.41642	-2.39145	0.000101743	0.0107387
ENSG00000131037	EPS8L1	EPS8-like 1 [Source:HGNC Symbol;Acc:21295]	740.409	-0.997208	0.510716	-1.95257	0.00150789	0.0714667
ENSG00000162779	AXDND1	axonemal dynein light chain domain containing 1 [Source:HGNC Symbol;Acc:26564]	125.348	-0.999693	0.582039	-1.71757	0.0052504	0.175335
ENSG00000096060	FKBP5	FK506 binding protein 5 [Source:HGNC Symbol;Acc:3721]	1342.92	-1.00137	0.428068	-2.33927	0.000143768	0.0134887
ENSG00000099834	CDHR5	cadherin-related family member 5 [Source:HGNC Symbol;Acc:7521]	8000.71	-1.0018	0.598622	-1.67351	0.0065349	0.199332
ENSG00000165507	C10orf10	chromosome 10 open reading frame 10 [Source:HGNC Symbol;Acc:23355]	400.56	-1.00696	0.58789	-1.71285	0.00537626	0.178465
ENSG00000228903	RASA4CP	RAS p21 protein activator 4C, pseudogene [Source:HGNC Symbol;Acc:44185]	130.744	-1.01454	0.600351	-1.68992	0.00602677	0.191678
ENSG00000157483	MYO1E	myosin IE [Source:HGNC Symbol;Acc:7599]	1983.87	-1.01699	0.494677	-2.05586	0.000834703	0.0447387
ENSG00000114455	HHLA2	HERV-H LTR-associating 2 [Source:HGNC Symbol;Acc:4905]	2428.51	-1.02463	0.598443	-1.71217	0.00539462	0.178465
ENSG00000124762	CDKN1A	cyclin-dependent kinase inhibitor 1A (p21, Cip1) [Source:HGNC Symbol;Acc:1784]	3874.32	-1.02484	0.478238	-2.14294	0.000496681	0.0311374
ENSG00000178381	ZFAND2A	zinc finger, AN1-type domain 2A [Source:HGNC Symbol;Acc:28073]	459.163	-1.02625	0.560258	-1.83174	0.00291277	0.118855
ENSG00000175591	P2RY2	purinergic receptor P2Y, G-protein coupled, 2 [Source:HGNC Symbol;Acc:8541]	294.039	-1.0271	0.489283	-2.0992	0.000646172	0.0379489
ENSG00000114770	ABCC5	ATP-binding cassette, sub-family C (CFTR/MRP), member 5 [Source:HGNC Symbol;Acc:56]	577.996	-1.03311	0.497627	-2.07607	0.000741227	0.0412218
ENSG00000077463	SIRT6	sirtuin 6 [Source:HGNC Symbol;Acc:14934]	923.139	-1.03329	0.551689	-1.87295	0.00233631	0.100381
ENSG00000167183	PRR15L	proline rich 15-like [Source:HGNC Symbol;Acc:28149]	2660.18	-1.03765	0.419291	-2.47477	5.77569e-05	0.00730811
ENSG00000085552	IGSF9	immunoglobulin superfamily, member 9 [Source:HGNC Symbol;Acc:18132]	450.32	-1.04019	0.646708	-1.60844	0.00895127	0.242546
ENSG00000159871	LYPD5	LY6/PLAUR domain containing 5 [Source:HGNC Symbol;Acc:26397]	146.194	-1.06615	0.663059	-1.60793	0.00897297	0.242657
ENSG00000054277	OPN3	opsin 3 [Source:HGNC Symbol;Acc:14007]	358.227	-1.06722	0.476341	-2.24046	0.00027157	0.0206933
ENSG00000173156	RHOD	ras homolog family member D [Source:HGNC Symbol;Acc:670]	285.712	-1.06808	0.468014	-2.28215	0.00020827	0.0176539
ENSG00000272669			132.447	-1.06882	0.665749	-1.60544	0.00908002	0.244116
ENSG00000198814	GK	glycerol kinase [Source:HGNC Symbol;Acc:4289]	335.45	-1.06984	0.578112	-1.85057	0.00263492	0.109791
ENSG00000166016	ABTB2	ankyrin repeat and BTB (POZ) domain containing 2 [Source:HGNC Symbol;Acc:23842]	312.336	-1.07314	0.605033	-1.77368	0.00394597	0.144742
ENSG00000182795	C1orf116	chromosome 1 open reading frame 116 [Source:HGNC Symbol;Acc:28667]	1315.73	-1.07399	0.582972	-1.84227	0.00275421	0.113391
ENSG00000214193	SH3D21	SH3 domain containing 21 [Source:HGNC Symbol;Acc:26236]	262.021	-1.07425	0.49876	-2.15384	0.000464838	0.0298188
ENSG00000164825	DEFB1	defensin, beta 1 [Source:HGNC Symbol;Acc:2766]	275.115	-1.07684	0.631411	-1.70544	0.00557901	0.182336
ENSG00000102245	CD40LG	CD40 ligand [Source:HGNC Symbol;Acc:11935]	88.8775	-1.07687	0.676562	-1.59168	0.00969068	0.25321
ENSG00000257743		Putative inactive maltase-glucoamylase-like protein LOC93432 [Source:UniProtKB/Swiss-Prot;Acc:Q2M2H8]	1226.25	-1.0792	0.473904	-2.27725	0.000214924	0.0180745
ENSG00000169692	AGPAT2	1-acylglycerol-3-phosphate O-acyltransferase 2 [Source:HGNC Symbol;Acc:325]	1650.22	-1.08032	0.57765	-1.87019	0.00237137	0.101257
ENSG00000119686	FLVCR2	feline leukemia virus subgroup C cellular receptor family, member 2 [Source:HGNC Symbol;Acc:20105]	299.558	-1.0815	0.568755	-1.90153	0.00200014	0.0895646
ENSG00000162458	FBLIM1	filamin binding LIM protein 1 [Source:HGNC Symbol;Acc:24686]	1910.68	-1.08375	0.490444	-2.20974	0.000329303	0.0238457
ENSG00000006453	BAIAP2L1	BAI1-associated protein 2-like 1 [Source:HGNC Symbol;Acc:21649]	2392.92	-1.08706	0.492736	-2.20618	0.000336687	0.0240601
ENSG00000175279	APITD1	apoptosis-inducing, TAF9-like domain 1 [Source:HGNC Symbol;Acc:23163]	52.9273	-1.08836	0.621581	-1.75096	0.00443399	0.155484
ENSG00000127957	PMS2P3	postmeiotic segregation increased 2 pseudogene 3 [Source:HGNC Symbol;Acc:9128]	69.8156	-1.08932	0.592012	-1.84003	0.00278727	0.114411
ENSG00000168903	BTNL3	butyrophilin-like 3 [Source:HGNC Symbol;Acc:1143]	994.571	-1.08957	0.530169	-2.05513	0.000838277	0.0447387
ENSG00000113303	BTNL8	butyrophilin-like 8 [Source:HGNC Symbol;Acc:26131]	655.495	-1.09053	0.569368	-1.91534	0.00185413	0.0838433
ENSG00000171227	TMEM37	transmembrane protein 37 [Source:HGNC Symbol;Acc:18216]	472.137	-1.09087	0.625049	-1.74525	0.00456477	0.158983
ENSG00000137269	LRRC1	leucine rich repeat containing 1 [Source:HGNC Symbol;Acc:14307]	858.942	-1.10234	0.5892	-1.87092	0.00236212	0.101175
ENSG00000156219	ART3	ADP-ribosyltransferase 3 [Source:HGNC Symbol;Acc:725]	101.597	-1.10246	0.666517	-1.65406	0.00718715	0.210011
ENSG00000151632	AKR1C2	aldo-keto reductase family 1, member C2 [Source:HGNC Symbol;Acc:385]	128.516	-1.10871	0.61094	-1.81476	0.00318598	0.125283
ENSG00000086062	B4GALT1	UDP-Gal:betaGlcNAc beta 1,4- galactosyltransferase, polypeptide 1 [Source:HGNC Symbol;Acc:924]	5025.86	-1.10879	0.539624	-2.05475	0.000840149	0.0447387
ENSG00000108242	CYP2C18	cytochrome P450, family 2, subfamily C, polypeptide 18 [Source:HGNC Symbol;Acc:2620]	160.011	-1.11214	0.561502	-1.98066	0.00128727	0.0629576
ENSG00000144820	GPR128	G protein-coupled receptor 128 [Source:HGNC Symbol;Acc:19241]	366.432	-1.11773	0.501595	-2.22835	0.000293095	0.0219482
ENSG00000102886	GDPD3	glycerophosphodiester phosphodiesterase domain containing 3 [Source:HGNC Symbol;Acc:28638]	671.529	-1.11832	0.613592	-1.82258	0.00305737	0.122224
ENSG00000117394	SLC2A1	solute carrier family 2 (facilitated glucose transporter), member 1 [Source:HGNC Symbol;Acc:11005]	1998.47	-1.12222	0.464354	-2.41673	8.58433e-05	0.00954799
ENSG00000172183	ISG20	interferon stimulated exonuclease gene 20kDa [Source:HGNC Symbol;Acc:6130]	2205.73	-1.12234	0.597967	-1.87692	0.00228675	0.0994916
ENSG00000101187	SLCO4A1	solute carrier organic anion transporter family, member 4A1 [Source:HGNC Symbol;Acc:10953]	608.257	-1.12644	0.500873	-2.24895	0.000257365	0.0199415
ENSG00000169908	TM4SF1	transmembrane 4 L six family member 1 [Source:HGNC Symbol;Acc:11853]	2545.14	-1.12958	0.503342	-2.24415	0.000265304	0.0204417
ENSG00000043039	BARX2	BARX homeobox 2 [Source:HGNC Symbol;Acc:956]	453.647	-1.13037	0.579296	-1.95128	0.00151884	0.071739
ENSG00000204839	MROH6	maestro heat-like repeat family member 6 [Source:HGNC Symbol;Acc:27814]	671.769	-1.13361	0.421488	-2.68953	1.23785e-05	0.00200852
ENSG00000189223	PAX8-AS1	PAX8 antisense RNA 1 [Source:HGNC Symbol;Acc:49271]	379.864	-1.13758	0.533391	-2.13274	0.00052836	0.0326778
ENSG00000168575	SLC20A2	solute carrier family 20 (phosphate transporter), member 2 [Source:HGNC Symbol;Acc:10947]	1138.17	-1.14603	0.533346	-2.14876	0.000479424	0.030471
ENSG00000133816	MICAL2	microtubule associated monooxygenase, calponin and LIM domain containing 2 [Source:HGNC Symbol;Acc:24693]	3196.68	-1.14964	0.482923	-2.3806	0.000109393	0.0110128
ENSG00000184669	OR7E14P	olfactory receptor, family 7, subfamily E, member 14 pseudogene [Source:HGNC Symbol;Acc:8385]	280.207	-1.15035	0.493754	-2.3298	0.000152967	0.0140648
ENSG00000167117	LINC00483	long intergenic non-protein coding RNA 483 [Source:HGNC Symbol;Acc:26080]	304.399	-1.15368	0.488811	-2.36017	0.000125282	0.0121683
ENSG00000171346	KRT15	keratin 15 [Source:HGNC Symbol;Acc:6421]	125.077	-1.15783	0.587574	-1.97053	0.00136315	0.0659671
ENSG00000013588	GPRC5A	G protein-coupled receptor, family C, group 5, member A [Source:HGNC Symbol;Acc:9836]	10089.7	-1.1594	0.533607	-2.17276	0.000413987	0.0271891
ENSG00000040199	PHLPP2	PH domain and leucine rich repeat protein phosphatase 2 [Source:HGNC Symbol;Acc:29149]	623.603	-1.16243	0.575214	-2.02086	0.00102294	0.051869
ENSG00000163586	FABP1	fatty acid binding protein 1, liver [Source:HGNC Symbol;Acc:3555]	74021.1	-1.16874	0.688643	-1.69716	0.00581412	0.187866
ENSG00000253864			188.655	-1.1695	0.48185	-2.42711	8.0019e-05	0.00904609
ENSG00000005238	FAM214B	family with sequence similarity 214, member B [Source:HGNC Symbol;Acc:25666]	955.199	-1.16998	0.498733	-2.3459	0.000137646	0.0131834
ENSG00000164078	MST1R	macrophage stimulating 1 receptor (c-met-related tyrosine kinase) [Source:HGNC Symbol;Acc:7381]	1317.05	-1.17105	0.581318	-2.01447	0.00106129	0.0532266
ENSG00000166689	PLEKHA7	pleckstrin homology domain containing, family A member 7 [Source:HGNC Symbol;Acc:27049]	968.526	-1.17153	0.537719	-2.17871	0.000399129	0.0264653
ENSG00000131941	RHPN2	rhophilin, Rho GTPase binding protein 2 [Source:HGNC Symbol;Acc:19974]	1488.3	-1.17228	0.526597	-2.22614	0.000297176	0.0220358
ENSG00000172432	GTPBP2	GTP binding protein 2 [Source:HGNC Symbol;Acc:4670]	1114.84	-1.17296	0.496328	-2.36327	0.000122737	0.0120056
ENSG00000247844	CCAT1	colon cancer associated transcript 1 (non-protein coding) [Source:HGNC Symbol;Acc:45128]	176.027	-1.17916	0.735586	-1.60302	0.00918469	0.245971
ENSG00000133962	CATSPERB	catsper channel auxiliary subunit beta [Source:HGNC Symbol;Acc:20500]	97.4947	-1.18283	0.666275	-1.77529	0.00391331	0.143926
ENSG00000023445	BIRC3	baculoviral IAP repeat containing 3 [Source:HGNC Symbol;Acc:591]	2305.3	-1.18425	0.52402	-2.25994	0.000240028	0.0193106
ENSG00000133321	RARRES3	retinoic acid receptor responder (tazarotene induced) 3 [Source:HGNC Symbol;Acc:9869]	1719.84	-1.18545	0.559347	-2.11935	0.000572759	0.0347995
ENSG00000176532	PRR15	proline rich 15 [Source:HGNC Symbol;Acc:22310]	2078.7	-1.18596	0.569007	-2.08426	0.000706178	0.0400807
ENSG00000166311	SMPD1	sphingomyelin phosphodiesterase 1, acid lysosomal [Source:HGNC Symbol;Acc:11120]	960.47	-1.18894	0.52393	-2.26928	0.000226161	0.0185667
ENSG00000196517	SLC6A9	solute carrier family 6 (neurotransmitter transporter, glycine), member 9 [Source:HGNC Symbol;Acc:11056]	689.26	-1.19117	0.462394	-2.5761	2.83322e-05	0.00398733
ENSG00000145287	PLAC8	placenta-specific 8 [Source:HGNC Symbol;Acc:19254]	8384.25	-1.19214	0.485873	-2.4536	6.68041e-05	0.00798665
ENSG00000168389	MFSD2A	major facilitator superfamily domain containing 2A [Source:HGNC Symbol;Acc:25897]	574.626	-1.19823	0.584451	-2.05018	0.000862899	0.0454241
ENSG00000140961	OSGIN1	oxidative stress induced growth inhibitor 1 [Source:HGNC Symbol;Acc:30093]	224.937	-1.20033	0.512805	-2.34072	0.000142408	0.0134887
ENSG00000123843	C4BPB	complement component 4 binding protein, beta [Source:HGNC Symbol;Acc:1328]	695.555	-1.20443	0.734347	-1.64014	0.00768913	0.220934
ENSG00000213901	SLC23A3	solute carrier family 23, member 3 [Source:HGNC Symbol;Acc:20601]	87.8106	-1.2052	0.690335	-1.74582	0.0045516	0.158926
ENSG00000188549	C15orf52	chromosome 15 open reading frame 52 [Source:HGNC Symbol;Acc:33488]	213.34	-1.20628	0.505209	-2.38769	0.000104335	0.0107387
ENSG00000174640	SLCO2A1	solute carrier organic anion transporter family, member 2A1 [Source:HGNC Symbol;Acc:10955]	1665.53	-1.21024	0.587481	-2.06005	0.000814481	0.0442257
ENSG00000254614		Uncharacterized protein [Source:UniProtKB/TrEMBL;Acc:E9PK70]	98.7095	-1.21194	0.600348	-2.01874	0.00103554	0.0523156
ENSG00000143375	CGN	cingulin [Source:HGNC Symbol;Acc:17429]	2858.46	-1.21637	0.617846	-1.96872	0.00137708	0.0664078
ENSG00000119950	MXI1	MAX interactor 1, dimerization protein [Source:HGNC Symbol;Acc:7534]	829.961	-1.21741	0.440385	-2.76442	7.03851e-06	0.0012288
ENSG00000110492	MDK	midkine (neurite growth-promoting factor 2) [Source:HGNC Symbol;Acc:6972]	3665.69	-1.22709	0.460341	-2.66562	1.47798e-05	0.00234303
ENSG00000102287	GABRE	gamma-aminobutyric acid (GABA) A receptor, epsilon [Source:HGNC Symbol;Acc:4085]	332.849	-1.22759	0.527412	-2.32757	0.000155214	0.0141769
ENSG00000184012	TMPRSS2	transmembrane protease, serine 2 [Source:HGNC Symbol;Acc:11876]	6540.33	-1.2399	0.602301	-2.05861	0.000821377	0.0444252
ENSG00000130707	ASS1	argininosuccinate synthase 1 [Source:HGNC Symbol;Acc:758]	13721.1	-1.24333	0.465977	-2.66821	1.44991e-05	0.00232526
ENSG00000115963	RND3	Rho family GTPase 3 [Source:HGNC Symbol;Acc:671]	511.508	-1.24463	0.505602	-2.46167	6.32046e-05	0.0077832
ENSG00000148926	ADM	adrenomedullin [Source:HGNC Symbol;Acc:259]	1265.23	-1.24662	0.570838	-2.18384	0.000386706	0.0261444
ENSG00000144852	NR1I2	nuclear receptor subfamily 1, group I, member 2 [Source:HGNC Symbol;Acc:7968]	473.581	-1.25611	0.722288	-1.73907	0.00471033	0.162819
ENSG00000026652	AGPAT4	1-acylglycerol-3-phosphate O-acyltransferase 4 [Source:HGNC Symbol;Acc:20885]	363.776	-1.26864	0.742685	-1.70818	0.00550317	0.181145
ENSG00000126368	NR1D1	nuclear receptor subfamily 1, group D, member 1 [Source:HGNC Symbol;Acc:7962]	705.917	-1.27082	0.484734	-2.62168	2.03929e-05	0.00299332
ENSG00000243064	ABCC13	ATP-binding cassette, sub-family C (CFTR/MRP), member 13, pseudogene [Source:HGNC Symbol;Acc:16022]	117.506	-1.2764	0.551125	-2.31599	0.000167381	0.0148937
ENSG00000138678	AGPAT9	1-acylglycerol-3-phosphate O-acyltransferase 9 [Source:HGNC Symbol;Acc:28157]	515.167	-1.28002	0.624804	-2.04867	0.000870532	0.0456516
ENSG00000008517	IL32	interleukin 32 [Source:HGNC Symbol;Acc:16830]	3651.95	-1.28102	0.514336	-2.49063	5.1753e-05	0.00660905
ENSG00000227462			66.7007	-1.28136	0.62397	-2.05357	0.000845999	0.0448292
ENSG00000148735	PLEKHS1	pleckstrin homology domain containing, family S member 1 [Source:HGNC Symbol;Acc:26285]	441.881	-1.28564	0.644639	-1.99436	0.0011908	0.0590773
ENSG00000112782	CLIC5	chloride intracellular channel 5 [Source:HGNC Symbol;Acc:13517]	1547.85	-1.2905	0.590746	-2.18453	0.00038505	0.0261444
ENSG00000160182	TFF1	trefoil factor 1 [Source:HGNC Symbol;Acc:11755]	8447.59	-1.30006	0.577259	-2.25212	0.000252254	0.0197839
ENSG00000007306	CEACAM7	carcinoembryonic antigen-related cell adhesion molecule 7 [Source:HGNC Symbol;Acc:1819]	21755.9	-1.30087	0.543937	-2.39157	0.000101661	0.0107387
ENSG00000133317	LGALS12	lectin, galactoside-binding, soluble, 12 [Source:HGNC Symbol;Acc:15788]	61.1338	-1.30536	0.778839	-1.67603	0.00645453	0.198265
ENSG00000170425	ADORA2B	adenosine A2b receptor [Source:HGNC Symbol;Acc:264]	324.744	-1.31449	0.587143	-2.23879	0.000274436	0.0207968
ENSG00000105355	PLIN3	perilipin 3 [Source:HGNC Symbol;Acc:16893]	1581.28	-1.31744	0.553205	-2.38147	0.000108756	0.0110128
ENSG00000144063	MALL	mal, T-cell differentiation protein-like [Source:HGNC Symbol;Acc:6818]	1675.25	-1.31889	0.549786	-2.3989	9.67876e-05	0.010511
ENSG00000166823	MESP1	mesoderm posterior 1 homolog (mouse) [Source:HGNC Symbol;Acc:29658]	113.243	-1.31924	0.694827	-1.89866	0.00203178	0.090104
ENSG00000105388	CEACAM5	carcinoembryonic antigen-related cell adhesion molecule 5 [Source:HGNC Symbol;Acc:1817]	129155	-1.31933	0.502811	-2.6239	2.0066e-05	0.00299332
ENSG00000187017	ESPN	espin [Source:HGNC Symbol;Acc:13281]	583.486	-1.32101	0.609686	-2.1667	0.000429685	0.0279538
ENSG00000130234	ACE2	angiotensin I converting enzyme 2 [Source:HGNC Symbol;Acc:13557]	492.935	-1.32108	0.565608	-2.33568	0.000147196	0.013714
ENSG00000183018	SPNS2	spinster homolog 2 (Drosophila) [Source:HGNC Symbol;Acc:26992]	1106.22	-1.32403	0.586003	-2.25942	0.000240823	0.0193106
ENSG00000261068			52.9244	-1.32538	0.641833	-2.06499	0.000791186	0.0434743
ENSG00000266949	LYPD8	LY6/PLAUR domain containing 8 [Source:HGNC Symbol;Acc:44208]	1291.76	-1.32699	0.788508	-1.68292	0.00623919	0.193225
ENSG00000177606	JUN	jun proto-oncogene [Source:HGNC Symbol;Acc:6204]	3611.04	-1.32918	0.443496	-2.99705	1.11281e-06	0.000269261
ENSG00000198074	AKR1B10	aldo-keto reductase family 1, member B10 (aldose reductase) [Source:HGNC Symbol;Acc:382]	1474.43	-1.33157	0.610493	-2.18114	0.00039318	0.0263217
ENSG00000155545	MIER3	mesoderm induction early response 1, family member 3 [Source:HGNC Symbol;Acc:26678]	965.419	-1.33566	0.629068	-2.12324	0.000559518	0.0341455
ENSG00000267596	CCL15	chemokine (C-C motif) ligand 15 [Source:HGNC Symbol;Acc:10613]	90.5446	-1.33928	0.635148	-2.10861	0.000610883	0.0366722
ENSG00000101084	C20orf24	chromosome 20 open reading frame 24 [Source:HGNC Symbol;Acc:15870]	361.786	-1.34365	0.476134	-2.822	4.51614e-06	0.000865091
ENSG00000157193	LRP8	low density lipoprotein receptor-related protein 8, apolipoprotein e receptor [Source:HGNC Symbol;Acc:6700]	212.622	-1.34525	0.718077	-1.87341	0.00233052	0.100381
ENSG00000179869	ABCA13	ATP-binding cassette, sub-family A (ABC1), member 13 [Source:HGNC Symbol;Acc:14638]	80.4378	-1.35658	0.773293	-1.75429	0.00435925	0.153767
ENSG00000162460	TMEM82	transmembrane protein 82 [Source:HGNC Symbol;Acc:32350]	117.024	-1.35727	0.821589	-1.65201	0.00725936	0.211226
ENSG00000163249	CCNYL1	cyclin Y-like 1 [Source:HGNC Symbol;Acc:26868]	727.219	-1.36203	0.530732	-2.56633	3.03816e-05	0.00423256
ENSG00000164626	KCNK5	potassium channel, subfamily K, member 5 [Source:HGNC Symbol;Acc:6280]	678.925	-1.36413	0.649592	-2.09997	0.000643212	0.0379489
ENSG00000136872	ALDOB	aldolase B, fructose-bisphosphate [Source:HGNC Symbol;Acc:417]	1763.92	-1.36904	0.610659	-2.2419	0.000269102	0.0206192
ENSG00000196696	PDXDC2P	pyridoxal-dependent decarboxylase domain containing 2, pseudogene [Source:HGNC Symbol;Acc:27559]	49.9123	-1.37966	0.863779	-1.59724	0.00943978	0.249413
ENSG00000104880	ARHGEF18	Rho/Rac guanine nucleotide exchange factor (GEF) 18 [Source:HGNC Symbol;Acc:17090]	871.78	-1.39723	0.485365	-2.87872	2.89307e-06	0.000578279
ENSG00000183696	UPP1	uridine phosphorylase 1 [Source:HGNC Symbol;Acc:12576]	852.059	-1.39915	0.655662	-2.13395	0.000524484	0.0326326
ENSG00000053747	LAMA3	laminin, alpha 3 [Source:HGNC Symbol;Acc:6483]	2526.14	-1.40392	0.755061	-1.85935	0.00251391	0.10603
ENSG00000204610	TRIM15	tripartite motif containing 15 [Source:HGNC Symbol;Acc:16284]	140.39	-1.42159	0.593215	-2.39641	9.84216e-05	0.0106049
ENSG00000176919	C8G	complement component 8, gamma polypeptide [Source:HGNC Symbol;Acc:1354]	55.3322	-1.4289	0.645194	-2.21468	0.000319306	0.0233009
ENSG00000080031	PTPRH	protein tyrosine phosphatase, receptor type, H [Source:HGNC Symbol;Acc:9672]	1839.01	-1.43756	0.614299	-2.34016	0.000142927	0.0134887
ENSG00000036672	USP2	ubiquitin specific peptidase 2 [Source:HGNC Symbol;Acc:12618]	404.107	-1.44085	0.660829	-2.18037	0.000395055	0.0263217
ENSG00000103044	HAS3	hyaluronan synthase 3 [Source:HGNC Symbol;Acc:4820]	364.575	-1.44875	0.681677	-2.12527	0.000552715	0.0338802
ENSG00000084764	MAPRE3	microtubule-associated protein, RP/EB family, member 3 [Source:HGNC Symbol;Acc:6892]	494.94	-1.46041	0.611157	-2.38958	0.000103028	0.0107387
ENSG00000187534			231.027	-1.46285	0.605044	-2.41775	8.52518e-05	0.00954799
ENSG00000130821	SLC6A8	solute carrier family 6 (neurotransmitter transporter), member 8 [Source:HGNC Symbol;Acc:11055]	2370.78	-1.46975	0.553628	-2.65477	1.60097e-05	0.00245339
ENSG00000130055	GDPD2	glycerophosphodiester phosphodiesterase domain containing 2 [Source:HGNC Symbol;Acc:25974]	126.487	-1.47399	0.65367	-2.25495	0.000247768	0.0196392
ENSG00000092067	CEBPE	CCAAT/enhancer binding protein (C/EBP), epsilon [Source:HGNC Symbol;Acc:1836]	51.2675	-1.48831	0.909929	-1.63564	0.00785814	0.223003
ENSG00000151014	CCRN4L	CCR4 carbon catabolite repression 4-like (S. cerevisiae) [Source:HGNC Symbol;Acc:14254]	128.011	-1.49274	0.717525	-2.0804	0.000722511	0.0405076
ENSG00000166825	ANPEP	alanyl (membrane) aminopeptidase [Source:HGNC Symbol;Acc:500]	4871.9	-1.51105	0.732797	-2.06204	0.000805047	0.0438921
ENSG00000142677	IL22RA1	interleukin 22 receptor, alpha 1 [Source:HGNC Symbol;Acc:13700]	945.815	-1.51162	0.68163	-2.21766	0.000313405	0.0229919
ENSG00000100342	APOL1	apolipoprotein L, 1 [Source:HGNC Symbol;Acc:618]	3242.44	-1.51213	0.651337	-2.32158	0.000161393	0.0145486
ENSG00000203697	CAPN8	calpain 8 [Source:HGNC Symbol;Acc:1485]	954.201	-1.52202	0.751973	-2.02404	0.00100436	0.051304
ENSG00000267519	MIR24-2	microRNA 24-2 [Source:HGNC Symbol;Acc:31608]	479.399	-1.53069	0.733572	-2.08662	0.000696356	0.0398512
ENSG00000137877	SPTBN5	spectrin, beta, non-erythrocytic 5 [Source:HGNC Symbol;Acc:15680]	102.675	-1.5322	0.720321	-2.12711	0.000546621	0.0336562
ENSG00000231826			78.1127	-1.53548	0.679408	-2.26003	0.000239896	0.0193106
ENSG00000172927	MYEOV	myeloma overexpressed [Source:HGNC Symbol;Acc:7563]	608.15	-1.54515	0.676486	-2.28408	0.000205709	0.0176278
ENSG00000087085	ACHE	acetylcholinesterase (Yt blood group) [Source:HGNC Symbol;Acc:108]	702.531	-1.55655	0.51273	-3.03582	8.0743e-07	0.000202474
ENSG00000238045			209.282	-1.55813	0.655017	-2.37876	0.000110738	0.0110673
ENSG00000140297	GCNT3	glucosaminyl (N-acetyl) transferase 3, mucin type [Source:HGNC Symbol;Acc:4205]	8034.09	-1.56048	0.494724	-3.15425	2.95902e-07	9.49087e-05
ENSG00000261521			80.4098	-1.56367	0.745714	-2.09688	0.00065519	0.0382789
ENSG00000141574	SECTM1	secreted and transmembrane 1 [Source:HGNC Symbol;Acc:10707]	2159.84	-1.56378	0.603866	-2.58962	2.5713e-05	0.00365602
ENSG00000168955	TM4SF20	transmembrane 4 L six family member 20 [Source:HGNC Symbol;Acc:26230]	416.797	-1.57707	0.600097	-2.62802	1.94726e-05	0.00295128
ENSG00000171431	KRT20	keratin 20 [Source:HGNC Symbol;Acc:20412]	18579.2	-1.58471	0.711388	-2.22764	0.000294404	0.0219482
ENSG00000166268	MYRFL	myelin regulatory factor-like [Source:HGNC Symbol;Acc:26316]	81.5556	-1.59694	0.820528	-1.94624	0.0015622	0.0732854
ENSG00000213996	TM6SF2	transmembrane 6 superfamily member 2 [Source:HGNC Symbol;Acc:11861]	82.2502	-1.59718	0.662488	-2.41088	8.9298e-05	0.00985279
ENSG00000178301	AQP11	aquaporin 11 [Source:HGNC Symbol;Acc:19940]	64.366	-1.59871	0.771476	-2.07227	0.000758001	0.0419853
ENSG00000131355	EMR3	egf-like module containing, mucin-like, hormone receptor-like 3 [Source:HGNC Symbol;Acc:23647]	66.3639	-1.59889	0.84122	-1.90068	0.00200943	0.0896897
ENSG00000164120	HPGD	hydroxyprostaglandin dehydrogenase 15-(NAD) [Source:HGNC Symbol;Acc:5154]	1209.27	-1.60181	0.540185	-2.96529	1.4431e-06	0.000315924
ENSG00000136153	LMO7	LIM domain 7 [Source:HGNC Symbol;Acc:6646]	3113.92	-1.60426	0.574763	-2.79118	5.73325e-06	0.00105431
ENSG00000125775	SDCBP2	syndecan binding protein (syntenin) 2 [Source:HGNC Symbol;Acc:15756]	3831.35	-1.60503	0.59599	-2.69304	1.20592e-05	0.00198
ENSG00000185112	FAM43A	family with sequence similarity 43, member A [Source:HGNC Symbol;Acc:26888]	557.155	-1.60823	0.639615	-2.51438	4.38563e-05	0.00587248
ENSG00000085563	ABCB1	ATP-binding cassette, sub-family B (MDR/TAP), member 1 [Source:HGNC Symbol;Acc:40]	463.353	-1.60877	0.932746	-1.72477	0.00506368	0.170337
ENSG00000049246	PER3	period circadian clock 3 [Source:HGNC Symbol;Acc:8847]	621.296	-1.62947	0.722572	-2.25509	0.000247542	0.0196392
ENSG00000266714	MYO15B	myosin XVB pseudogene [Source:HGNC Symbol;Acc:14083]	3298.64	-1.65607	0.696521	-2.37763	0.000111575	0.0110708
ENSG00000146039	SLC17A4	solute carrier family 17, member 4 [Source:HGNC Symbol;Acc:10932]	284.557	-1.65707	0.927943	-1.78575	0.00370724	0.139319
ENSG00000259120	SMIM6	small integral membrane protein 6 [Source:HGNC Symbol;Acc:40032]	106.009	-1.65717	0.750264	-2.20878	0.00033128	0.0238457
ENSG00000142661	MYOM3	myomesin 3 [Source:HGNC Symbol;Acc:26679]	54.7067	-1.67135	0.637526	-2.62163	2.04011e-05	0.00299332
ENSG00000178462	TUBAL3	tubulin, alpha-like 3 [Source:HGNC Symbol;Acc:23534]	148.459	-1.69732	0.765097	-2.21844	0.000311876	0.0229919
ENSG00000215182	MUC5AC	mucin 5AC, oligomeric mucus/gel-forming [Source:HGNC Symbol;Acc:7515]	2713.55	-1.70075	1.03763	-1.63907	0.00772882	0.221456
ENSG00000091138	SLC26A3	solute carrier family 26 (anion exchanger), member 3 [Source:HGNC Symbol;Acc:3018]	10609.2	-1.70622	0.909732	-1.87552	0.00230417	0.0996211
ENSG00000167434	CA4	carbonic anhydrase IV [Source:HGNC Symbol;Acc:1375]	4120.48	-1.71406	0.780711	-2.19552	0.000359746	0.0248081
ENSG00000214049	UCA1	urothelial cancer associated 1 (non-protein coding) [Source:HGNC Symbol;Acc:37126]	108.598	-1.72146	0.686962	-2.5059	4.65336e-05	0.00615158
ENSG00000168447	SCNN1B	sodium channel, non-voltage-gated 1, beta subunit [Source:HGNC Symbol;Acc:10600]	1253.79	-1.72498	0.846758	-2.03716	0.000930852	0.0482643
ENSG00000134531	EMP1	epithelial membrane protein 1 [Source:HGNC Symbol;Acc:3333]	3806.57	-1.73366	0.73796	-2.34926	0.000134635	0.0129852
ENSG00000188738	FSIP2	fibrous sheath interacting protein 2 [Source:HGNC Symbol;Acc:21675]	554.416	-1.75366	0.754319	-2.32482	0.000158024	0.0143386
ENSG00000158825	CDA	cytidine deaminase [Source:HGNC Symbol;Acc:1712]	1275.77	-1.75763	0.543309	-3.23505	1.4615e-07	5.16848e-05
ENSG00000135114	OASL	2'-5'-oligoadenylate synthetase-like [Source:HGNC Symbol;Acc:8090]	416.905	-1.75803	0.837518	-2.09909	0.000646606	0.0379489
ENSG00000197261	C6orf141	chromosome 6 open reading frame 141 [Source:HGNC Symbol;Acc:21351]	100.886	-1.77926	0.767832	-2.31725	0.00016601	0.0148676
ENSG00000153292	GPR110	G protein-coupled receptor 110 [Source:HGNC Symbol;Acc:18990]	129.455	-1.78671	0.983177	-1.81728	0.00314393	0.12496
ENSG00000158055	GRHL3	grainyhead-like 3 (Drosophila) [Source:HGNC Symbol;Acc:25839]	50.5684	-1.79065	0.819279	-2.18564	0.000382424	0.0261109
ENSG00000158764	ITLN2	intelectin 2 [Source:HGNC Symbol;Acc:20599]	152.299	-1.79727	0.816936	-2.20001	0.000349852	0.0245207
ENSG00000163817	SLC6A20	solute carrier family 6 (proline IMINO transporter), member 20 [Source:HGNC Symbol;Acc:30927]	286.544	-1.8061	0.78215	-2.30915	0.000174974	0.0152737
ENSG00000140279	DUOX2	dual oxidase 2 [Source:HGNC Symbol;Acc:13273]	23592	-1.81692	1.02197	-1.77785	0.00386191	0.143151
ENSG00000139725	RHOF	ras homolog family member F (in filopodia) [Source:HGNC Symbol;Acc:15703]	1875.9	-1.84296	0.707941	-2.60327	2.33042e-05	0.00334804
ENSG00000125618	PAX8	paired box 8 [Source:HGNC Symbol;Acc:8622]	95.8555	-1.8465	0.589137	-3.13425	3.51459e-07	0.000107718
ENSG00000187908	DMBT1	deleted in malignant brain tumors 1 [Source:HGNC Symbol;Acc:2926]	7010.46	-1.85955	0.888735	-2.09236	0.000673051	0.0388399
ENSG00000138079	SLC3A1	solute carrier family 3 (amino acid transporter heavy chain), member 1 [Source:HGNC Symbol;Acc:11025]	193.227	-1.8813	0.899989	-2.09036	0.000681082	0.0391395
ENSG00000164816	DEFA5	defensin, alpha 5, Paneth cell-specific [Source:HGNC Symbol;Acc:2764]	5776.3	-1.88174	0.860891	-2.18581	0.00038202	0.0261109
ENSG00000134321	RSAD2	radical S-adenosyl methionine domain containing 2 [Source:HGNC Symbol;Acc:30908]	181.026	-1.88234	0.775213	-2.42816	7.94506e-05	0.00904609
ENSG00000270172			56.573	-1.88853	0.790767	-2.38822	0.000103963	0.0107387
ENSG00000164822	DEFA6	defensin, alpha 6, Paneth cell-specific [Source:HGNC Symbol;Acc:2765]	1757.34	-1.95974	0.846597	-2.31484	0.000168633	0.0149089
ENSG00000079385	CEACAM1	carcinoembryonic antigen-related cell adhesion molecule 1 (biliary glycoprotein) [Source:HGNC Symbol;Acc:1814]	20773.5	-1.97231	0.661312	-2.98241	1.25484e-06	0.000288446
ENSG00000086548	CEACAM6	carcinoembryonic antigen-related cell adhesion molecule 6 (non-specific cross reacting antigen) [Source:HGNC Symbol;Acc:1818]	20124.3	-1.98596	0.631839	-3.14314	3.25623e-07	0.000102068
ENSG00000204616	TRIM31	tripartite motif containing 31 [Source:HGNC Symbol;Acc:16289]	431.607	-1.98781	0.690969	-2.87685	2.9364e-06	0.000578555
ENSG00000167723	TRPV3	transient receptor potential cation channel, subfamily V, member 3 [Source:HGNC Symbol;Acc:18084]	101.042	-2.00512	0.714325	-2.80701	5.0736e-06	0.000953933
ENSG00000224721			53.4633	-2.02774	0.931205	-2.17755	0.000401987	0.0265273
ENSG00000176092	AIM1L	absent in melanoma 1-like [Source:HGNC Symbol;Acc:17295]	330.424	-2.05262	0.748266	-2.74317	8.2737e-06	0.00140878
ENSG00000250606	PRSS3P2	protease, serine, 3 pseudogene 2 [Source:HGNC Symbol;Acc:43788]	110.257	-2.05583	0.904132	-2.27381	0.000219696	0.0182533
ENSG00000180861	C12orf36	chromosome 12 open reading frame 36 [Source:HGNC Symbol;Acc:26598]	808.885	-2.05906	0.671958	-3.06427	6.36474e-07	0.000166306
ENSG00000188242		Uncharacterized protein [Source:UniProtKB/TrEMBL;Acc:D6RHG8]	1764.83	-2.10373	0.749757	-2.80587	5.11826e-06	0.000953933
ENSG00000173432	SAA1	serum amyloid A1 [Source:HGNC Symbol;Acc:10513]	561.697	-2.10698	0.978741	-2.15275	0.000467923	0.0298778
ENSG00000156510	HKDC1	hexokinase domain containing 1 [Source:HGNC Symbol;Acc:23302]	836.163	-2.11806	0.690146	-3.06901	6.11634e-07	0.000165405
ENSG00000074276	CDHR2	cadherin-related family member 2 [Source:HGNC Symbol;Acc:18231]	2347.03	-2.1542	0.664761	-3.24056	1.39205e-07	5.05242e-05
ENSG00000152785	BMP3	bone morphogenetic protein 3 [Source:HGNC Symbol;Acc:1070]	99.7876	-2.18989	1.2893	-1.69851	0.00577527	0.187418
ENSG00000118777	ABCG2	ATP-binding cassette, sub-family G (WHITE), member 2 [Source:HGNC Symbol;Acc:74]	220.497	-2.1953	0.975723	-2.24993	0.000255785	0.019931
ENSG00000106236	NPTX2	neuronal pentraxin II [Source:HGNC Symbol;Acc:7953]	439.727	-2.20429	0.737085	-2.99055	1.17383e-06	0.00027913
ENSG00000204323	SMIM5	small integral membrane protein 5 [Source:HGNC Symbol;Acc:40030]	283.035	-2.24288	0.811218	-2.76483	7.01683e-06	0.0012288
ENSG00000237643			323.715	-2.27478	0.68595	-3.31625	7.07339e-08	2.8693e-05
ENSG00000123838	C4BPA	complement component 4 binding protein, alpha [Source:HGNC Symbol;Acc:1325]	258.178	-2.30569	0.82844	-2.78317	6.09758e-06	0.00110655
ENSG00000148357	HMCN2	hemicentin 2 [Source:HGNC Symbol;Acc:21293]	499.844	-2.31656	0.606924	-3.81688	5.54354e-10	3.3242e-07
ENSG00000182271	TMIGD1	transmembrane and immunoglobulin domain containing 1 [Source:HGNC Symbol;Acc:32431]	255.672	-2.33257	1.10711	-2.1069	0.00061713	0.0366873
ENSG00000088386	SLC15A1	solute carrier family 15 (oligopeptide transporter), member 1 [Source:HGNC Symbol;Acc:10920]	88.662	-2.3369	0.737	-3.17083	2.56373e-07	8.4188e-05
ENSG00000160191	PDE9A	phosphodiesterase 9A [Source:HGNC Symbol;Acc:8795]	1240.65	-2.40909	0.832368	-2.89425	2.55727e-06	0.000518674
ENSG00000163121	NEURL3	neuralized E3 ubiquitin protein ligase 3 [Source:HGNC Symbol;Acc:25162]	50.0919	-2.4607	1.00116	-2.45784	6.48916e-05	0.00792023
ENSG00000231412			70.6808	-2.49734	0.981179	-2.54524	3.52911e-05	0.00481915
ENSG00000060566	CREB3L3	cAMP responsive element binding protein 3-like 3 [Source:HGNC Symbol;Acc:18855]	130.582	-2.55895	1.16123	-2.20366	0.000342015	0.0241901
ENSG00000073737	DHRS9	dehydrogenase/reductase (SDR family) member 9 [Source:HGNC Symbol;Acc:16888]	1921.64	-2.56437	0.747261	-3.43169	2.44831e-08	1.08926e-05
ENSG00000204614	TRIM40	tripartite motif containing 40 [Source:HGNC Symbol;Acc:18736]	59.2485	-2.59386	0.976767	-2.65555	1.59177e-05	0.00245339
ENSG00000250591	PRSS3P1	protease, serine, 3 pseudogene 1 [Source:HGNC Symbol;Acc:43787]	88.677	-2.60799	1.15312	-2.26168	0.000237387	0.0193106
ENSG00000115386	REG1A	regenerating islet-derived 1 alpha [Source:HGNC Symbol;Acc:9951]	10016.3	-2.62417	0.970417	-2.70417	1.1098e-05	0.00184413
ENSG00000066230	SLC9A3	solute carrier family 9, subfamily A (NHE3, cation proton antiporter 3), member 3 [Source:HGNC Symbol;Acc:11073]	1197.21	-2.64028	0.904595	-2.91874	2.10264e-06	0.00043283
ENSG00000012504	NR1H4	nuclear receptor subfamily 1, group H, member 4 [Source:HGNC Symbol;Acc:7967]	113.873	-2.74088	0.81515	-3.36242	4.64635e-08	1.94189e-05
ENSG00000196620	UGT2B15	UDP glucuronosyltransferase 2 family, polypeptide B15 [Source:HGNC Symbol;Acc:12546]	175	-2.75004	0.941931	-2.91958	2.08855e-06	0.00043283
ENSG00000173237	C11orf86	chromosome 11 open reading frame 86 [Source:HGNC Symbol;Acc:34442]	711.281	-2.77297	0.937145	-2.95896	1.51947e-06	0.000327446
ENSG00000172016	REG3A	regenerating islet-derived 3 alpha [Source:HGNC Symbol;Acc:8601]	2854.84	-2.90832	0.988551	-2.94201	1.74329e-06	0.000369899
ENSG00000111701	APOBEC1	apolipoprotein B mRNA editing enzyme, catalytic polypeptide 1 [Source:HGNC Symbol;Acc:604]	204.956	-2.92859	0.948666	-3.08707	5.2525e-07	0.000144885
ENSG00000153233	PTPRR	protein tyrosine phosphatase, receptor type, R [Source:HGNC Symbol;Acc:9680]	208.608	-3.01102	0.916487	-3.28539	9.33801e-08	3.67971e-05
ENSG00000134339	SAA2	serum amyloid A2 [Source:HGNC Symbol;Acc:10514]	242.536	-3.06148	0.935574	-3.2723	1.04987e-07	4.02217e-05
ENSG00000044012	GUCA2B	guanylate cyclase activator 2B (uroguanylin) [Source:HGNC Symbol;Acc:4683]	890.265	-3.09838	1.81534	-1.70678	0.00554204	0.181558
ENSG00000133328	HRASLS2	HRAS-like suppressor 2 [Source:HGNC Symbol;Acc:17824]	171.051	-3.1903	0.868944	-3.67146	2.42297e-09	1.23769e-06
ENSG00000172023	REG1B	regenerating islet-derived 1 beta [Source:HGNC Symbol;Acc:9952]	1075.96	-3.27127	1.1012	-2.97062	1.38176e-06	0.000307374
ENSG00000138347	MYPN	myopalladin [Source:HGNC Symbol;Acc:23246]	50.7287	-3.39311	0.885826	-3.83045	4.81747e-10	3.02011e-07
ENSG00000196660	SLC30A10	solute carrier family 30, member 10 [Source:HGNC Symbol;Acc:25355]	109.518	-3.39591	1.09469	-3.10217	4.62132e-07	0.000132786
ENSG00000187288	CIDEC	cell death-inducing DFFA-like effector c [Source:HGNC Symbol;Acc:24229]	294.777	-4.02599	0.674465	-5.96916	2.22045e-16	6.12488e-13
ENSG00000143556	S100A7	S100 calcium binding protein A7 [Source:HGNC Symbol;Acc:10497]	105.993	-4.03729	0.986501	-4.09253	2.91396e-11	2.36408e-08
ENSG00000166828	SCNN1G	sodium channel, non-voltage-gated 1, gamma subunit [Source:HGNC Symbol;Acc:10602]	178.636	-4.08957	0.834979	-4.89782	1.77636e-15	3.06244e-12
ENSG00000016602	CLCA4	chloride channel accessory 4 [Source:HGNC Symbol;Acc:2018]	9363.21	-4.67326	1.89363	-2.46788	6.05644e-05	0.00752526
ENSG00000183463	URAD	ureidoimidazoline (2-oxo-4-hydroxy-4-carboxy-5-) decarboxylase [Source:HGNC Symbol;Acc:17785]	320.985	-4.70624	2.55285	-1.84353	0.00273591	0.113274
